# Supplementary material for: Profiling persistent tubercule bacilli from patient sputa during therapy predicts early drug efficacy
Source: BMC Med. 2016 Apr 7;14:68. doi: 10.1186/s12916-016-0609-3 (PMC4825072; doi:10.1186/s12916-016-0609-3)
Supplement: Additional file 1: Table S1. — Participants’ molecular, microbiological and clinical parameters. (XLSX 37 kb) [file 12916_2016_609_MOESM1_ESM.xlsx]

## Sheet: Supplementary Table 1
	Additional File 1
	Supplementary Table 1 - Participants’ molecular, microbiological and clinical parameters
	Patient Study No.	Timepoint	Age	Sex	BMI	TB family	TB IS6110_3	TB family group	No. lung cavities	Average CXR score	d0 MBL	d3 MBL	d7 MBL	d14 MBL	wk8 MBL (10 = <100 bacilli)	d0 TTP	d7 TTP	d14 TTP	Positive at wk8 by MBL or TTP	Bacterial load at d0 (High = MBL>=10x6)	d3 rate of decline (High = MBL ratio d0/d3 >=10)	wk8 MBL (High = MBL>=300)
	4557	d0	44	F	25.9151	14	87	LAM	>4	75	500000	10000	1000	1000	10	8	14	18	No	Low	High	Low
	4557	d3	44	F	25.9151	14	87	LAM	>4	75	500000	10000	1000	1000	10	8	14	18	No	Low	High	Low
	4557	d7	44	F	25.9151	14	87	LAM	>4	75	500000	10000	1000	1000	10	8	14	18	No	Low	High	Low
	4557	d14	44	F	25.9151	14	87	LAM	>4	75	500000	10000	1000	1000	10	8	14	18	No	Low	High	Low
	4558	d0	26	F	18.9998	140	330	LCC	>4	78	100000	100000	1000	100	100	6	13	17	Yes	Low	Low	Low
	4558	d3	26	F	18.9998	140	330	LCC	>4	78	100000	100000	1000	100	100	6	13	17	Yes	Low	Low	Low
	4558	d7	26	F	18.9998	140	330	LCC	>4	78	100000	100000	1000	100	100	6	13	17	Yes	Low	Low	Low
	4558	d14	26	F	18.9998	140	330	LCC	>4	78	100000	100000	1000	100	100	6	13	17	Yes	Low	Low	Low
	4559	d0	32	F	18.4425	29	211	Beijing	2	65	500000	500000	1000000	1000000	1000	2	7	9	Yes	Low	Low	High
	4559	d3	32	F	18.4425	29	211	Beijing	2	65	500000	500000	1000000	1000000	1000	2	7	9	Yes	Low	Low	High
	4559	d7	32	F	18.4425	29	211	Beijing	2	65	500000	500000	1000000	1000000	1000	2	7	9	Yes	Low	Low	High
	4559	d14	32	F	18.4425	29	211	Beijing	2	65	500000	500000	1000000	1000000	1000	2	7	9	Yes	Low	Low	High
	4561	d0	46	M	18.1662	11	33	LAM	2	77	50000000	5000000	100000	50000	500	1	7	17	Yes	High	High	High
	4561	d3	46	M	18.1662	11	33	LAM	2	77	50000000	5000000	100000	50000	500	1	7	17	Yes	High	High	High
	4561	d7	46	M	18.1662	11	33	LAM	2	77	50000000	5000000	100000	50000	500	1	7	17	Yes	High	High	High
	4561	d14	46	M	18.1662	11	33	LAM	2	77	50000000	5000000	100000	50000	500	1	7	17	Yes	High	High	High
	4562	d0	53	M	17.2074	29	207	Beijing	>4	72	10000000	5000000	1000000	50000	1000	3	8	11	Yes	High	Low	High
	4562	d3	53	M	17.2074	29	207	Beijing	>4	72	10000000	5000000	1000000	50000	1000	3	8	11	Yes	High	Low	High
	4562	d7	53	M	17.2074	29	207	Beijing	>4	72	10000000	5000000	1000000	50000	1000	3	8	11	Yes	High	Low	High
	4573	d0	45	M	17.8359	14	496	LAM	3	55	50000	5000	10000	1000	5000	8	12	15	Yes	Low	High	High
	4573	d3	45	M	17.8359	14	496	LAM	3	55	50000	5000	10000	1000	5000	8	12	15	Yes	Low	High	High
	4573	d14	45	M	17.8359	14	496	LAM	3	55	50000	5000	10000	1000	5000	8	12	15	Yes	Low	High	High
	4575	d0	35	F	16.1712	24	513	Other	2	55	1000000	100000	10000	10000	10	6	8	10	No	High	High	Low
	4575	d3	35	F	16.1712	24	513	Other	2	55	1000000	100000	10000	10000	10	6	8	10	No	High	High	Low
	4575	d7	35	F	16.1712	24	513	Other	2	55	1000000	100000	10000	10000	10	6	8	10	No	High	High	Low
	4575	d14	35	F	16.1712	24	513	Other	2	55	1000000	100000	10000	10000	10	6	8	10	No	High	High	Low
	4664	d0	25	F	17.2954	29	211	Beijing	>4	62	10000	50000	10000	500	10	5	16	15	Yes	Low	Low	Low
	4664	d3	25	F	17.2954	29	211	Beijing	>4	62	10000	50000	10000	500	10	5	16	15	Yes	Low	Low	Low
	4664	d7	25	F	17.2954	29	211	Beijing	>4	62	10000	50000	10000	500	10	5	16	15	Yes	Low	Low	Low
	4866	d0	24	F	21.0517	6	526	HaarlemLike	0	58	100000	100000	5000	1000	10	7	10	13	No	Low	Low	Low
	4866	d7	24	F	21.0517	6	526	HaarlemLike	0	58	100000	100000	5000	1000	10	7	10	13	No	Low	Low	Low
	4866	d14	24	F	21.0517	6	526	HaarlemLike	0	58	100000	100000	5000	1000	10	7	10	13	No	Low	Low	Low
	4868	d0	24	M	18.8189	140	330	LCC	1	73	100000	100000	50000	50000	10	5	7	12	No	Low	Low	Low
	4868	d3	24	M	18.8189	140	330	LCC	1	73	100000	100000	50000	50000	10	5	7	12	No	Low	Low	Low
	4868	d7	24	M	18.8189	140	330	LCC	1	73	100000	100000	50000	50000	10	5	7	12	No	Low	Low	Low
	4868	d14	24	M	18.8189	140	330	LCC	1	73	100000	100000	50000	50000	10	5	7	12	No	Low	Low	Low
	4877	d0	44	F	18.902	140	381	LCC	0	36	10000	5000	100	100	10	5	10	13	No	Low	Low	Low
	4877	d7	44	F	18.902	140	381	LCC	0	36	10000	5000	100	100	10	5	10	13	No	Low	Low	Low
	4877	d14	44	F	18.902	140	381	LCC	0	36	10000	5000	100	100	10	5	10	13	No	Low	Low	Low
	4898	d0	37	F	18.5178	29	211	Beijing	2	16	100000	100000	5000000	100	500	3	6	15	Yes	Low	Low	High
	4898	d3	37	F	18.5178	29	211	Beijing	2	16	100000	100000	5000000	100	500	3	6	15	Yes	Low	Low	High
	4898	d7	37	F	18.5178	29	211	Beijing	2	16	100000	100000	5000000	100	500	3	6	15	Yes	Low	Low	High
	4898	d14	37	F	18.5178	29	211	Beijing	2	16	100000	100000	5000000	100	500	3	6	15	Yes	Low	Low	High
	4936	d0	21	F	16.2177	29	208	Beijing	3	74	1000000	500000	1000	100	10	4	9	13	Yes	High	Low	Low
	4936	d7	21	F	16.2177	29	208	Beijing	3	74	1000000	500000	1000	100	10	4	9	13	Yes	High	Low	Low
	4936	d14	21	F	16.2177	29	208	Beijing	3	74	1000000	500000	1000	100	10	4	9	13	Yes	High	Low	Low
	4939	d0	43	F	15.031	110	324	LCC	>4	53	1000000	5000	10000	5000	100	6	10	15	Yes	High	High	Low
	4939	d7	43	F	15.031	110	324	LCC	>4	53	1000000	5000	10000	5000	100	6	10	15	Yes	High	High	Low
	4939	d14	43	F	15.031	110	324	LCC	>4	53	1000000	5000	10000	5000	100	6	10	15	Yes	High	High	Low
	5755	d0	17	F	22.137	29	209	Beijing	0	15	50000	50000	100000	50000	10	3	8	10	Yes	Low	Low	Low
	5755	d3	17	F	22.137	29	209	Beijing	0	15	50000	50000	100000	50000	10	3	8	10	Yes	Low	Low	Low
	5755	d7	17	F	22.137	29	209	Beijing	0	15	50000	50000	100000	50000	10	3	8	10	Yes	Low	Low	Low
