# Supplementary material for: Profiling persistent tubercule bacilli from patient sputa during therapy predicts early drug efficacy
Source: BMC Med. 2016 Apr 7;14:68. doi: 10.1186/s12916-016-0609-3 (PMC4825072; doi:10.1186/s12916-016-0609-3)
Supplement: Additional file 2: Table S2. — M.tuberculosis genes significantly differentially expressed in bacilli derived from sputum before the start of chemotherapy (day 0) and 3, 7 and 14 days during treatment compared to log phase aerobic growth. (XLSX 352 kb) [file 12916_2016_609_MOESM2_ESM.xlsx]

## Sheet: Sputum day 0 vs aerobic
	Additional File 2
	Supplementary Table 2: M.tuberculosis genes significantly differentially expressed in bacilli derived from sputum before the start of chemotherapy (day 0) and 3, 7 and 14 days during treatment compared to log phase aerobic growth. Genes were identified using a moderated t-test (p-value <0.05 with Benjamini and Hochberg multiple testing correction) and fold change >2. These genes are clustered in …
	1083 genes significantly differentially expressed in bacilli derived from sputum before the start of chemotherapy (day 0) compared to log phase aerobic growth.
	Gene Identifier	Tuberculist R27 Annotation	Gene Name	Regulation	Fold Change	Corrected p value	Gene Description	Tuberculist R27 Protein Function
	Rv0904c	accD3	accD3	up	7.1873	1.04496e-13	Putative acetyl-coenzyme A carboxylase carboxyl transferase subunit beta	Putative acetyl-coenzyme A carboxylase carboxyl transferase (subunit beta) AccD3 (accase beta chain)
	Rv3792	aftA	aftA	up	2.12503	1.15052e-07	Arabinofuranosyltransferase aftA	Arabinofuranosyltransferase AftA
	Rv2238c	ahpE		up	12.9831	1.33357e-10	Putative peroxiredoxin Rv2238c/MT2298	Probable peroxiredoxin AhpE
	Rv3252c	alkB	alkB	up	7.25659	4.72305e-06	Alkane-1 monooxygenase	Probable transmembrane alkane 1-monooxygenase AlkB (alkane 1-hydroxylase) (lauric acid omega-hydroxylase) (omega-hydroxylase) (fatty acid omega-hydroxylase) (alkane hydroxylase-rubredoxin)
	Rv2920c	amt	amt	up	3.14287	4.61124e-06	Probable ammonia channel	Probable ammonium-transport integral membrane protein Amt
	Rv1656	argF	argF	up	2.06168	0.000562287	Ornithine carbamoyltransferase	Probable ornithine carbamoyltransferase, anabolic ArgF
	Rv1659	argH	argH	up	2.12701	0.000654391	Argininosuccinate lyase	Probable argininosuccinate lyase ArgH
	Rv1653	argJ	argJ	up	4.42169	1.43271e-05	Arginine biosynthesis bifunctional protein argJ	Probable glutamate N-acetyltransferase ArgJ
	Rv2684	arsA		up	28.2836	3.41833e-11	Uncharacterized transporter Rv2684/MT2758	Probable arsenic-transport integral membrane protein ArsA
	Rv2643	arsC	arsC	up	3.62641	1.48444e-08	Arsenical resistance protein/arsenate reductase	Probable arsenic-transport integral membrane protein ArsC
	Rv3708c	asd	asd	up	3.71656	1.1369e-07	Aspartate-semialdehyde dehydrogenase	Aspartate-semialdehyde dehydrogenase Asd (ASA dehydrogenase) (ASADH) (aspartic semialdehyde dehydrogenase) (L-aspartate-beta-semialdehyde dehydrogenase)
	Rv2521	bcp	bcp	up	2.03377	3.96281e-05	Bacterioferritin comigratory protein	Probable bacterioferritin comigratory protein Bcp
	Rv1845c	blaR		up	4.00805	1.62548e-07	CONSERVED HYPOTHETICAL TRANSMEMBRANE PROTEIN	Possible sensor-transducer protein BlaR
	Rv0554	bpoC	bpoC	up	2.28445	0.0382855	Bromoperoxidase, putative	Possible peroxidase BpoC (non-haem peroxidase)
	Rv3004	cfp6	cfp6	up	2.90533	7.03751e-05	Low molecular weight protein antigen 6	Low molecular weight protein antigen 6 (CFP-6)
	Rv2064	cobG	cobG	up	2.49522	1.73001e-05	CobG-related protein	Precorrin-3B synthase CobG
	Rv3484	cpsA	cpsA	up	5.80157	0.000146542	POSSIBLE CONSERVED PROTEIN CPSA	Possible conserved protein CpsA
	Rv0871	cspB	cspB	up	8.06676	2.24181e-13	Cold-shock domain family protein	Probable cold shock-like protein B CspB
	Rv2301	cut2	cut2	up	4.02499	1.55177e-10	Probable cutinase cut2	Probable cutinase Cut2
	Rv3452	cut4	cut4	up	4.51583	1.60937e-11	PROBABLE CUTINASE CUT4	Probable cutinase precursor Cut4
	Rv1256c	cyp130	cyp130	up	8.09878	7.20551e-15	Putative cytochrome P450 130	Probable cytochrome P450 130 Cyp130
	Rv3059	cyp136	cyp136	up	2.70478	4.36506e-05	Putative cytochrome P450 136	Probable cytochrome P450 136 Cyp136
	Rv0764c	cyp51	cyp51	up	4.43828	1.11926e-13	Lanosterol 14-alpha demethylase	Cytochrome P450 51 Cyp51 (CYPL1) (P450-L1A1) (sterol 14-alpha demethylase) (lanosterol 14-alpha demethylase) (P450-14DM)
	Rv2399c	cysT	cysT	up	2.94893	0.01082	PROBABLE SULFATE-TRANSPORT INTEGRAL MEMBRANE PROTEIN ABC TRANSPORTER CYST	Probable sulfate-transport integral membrane protein ABC transporter CysT
	Rv2753c	dapA	dapA	up	6.50724	4.67579e-13	Dihydrodipicolinate synthase	Probable dihydrodipicolinate synthase DapA (DHDPS) (dihydrodipicolinate synthetase)
	Rv1537	dinX	dinB1	up	2.36359	3.22669e-06	DNA polymerase IV 1	Probable DNA polymerase IV DinX (pol IV 1) (DNA nucleotidyltransferase (DNA-directed))
	Rv3721c	dnaZX	dnaX	up	2.35628	0.0001989	DNA polymerase III subunit gamma/tau	DNA polymerase III (subunit gamma/tau) DnaZ/X
	Rv3882c	eccE1		up	6.18342	5.04664e-08	POSSIBLE CONSERVED MEMBRANE PROTEIN	ESX conserved component EccE1. ESX-1 type VII secretion system protein. Possible membrane protein.
	Rv1142c	echA10	echA10	up	8.58787	1.11076e-13	Enoyl-CoA hydratase/isomerase family protein	Probable enoyl-CoA hydratase EchA10 (enoyl hydrase) (unsaturated acyl-CoA hydratase) (crotonase)
	Rv1935c	echA13	echA13	up	2.17866	2.16748e-06	Enoyl-CoA hydratase/isomerase family protein	Possible enoyl-CoA hydratase EchA13 (enoyl hydrase) (unsaturated acyl-CoA hydratase) (crotonase)
	Rv2679	echA15	echA15	up	4.83131	1.62626e-05	Enoyl-CoA hydratase/isomerase family protein	Probable enoyl-CoA hydratase EchA15 (enoyl hydrase) (unsaturated acyl-CoA hydratase) (crotonase)
	Rv0456c	echA2	echA2	up	25.5935	4.5217e-16	ENOYL-CoA HYDRATASE ECHA2 (ENOYL HYDRASE) (UNSATURATED ACYL-CoA HYDRATASE) (CROTONASE)	enoyl-CoA hydratase EchA2 (enoyl hydrase) (unsaturated acyl-CoA hydratase) (crotonase)
	Rv1512	epiA	epiA	up	2.40697	3.58797e-10	Probable nucleotide-sugar epimerase epiA	Probable nucleotide-sugar epimerase EpiA
	Rv3445c	esxU	esxU	up	2.22241	0.000162954	ESAT-6 LIKE PROTEIN ESXU	ESAT-6 like protein EsxU
	Rv0649	fabD2	fabD2	up	2.40197	5.88436e-08	POSSIBLE MALONYL COA-ACYL CARRIER PROTEIN TRANSACYLASE FABD2 (MCT)	Possible malonyl CoA-acyl carrier protein transacylase FabD2 (MCT)
	Rv1715	fadB3	fadB3	up	2.55372	1.19948e-09	3-hydroxyacyl-CoA dehydrogenase family protein	Probable 3-hydroxybutyryl-CoA dehydrogenase FadB3 (beta-hydroxybutyryl-CoA dehydrogenase) (BHBD)
	Rv3089	fadD13	fadD13	up	7.79807	4.82067e-14	PROBABLE CHAIN-FATTY-ACID-CoA LIGASE FADD13 (FATTY-ACYL-CoA SYNTHETASE)	Probable chain -fatty-acid-CoA ligase FadD13 (fatty-acyl-CoA synthetase)
	Rv1521	fadD25	fadD25	up	2.63051	5.05786e-05	Putative fatty-acid--CoA ligase fadD25	Probable fatty-acid-AMP ligase FadD25 (fatty-acid-AMP synthetase) (fatty-acid-AMP synthase)
	Rv3561	fadD3	fadD3	up	2.75227	3.71792e-10	PROBABLE FATTY-ACID-CoA LIGASE FADD3 (FATTY-ACID-CoA SYNTHETASE) (FATTY-ACID-CoA SYNTHASE)	Probable fatty-acid-CoA ligase FadD3 (fatty-acid-CoA synthetase) (fatty-acid-CoA synthase)
	Rv1933c	fadE18	fadE18	up	4.12936	9.27923e-10	Acyl-CoA dehydrogenase, putative	Probable acyl-CoA dehydrogenase FadE18
	Rv0154c	fadE2	fadE2	up	11.1183	1.72587e-12	PROBABLE ACYL-CoA DEHYDROGENASE FADE2	Probable acyl-CoA dehydrogenase FadE2
	Rv3564	fadE33	fadE33	up	4.18283	9.06639e-07	Acyl-CoA dehydrogenase, putative	Probable acyl-CoA dehydrogenase FadE33
	Rv0400c	fadE7	fadE7	up	2.43761	1.03907e-05	ACYL-CoA DEHYDROGENASE FADE7	Acyl-CoA dehydrogenase FadE7
	Rv1173	fbiC	fbiC	up	4.82035	1.03519e-09	FO synthase	Probable F420 biosynthesis protein FbiC
	Rv3803c	fbpD	mpt51	up	3.37246	2.73052e-06	MPT51/MPB51 antigen	Secreted MPT51/MPB51 antigen protein FbpD (MPT51/MPB51 antigen 85 complex C) (AG58C) (mycolyl transferase 85C) (fibronectin-binding protein C) (85C)
	Rv0727c	fucA	fucA	up	2.45479	1.28158e-09	POSSIBLE L-FUCULOSE PHOSPHATE ALDOLASE FUCA (L-FUCULOSE-1-PHOSPHATE ALDOLASE)	Possible L-fuculose phosphate aldolase FucA (L-fuculose-1-phosphate aldolase)
	Rv0522	gabP	gabP	up	2.21931	0.00209371	Amino acid permease	Probable GABA permease GabP (4-amino butyrate transport carrier) (GAMA-aminobutyrate permease)
	Rv0993	galU	galU	up	30.2945	4.96841e-13	PROBABLE UTP--GLUCOSE-1-PHOSPHATE URIDYLYLTRANSFERASE GALU (UDP-GLUCOSE PYROPHOSPHORYLASE) (UDPGP) (ALPHA-D-GLUCOSYL-1-PHOSPHATE URIDYLYLTRANSFERASE) (URIDINE DIPHOSPHOGLUCOSE PYROPHOSPHORYLASE)	UTP--glucose-1-phosphate uridylyltransferase GalU (UDP-glucose pyrophosphorylase) (UDPGP) (alpha-D-glucosyl-1-phosphate uridylyltransferase) (uridine diphosphoglucose pyrophosphorylase)
	Rv3011c	gatA	gatA	up	7.18974	0.00286238	Glutamyl-tRNA(Gln) amidotransferase subunit A	Probable glutamyl-tRNA(GLN) amidotransferase (subunit A) GatA (Glu-ADT subunit A)
	Rv3012c	gatC	gatC	up	2.75874	9.08091e-05	Glutamyl-tRNA(Gln) amidotransferase subunit C	Probable glutamyl-tRNA(GLN) amidotransferase (subunit C) GatC (Glu-ADT subunit C)
	Rv0411c	glnH	glnH	up	10.598	6.35828e-13	Amino acid ABC transporter, amino acid-binding protein	Probable glutamine-binding lipoprotein GlnH (GLNBP)
	Rv0070c	glyA2	glyA2	up	2.84934	5.56527e-05	Serine hydroxymethyltransferase 2	Serine hydroxymethyltransferase GlyA2 (serine methylase 2) (SHMT 2)
	Rv2982c	gpdA2	gpsA	up	2.24619	9.31819e-05	Glycerol-3-phosphate dehydrogenase [NAD(P)+]	Probable glycerol-3-phosphate dehydrogenase [NAD(P)+] GpdA2 (NAD(P)H- dependent glycerol-3-phosphate dehydrogenase)
	Rv2419c	gpgP		up	2.01734	0.000274948	PROBABLE PHOSPHOGLYCERATE MUTASE (PHOSPHOGLYCEROMUTASE)	Glucosyl-3-phosphoglycerate phosphatase GpgP
	Rv3410c	guaB3		up	2.36473	7.36808e-07	Uncharacterized oxidoreductase Rv3410c/MT3518	Probable inosine-5'-monophosphate dehydrogenase GuaB3 (imp dehydrogenase) (inosinic acid dehydrogenase) (inosinate dehydrogenase) (imp oxidoreductase) (inosine-5'-monophosphate oxidoreductase) (IMPDH) (IMPD)
	Rv0115	hddA	hddA	up	5.55524	9.63794e-12	LmbP protein, putative	Possible D-alpha-D-heptose-7-phosphate kinase HddA
	Rv1300	hemK	hemK	up	58.6644	2.13704e-15	Protein hemK homolog	Probable HemK protein homolog HemK
	Rv1603	hisA	priA	up	7.73889	9.58454e-09	Phosphoribosyl isomerase A	Probable phosphoribosylformimino-5-aminoimidazole carboxamide ribotide isomerase HisA
	Rv2626c	hrp1		up	2.5584	0.000114605	CBS domain protein	Hypoxic response protein 1 Hrp1
	Rv3536c	hsaE	mhpD	up	4.11553	7.31858e-12	2-keto-4-pentenoate hydratase	Probable hydratase
	Rv2031c	hspX	hspX	up	45.3547	4.5217e-16	14 kDa antigen	Heat shock protein HspX (alpha-crystallin homolog) (14 kDa antigen) (HSP16.3)
	Rv0467	icl1	icl	up	3.80861	5.89271e-06	Isocitrate lyase	Isocitrate lyase Icl (isocitrase) (isocitratase)
	Rv1923	lipD	lipD	up	24.9633	2.90842e-17	PROBABLE LIPASE LIPD	Probable lipase LipD
	Rv1400c	lipI	lipI	up	3.19151	2.939e-06	PROBABLE LIPASE LIPH	Probable lipase LipH
	Rv0217c	lipW	lipW	up	2.09678	1.74623e-09	POSSIBLE ESTERASE LIPW	Possible esterase LipW
	Rv2270	lppN	lppN	up	2.83225	4.40192e-12	Putative lipoprotein lppN	Probable lipoprotein LppN
	Rv2330c	lppP	lppP	up	4.00665	1.27033e-10	Putative lipoprotein lppP	Probable lipoprotein LppP
	Rv2341	lppQ	lppQ	up	3.21356	5.78326e-05	Lipoprotein, putative	Probable conserved lipoprotein LppQ
	Rv0237	lpqI	lpqI	up	2.66861	1.13571e-07	Lipoprotein, putative	Probable conserved lipoprotein LpqI
	Rv0838	lpqR	lpqR	up	2.43991	0.000278879	PROBABLE CONSERVED LIPOPROTEIN LPQR	Probable conserved lipoprotein LpqR
	Rv0847	lpqS	lpqS	up	19.2315	1.34714e-10	PROBABLE LIPOPROTEIN LPQS	Probable lipoprotein LpqS
	Rv1411c	lprG	lprG	up	2.00867	0.000128621	Lipoprotein lprG	Conserved lipoprotein LprG
	Rv1539	lspA	lspA	up	2.14318	0.007939	Lipoprotein signal peptidase	Probable lipoprotein signal peptidase LspA
	Rv0659c	mazF2		up	2.00175	3.75626e-05	Putative uncharacterized protein	Toxin MazF2
	Rv2801c	mazF9		up	6.01793	5.48731e-07	Putative uncharacterized protein	Toxin MazF9
	Rv1347c	mbtK	mbtK	up	43.9794	1.28946e-14	Lysine N-acyltransferase mbtK	Lysine N-acetyltransferase MbtK
	Rv0172	mce1D	mce1D	up	3.03869	1.41237e-09	MCE-FAMILY PROTEIN MCE1D	Mce-family protein Mce1D
	Rv0592	mce2D	mce2D	up	8.04616	6.51444e-08	MCE-FAMILY PROTEIN MCE2D	Mce-family protein Mce2D
	Rv1969	mce3D	mce3D	up	35.7896	4.17136e-11	MCE-FAMILY PROTEIN MCE3D	Mce-family protein Mce3D
	Rv3494c	mce4F	mce4F	up	2.16194	0.000341058	MCE-FAMILY PROTEIN MCE4F	Mce-family protein Mce4F
	Rv3625c	mesJ	tilS	up	2.7071	7.02851e-10	tRNA(Ile)-lysidine synthase	Possible cell cycle protein MesJ
	Rv0557	mgtA	pimB	up	2.30116	4.13961e-06	MANNOSYLTRANSFERASE PIMB	Mannosyltransferase MgtA
	Rv3164c	moxR3	moxR3	up	2.26479	0.000740308	Magnesium chelatase, putative	Probable methanol dehydrogenase transcriptional regulatory protein MoxR3
	Rv2152c	murC	murC	up	8.87205	3.87218e-09	UDP-N-acetylmuramate--L-alanine ligase	Probable UDP-N-acetylmuramate-alanine ligase MurC
	Rv3883c	mycP1	mycP1	up	4.16371	4.73403e-08	MEMBRANE-ANCHORED MYCOSIN MYCP1 (SERINE PROTEASE) (SUBTILISIN-LIKE PROTEASE) (SUBTILASE-LIKE) (MYCOSIN-1)	Membrane-anchored mycosin MycP1 (serine protease) (subtilisin-like protease) (subtilase-like) (mycosin-1)
	Rv0212c	nadR	nadR	up	2.15346	9.87202e-05	POSSIBLE TRANSCRIPTIONAL REGULATORY PROTEIN NADR (PROBABLY ASNC-FAMILY)	Possible transcriptional regulatory protein NadR (probably AsnC-family)
	Rv1737c	narK2	narK2	up	2.40935	1.96932e-09	Nitrite extrusion protein	Possible nitrate/nitrite transporter NarK2
	Rv0261c	narK3	narK3	up	2.14228	0.00341448	Nitrite extrusion protein	Probable integral membrane nitrite extrusion protein NarK3 (nitrite facilitator)
	Rv0570	nrdZ	nrdZ	up	2.61432	0.000199287	Ribonucleoside-diphosphate reductase	Probable ribonucleoside-diphosphate reductase (large subunit) NrdZ (ribonucleotide reductase)
	Rv3674c	nth	nth	up	3.49184	7.01749e-10	Endonuclease III	Probable endonuclease III Nth (DNA-(apurinic or apyrimidinic site)lyase) (AP lyase) (AP endonuclease class I) (endodeoxyribonuclease (apurinic or apyrimidinic)) (deoxyribonuclease (apurinic or apyrimidinic))
	Rv3154	nuoJ	nuoJ	up	6.35226	2.0011e-05	NADH dehydrogenase I, J subunit	Probable NADH dehydrogenase I (chain J) NuoJ (NADH-ubiquinone oxidoreductase chain J)
	Rv2511	orn	orn	up	10.6575	2.05761e-11	Oligoribonuclease	Oligoribonuclease Orn
	Rv0747	PE_PGRS10	PE_PGRS10	up	3.47509	1.06872e-05	Uncharacterized PE-PGRS family protein PE_PGRS10	PE-PGRS family protein PE_PGRS10
	Rv0834c	PE_PGRS14	PE_PGRS14	up	2.57378	7.58598e-08	PE-PGRS FAMILY PROTEIN	PE-PGRS family protein PE_PGRS14
	Rv0124	PE_PGRS2	PE_PGRS2	up	2.8801	2.24522e-05	PE-PGRS FAMILY PROTEIN	PE-PGRS family protein PE_PGRS2
	Rv1396c	PE_PGRS25	PE_PGRS25	up	36.4754	1.51156e-15	PE-PGRS FAMILY PROTEIN	PE-PGRS family protein PE_PGRS25
	Rv1441c	PE_PGRS26	PE_PGRS26	up	2.33926	0.000106029	PE-PGRS FAMILY PROTEIN	PE-PGRS family protein PE_PGRS26
	Rv1450c	PE_PGRS27	PE_PGRS27	up	3.2325	3.14318e-09	PE-PGRS FAMILY PROTEIN	PE-PGRS family protein PE_PGRS27
	Rv1452c	PE_PGRS28	PE_PGRS28	up	2.44947	3.79883e-05	PE-PGRS FAMILY PROTEIN	PE-PGRS family protein PE_PGRS28
	Rv1840c	PE_PGRS34	PE_PGRS34	up	2.09708	1.15856e-05	Uncharacterized PE-PGRS family protein PE_PGRS34	PE-PGRS family protein PE_PGRS34
	Rv0279c	PE_PGRS4	PE_PGRS4	up	7.77557	2.04175e-13	PE-PGRS FAMILY PROTEIN	PE-PGRS family protein PE_PGRS4
	Rv3344c	PE_PGRS49	PE_PGRS49	up	7.78277	2.33548e-13	PE-PGRS FAMILY PROTEIN	PE-PGRS family protein PE_PGRS49
	Rv0297	PE_PGRS5	PE_PGRS5	up	2.31284	0.0020344	PE-PGRS FAMILY PROTEIN	PE-PGRS family protein PE_PGRS5
	Rv3511	PE_PGRS55	PE_PGRS55	up	7.0149	7.96328e-08	PE-PGRS FAMILY PROTEIN	PE-PGRS family protein PE_PGRS55
	Rv0532	PE_PGRS6	PE_PGRS6///fabH	up	2.39762	1.73976e-06	PE-PGRS FAMILY PROTEIN///3-oxoacyl-[acyl-carrier-protein] synthase 3	PE-PGRS family protein PE_PGRS6
	Rv3652	PE_PGRS60	PE_PGRS60	up	2.79214	0.000243725	PE-PGRS FAMILY-RELATED PROTEIN	PE-PGRS family-related protein PE_PGRS60
	Rv3653	PE_PGRS61	PE_PGRS61	up	2.31411	3.23708e-06	PE-PGRS FAMILY-RELATED PROTEIN	PE-PGRS family-related protein PE_PGRS61
	Rv0578c	PE_PGRS7	PE_PGRS7	up	4.5072	1.10492e-07	PE-PGRS FAMILY PROTEIN	PE-PGRS family protein PE_PGRS7
	Rv0746	PE_PGRS9	PE_PGRS9	up	13.4179	1.28711e-11	PE-PGRS FAMILY PROTEIN	PE-PGRS family protein PE_PGRS9
	Rv1089	PE10	PE10	up	5.03718	0.00085273	PE FAMILY PROTEIN	PE family protein PE10
	Rv1214c	PE14	PE14	up	2.0982	1.76058e-06	PE FAMILY PROTEIN	PE family protein PE14
	Rv1646	PE17	PE17	up	3.57355	8.21219e-07	PE FAMILY PROTEIN	PE family protein PE17
	Rv3622c	PE32	PE32	up	7.17483	5.9277e-11	PE FAMILY PROTEIN	PE family protein PE32
	Rv0335c	PE6	PE6	up	2.12135	3.09729e-08	PE FAMILY PROTEIN	PE family protein PE6
	Rv0916c	PE7	PE7	up	5.4466	2.72955e-11	PE FAMILY PROTEIN	PE family protein PE7
	Rv0800	pepC	apeB	up	2.8965	1.01213e-07	Probable M18 family aminopeptidase 2	Probable aminopeptidase PepC
	Rv2029c	pfkB	pfkB	up	3.98482	9.21758e-07	Carbohydrate kinase, PfkB family	6-phosphofructokinase PfkB (phosphohexokinase) (phosphofructokinase)
	Rv3838c	pheA	pheA	up	2.32564	0.000444445	Prephenate dehydratase	Prephenate dehydratase PheA
	Rv2368c	phoH1		up	2.44037	6.67219e-08	PhoH-like protein	Probable PHOH-like protein PhoH1 (phosphate starvation-inducible protein PSIH)
	Rv0820	phoT	pstB1	up	2.35096	0.000548152	Phosphate import ATP-binding protein pstB 1	Probable phosphate-transport ATP-binding protein ABC transporter PhoT
	Rv1159	pimE		up	2.34714	4.22139e-08	CONSERVED TRANSMEMBRANE PROTEIN	Mannosyltransferase PimE
	Rv0840c	pip	pip	up	3.22147	1.41132e-08	PROBABLE PROLINE IMINOPEPTIDASE PIP (PROLYL AMINOPEPTIDASE) (PAP)	Probable proline iminopeptidase Pip (prolyl aminopeptidase) (pap)
	Rv0931c	pknD	pknD	up	3.76561	1.18225e-10	Serine/threonine-protein kinase pknD	Transmembrane serine/threonine-protein kinase D PknD (protein kinase D) (STPK D)
	Rv3257c	pmmA	pmmA	up	2.3631	4.46153e-05	PROBABLE PHOSPHOMANNOMUTASE PMMA (PMM) (PHOSPHOMANNOSE MUTASE)	Probable phosphomannomutase PmmA (PMM) (phosphomannose mutase)
	Rv3308	pmmB	pmmB	up	5.30264	3.1757e-14	PROBABLE PHOSPHOMANNOMUTASE PMMB (PHOSPHOMANNOSE MUTASE)	Probable phosphomannomutase PmmB (phosphomannose mutase)
	Rv0535	pnp	pnp	up	2.1621	9.40028e-05	PROBABLE 5'-METHYLTHIOADENOSINE PHOSPHORYLASE PNP (MTA PHOSPHORYLASE)	Probable 5'-methylthioadenosine phosphorylase Pnp (MTA phosphorylase)
	Rv0442c	PPE10	ppe10	up	2.40774	9.50479e-06	Uncharacterized PPE family protein PPE10	PPE family protein PPE10
	Rv0453	PPE11	ppe11	up	18.0043	1.81015e-12	Uncharacterized PPE family protein PPE11	PPE family protein PPE11
	Rv1039c	PPE15	ppe15	up	2.07837	0.000148977	Uncharacterized PPE family protein PPE15	PPE family protein PPE15
	Rv1135c	PPE16	ppe16	up	3.10688	5.61735e-06	Uncharacterized PPE family protein PPE16	PPE family protein PPE16
	Rv1705c	PPE22	ppe22	up	7.15656	2.64762e-10	Uncharacterized PPE family protein PPE22	PPE family protein PPE22
	Rv1789	PPE26	PPE26	up	2.46112	1.61518e-08	PPE FAMILY PROTEIN	PPE family protein PPE26
	Rv1800	PPE28	ppe28	up	6.5707	6.93301e-11	Uncharacterized PPE family protein PPE28	PPE family protein PPE28
	Rv1809	PPE33	ppe33	up	2.2572	0.00214288	Uncharacterized PPE family protein PPE33	PPE family protein PPE33
	Rv0304c	PPE5	PPE5	up	3.36241	4.53083e-09	PPE FAMILY PROTEIN	PPE family protein PPE5
	Rv3159c	PPE53	PPE53	up	4.58499	1.40786e-05	PPE FAMILY PROTEIN	PPE family protein PPE53
	Rv3739c	PPE67	PPE67	up	3.68556	2.14093e-10	PPE FAMILY PROTEIN	PPE family protein PPE67
	Rv0388c	PPE9	PPE9	up	8.58779	1.57564e-13	PPE FAMILY PROTEIN	PPE family protein PPE9
	Rv1078	pra	pra	up	6.33	3.23902e-11	Proline-rich antigen homolog	Probable proline-rich antigen homolog Pra
	Rv1131	prpC	gltA1	up	2.10794	0.0160968	Citrate synthase	Probable methylcitrate synthase PrpC
	Rv0018c	pstP	pstP	up	3.8454	1.37675e-08	PP2C-family Ser/Thr phosphatase	Phosphoserine/threonine phosphatase PstP
	Rv2232	ptkA		up	2.53222	2.91801e-11	Uncharacterized protein Rv2232/MT2292	Protein tyrosine kinase transcriptional regulatory protein PtkA
	Rv2234	ptpA	ptpA	up	5.52509	9.44533e-10	Probable low molecular weight protein-tyrosine-phosphatase	Phosphotyrosine protein phosphatase PtpA (protein-tyrosine-phosphatase) (PTPase) (LMW phosphatase)
	Rv0957	purH	purH	up	3.03957	9.35613e-06	Bifunctional purine biosynthesis protein purH	Probable bifunctional purine biosynthesis protein PurH: phosphoribosylaminoimidazolecarboxamide formyltransferase (AICAR transformylase) (5'-phosphoribosyl-5-aminoimidazole-4-carboxamide formyltransferase) + inosinemonophosphate cyclohydrolase (imp cyclohydrolase) (inosinicase) (imp synthetase) (ATIC)
	Rv1454c	qor	qor	up	4.55791	1.12526e-13	PROBABLE QUINONE REDUCTASE QOR (NADPH:quinone reductase) (Zeta-crystallin homolog protein)	Probable quinone reductase Qor (NADPH:quinone reductase) (zeta-crystallin homolog protein)
	Rv3585	radA	radA	up	9.56908	3.79472e-11	DNA repair protein radA homolog	DNA repair protein RadA (DNA repair protein SMS)
	Rv1246c	relE		up	2.0025	0.000198827	Putative uncharacterized protein	Toxin RelE
	Rv2450c	rpfE	rpfE	up	120.33	7.98531e-18	PROBABLE RESUSCITATION-PROMOTING FACTOR RPFE	Probable resuscitation-promoting factor RpfE
	Rv3459c	rpsK	rpsK	up	4.04129	3.11585e-12	30S ribosomal protein S11	30S ribosomal protein S11 RpsK
	Rv2056c	rpsN2	rpsN	up	219.791	1.07778e-15	30S ribosomal protein S14	30S ribosomal protein S14 RpsN2
	Rv0008c	Rv0008c		up	2.39952	2.45165e-06	Uncharacterized protein Rv0008c/MT0010	Possible membrane protein
	Rv0029	Rv0029		up	3.36707	1.50436e-07	Putative uncharacterized protein	Conserved hypothetical protein
	Rv0043c	Rv0043c		up	4.51021	8.95266e-12	Uncharacterized HTH-type transcriptional regulator Rv0043c/MT0049	Probable transcriptional regulatory protein (probably GntR-family)
	Rv0068	Rv0068		up	3.05939	2.23761e-10	PROBABLE OXIDOREDUCTASE	Probable oxidoreductase
	Rv0071	Rv0071		up	2.77844	4.62857e-09	POSSIBLE MATURASE	Possible maturase
	Rv0094c	Rv0094c		up	5.64879	4.16679e-12	Putative uncharacterized protein	Conserved hypothetical protein
	Rv0102	Rv0102		up	4.36869	7.24866e-05	Uncharacterized protein Rv0102/MT0111	Probable conserved integral membrane protein
	Rv0104	Rv0104		up	2.21886	1.90284e-09	Uncharacterized protein Rv0104/MT0113	Conserved hypothetical protein
	Rv0121c	Rv0121c		up	2.73774	1.17887e-07	Putative uncharacterized protein	Conserved protein
	Rv0122	Rv0122		up	2.15731	3.28209e-09	Putative uncharacterized protein	Hypothetical protein
	Rv0138	Rv0138		up	4.76527	4.73795e-07	Putative uncharacterized protein	Conserved hypothetical protein
	Rv0149	Rv0149		up	2.62283	1.80327e-07	POSSIBLE QUINONE OXIDOREDUCTASE (NADPH:QUINONE OXIDOREDUCTASE) (ZETA-CRYSTALLIN)	Possible quinone oxidoreductase (NADPH:quinone oxidoreductase) (zeta-crystallin)
	Rv0150c	Rv0150c		up	2.47822	6.90188e-07	Putative uncharacterized protein	Conserved hypothetical protein
	Rv0196	Rv0196		up	2.56514	9.84588e-10	Uncharacterized HTH-type transcriptional regulator Rv0196/MT0206	Possible transcriptional regulatory protein
	Rv0207c	Rv0207c		up	8.0791	1.58096e-05	Putative uncharacterized protein	Conserved hypothetical protein
	Rv0209	Rv0209		up	4.52474	1.41489e-06	Putative uncharacterized protein	Hypothetical protein
	Rv0224c	Rv0224c		up	2.03411	1.18034e-05	Uncharacterized methyltransferase Rv0224c/MT0234	Possible methyltransferase (methylase)
	Rv0232	Rv0232		up	2.01296	1.05586e-07	PROBABLE TRANSCRIPTIONAL REGULATORY PROTEIN (PROBABLY TETR/ACRR-FAMILY)	Probable transcriptional regulatory protein (probably TetR/AcrR-family)
	Rv0257	Rv0257		up	2.01955	4.50398e-06	Putative uncharacterized protein	Conserved hypothetical protein
	Rv0302	Rv0302		up	2.83354	3.37867e-06	PROBABLE TRANSCRIPTIONAL REGULATORY PROTEIN (PROBABLY TETR/ACRR-FAMILY)	Probable transcriptional regulatory protein (probably TetR/AcrR-family)
	Rv0303	Rv0303		up	7.45018	8.89106e-14	Oxidoreductase, short-chain dehydrogenase/reductase family	Probable dehydrogenase/reductase
	Rv0306	Rv0306	bluB	up	4.04872	1.11631e-09	Nitroreductase, cobalamin biosynthesis protein	Putative oxidoreductase
	Rv0314c	Rv0314c		up	11.3815	3.67832e-15	POSSIBLE CONSERVED MEMBRANE PROTEIN	Possible conserved membrane protein
	Rv0323c	Rv0323c		up	2.73016	4.54742e-08	Putative uncharacterized protein	Conserved hypothetical protein
	Rv0328	Rv0328		up	24.8045	7.75913e-14	POSSIBLE TRANSCRIPTIONAL REGULATORY PROTEIN (POSSIBLY TETR/ACRR-FAMILY)	Possible transcriptional regulatory protein (possibly TetR/AcrR-family)
	Rv0348	Rv0348		up	4.83456	1.01476e-07	POSSIBLE TRANSCRIPTIONAL REGULATORY PROTEIN	Possible transcriptional regulatory protein
	Rv0366c	Rv0366c		up	3.89933	6.4371e-12	Putative uncharacterized protein	Conserved hypothetical protein
	Rv0368c	Rv0368c		up	2.54171	2.64501e-09	Putative uncharacterized protein	Conserved hypothetical protein
	Rv0370c	Rv0370c		up	10.2942	1.70995e-09	POSSIBLE OXIDOREDUCTASE	Possible oxidoreductase
	Rv0373c	Rv0373c		up	3.84346	2.04435e-09	Carbon monoxide dehydrogenase, large subunit, putative	Probable carbon monoxyde dehydrogenase (large chain)
	Rv0374c	Rv0374c		up	5.55102	1.46609e-06	Carbon monoxide dehydrogenase, small subunit, putative	Probable carbon monoxyde dehydrogenase (small chain)
	Rv0385	Rv0385		up	4.53047	3.27253e-12	PROBABLE MONOOXYGENASE	Probable monooxygenase
	Rv0387c	Rv0387c		up	4.03127	7.24506e-08	Putative uncharacterized protein	Conserved hypothetical protein
	Rv0393	Rv0393		up	2.40578	8.15589e-07	CONSERVED 13E12 REPEAT FAMILY PROTEIN	Conserved 13E12 repeat family protein
	Rv0394c	Rv0394c		up	6.16112	4.94256e-10	POSSIBLE SECRETED PROTEIN	Possible secreted protein
	Rv0395	Rv0395		up	6.52683	2.22678e-15	Putative uncharacterized protein	Hypothetical protein
	Rv0397	Rv0397		up	41.0411	1.92836e-16	CONSERVED 13E12 REPEAT FAMILY PROTEIN	Conserved 13E12 repeat family protein
	Rv0401	Rv0401		up	6.63805	0.000172572	PROBABLE CONSERVED TRANSMEMBRANE PROTEIN	Probable conserved transmembrane protein
	Rv0448c	Rv0448c		up	2.28359	5.77932e-08	Putative uncharacterized protein	Conserved hypothetical protein
	Rv0480c	Rv0480c		up	3.91817	5.04116e-12	UPF0012 hydrolase Rv0480c/MT0498	Possible amidohydrolase
	Rv0520	Rv0520		up	2.13105	2.29918e-06	Methyltransferase-related protein	Possible methyltransferase/methylase (fragment)
	Rv0540	Rv0540		up	2.184	2.18508e-07	Putative uncharacterized protein	Conserved hypothetical protein
	Rv0547c	Rv0547c		up	3.30908	0.000425549	POSSIBLE OXIDOREDUCTASE	Possible oxidoreductase
	Rv0580c	Rv0580c		up	2.86471	2.11287e-07	Putative uncharacterized protein	Conserved protein
	Rv0597c	Rv0597c		up	3.82529	3.71792e-10	Putative uncharacterized protein	Conserved hypothetical protein
	Rv0600c	Rv0600c		up	2.99922	6.5081e-11	PROBABLE TWO COMPONENT SENSOR KINASE [SECOND PART]	Two component sensor kinase [second part]
	Rv0601c	Rv0601c		up	2.60474	1.91226e-07	PROBABLE TWO COMPONENT SENSOR KINASE [FIRST PART]	Two component sensor kinase [first part]
	Rv0605	Rv0605		up	2.03033	0.000340694	IS1536, resolvase	Possible resolvase
	Rv0607	Rv0607		up	2.43913	7.43408e-07	Putative uncharacterized protein	Hypothetical protein
	Rv0612	Rv0612		up	10.7894	6.73673e-08	Putative uncharacterized protein	Conserved hypothetical protein
	Rv0622	Rv0622		up	2.25094	5.15926e-05	POSSIBLE MEMBRANE PROTEIN	Possible membrane protein
	Rv0648	Rv0648		up	2.03679	3.32272e-07	ALPHA-MANNOSIDASE	Alpha-mannosidase
	Rv0680c	Rv0680c		up	45.829	1.01645e-18	PROBABLE CONSERVED TRANSMEMBRANE PROTEIN	Probable conserved transmembrane protein
	Rv0690c	Rv0690c		up	14.5705	9.92612e-13	Putative uncharacterized protein	Conserved hypothetical protein
	Rv0699	Rv0699		up	2.1419	5.66788e-10	Putative uncharacterized protein	Hypothetical protein
	Rv0731c	Rv0731c		up	2.55144	3.336e-10	Putative S-adenosyl-L-methionine-dependent methyltransferase Rv0731c/MT0756	Possible S-adenosylmethionine-dependent methyltransferase
	Rv0738	Rv0738		up	13.7722	6.33163e-15	Putative uncharacterized protein	Conserved protein
	Rv0741	Rv0741		up	7.69555	4.13017e-14	IS1557', transposase	Probable transposase (fragment)
	Rv0756c	Rv0756c		up	2.91965	0.00375239	Putative uncharacterized protein	Unknown protein
	Rv0775	Rv0775		up	2.18038	0.000489389	Putative uncharacterized protein	Conserved hypothetical protein
	Rv0776c	Rv0776c		up	2.68054	7.40032e-10	Putative uncharacterized protein	Conserved hypothetical protein
	Rv0779c	Rv0779c		up	4.33004	1.28711e-11	POSSIBLE CONSERVED TRANSMEMBRANE PROTEIN	Possible conserved transmembrane protein
	Rv0784	Rv0784		up	2.0949	0.00793489	Putative uncharacterized protein	Conserved hypothetical protein
	Rv0793	Rv0793		up	2.61498	4.22795e-08	Putative uncharacterized protein	Possible monooxygenase
	Rv0801	Rv0801		up	10.2608	6.4371e-12	Putative uncharacterized protein	Conserved protein
	Rv0826	Rv0826		up	2.72969	0.000483427	Putative uncharacterized protein	Conserved hypothetical protein
	Rv0828c	Rv0828c		up	5.78951	8.98078e-10	POSSIBLE DEAMINASE	Possible deaminase
	Rv0836c	Rv0836c		up	5.60854	5.3828e-11	Putative uncharacterized protein	Hypothetical protein
	Rv0850	Rv0850		up	5.38233	1.22665e-09	IS1606', transposase	Putative transposase (fragment)
	Rv0870c	Rv0870c		up	2.20067	2.51903e-05	POSSIBLE CONSERVED INTEGRAL MEMBRANE PROTEIN	Possible conserved integral membrane protein
	Rv0897c	Rv0897c		up	16.5631	2.08255e-12	Uncharacterized protein Rv0897c/MT0921	Probable oxidoreductase
	Rv0919	Rv0919		up	3.97369	1.23077e-05	Putative uncharacterized protein	GCN5-related N-acetyltransferase
	Rv0923c	Rv0923c		up	2.354	2.87491e-06	Putative uncharacterized protein	Conserved hypothetical protein
	Rv0942	Rv0942		up	2.10981	3.43224e-07	Uncharacterized protein Rv0942/MT0968.2	Hypothetical protein
	Rv0964c	Rv0964c		up	3.51189	2.03702e-06	Uncharacterized protein Rv0964c/MT0992.1	Hypothetical protein
	Rv0976c	Rv0976c		up	2.17448	9.66024e-09	Putative uncharacterized protein	Conserved hypothetical protein
	Rv0998	Rv0998		up	2.32913	0.0201485	Putative uncharacterized protein	Conserved hypothetical protein
	Rv1024	Rv1024		up	38.1441	4.5217e-16	POSSIBLE CONSERVED MEMBRANE PROTEIN	Possible conserved membrane protein
	Rv1056	Rv1056		up	4.10271	1.18225e-10	Putative uncharacterized protein	Conserved protein
	Rv1085c	Rv1085c		up	2.97387	2.1231e-07	UPF0073 membrane protein Rv1085c/MT1117	Possible hemolysin-like protein
	Rv1112	Rv1112		up	17.3732	2.36081e-13	GTP-binding protein	Probable GTP binding protein
	Rv1129c	Rv1129c		up	2.30694	2.90165e-05	DNA-binding protein, putative	Probable transcriptional regulator protein
	Rv1147	Rv1147		up	3.14596	1.37171e-10	Putative uncharacterized protein	Conserved protein
	Rv1167c	Rv1167c		up	7.3818	4.1495e-13	PROBABLE TRANSCRIPTIONAL REGULATORY PROTEIN	Probable transcriptional regulatory protein
	Rv1218c	Rv1218c		up	2.98321	1.14533e-05	PROBABLE TETRONASIN-TRANSPORT ATP-BINDING PROTEIN ABC TRANSPORTER	Probable tetronasin-transport ATP-binding protein ABC transporter
	Rv1233c	Rv1233c		up	2.88583	1.17067e-08	CONSERVED HYPOTHETICAL MEMBRANE PROTEIN	Conserved hypothetical membrane protein
	Rv1234	Rv1234		up	4.86404	9.12577e-09	PROBABLE TRANSMEMBRANE PROTEIN	Probable transmembrane protein
	Rv1268c	Rv1268c		up	2.58297	5.33862e-05	Uncharacterized protein Rv1268c/MT1306	Hypothetical protein
	Rv1269c	Rv1269c		up	2.50953	6.83821e-05	Protein Rv1269c/MT1307	Conserved probable secreted protein
	Rv1271c	Rv1271c		up	2.92015	6.44717e-06	Uncharacterized protein Rv1271c/MT1309	Conserved hypothetical secreted protein
	Rv1288	Rv1288		up	14.3994	3.60314e-09	Uncharacterized protein Rv1288/MT1326	Conserved protein
	Rv1314c	Rv1314c		up	2.01715	0.0224218	Cob(I)yrinic acid a,c-diamide adenosyltransferase	Conserved protein
	Rv1354c	Rv1354c		up	2.33943	0.000403121	Uncharacterized protein Rv1354c/MT1397	Conserved hypothetical protein
	Rv1357c	Rv1357c		up	2.07712	2.54031e-06	Uncharacterized protein Rv1357c/MT1400	Conserved hypothetical protein
	Rv1360	Rv1360		up	2.29696	3.39868e-08	Uncharacterized protein Rv1360/MT1405	Probable oxidoreductase
	Rv1374c	Rv1374c		up	2.16111	3.38696e-06	Putative uncharacterized protein	Hypothetical protein
	Rv1378c	Rv1378c		up	8.7055	2.50021e-07	Putative uncharacterized protein	Conserved hypothetical protein
	Rv1393c	Rv1393c		up	2.2713	3.8623e-05	Monooxygenase, flavin-binding family	Probable monoxygenase
	Rv1403c	Rv1403c		up	2.05335	6.25217e-11	Uncharacterized protein Rv1403c/MT1447	Putative methyltransferase
	Rv1414	Rv1414		up	2.34181	2.79643e-10	Uncharacterized protein Rv1414/MT1457	Conserved hypothetical protein
	Rv1421	Rv1421		up	2.52129	2.44161e-06	UPF0042 nucleotide-binding protein Rv1421/MT1464	Conserved protein
	Rv1425	Rv1425		up	25.0451	1.32523e-18	UPF0089 protein Rv1425/MT1468	Possible triacylglycerol synthase (diacylglycerol acyltransferase)
	Rv1428c	Rv1428c		up	4.59621	6.98145e-05	Acyltransferase family protein	Conserved hypothetical protein
	Rv1432	Rv1432		up	2.52835	2.33531e-10	P49 protein	Probable dehydrogenase
	Rv1434	Rv1434		up	3.10749	0.00110275	Putative uncharacterized protein	Hypothetical protein
	Rv1456c	Rv1456c		up	2.5681	2.90516e-07	PROBABLE UNIDENTIFIED ANTIBIOTIC-TRANSPORT INTEGRAL MEMBRANE ABC TRANSPORTER	Probable unidentified antibiotic-transport integral membrane ABC transporter
	Rv1458c	Rv1458c		up	4.29375	1.72788e-10	ABC-type efflux protein, ATP-binding protein	Probable unidentified antibiotic-transport ATP-binding protein ABC transporter
	Rv1496	Rv1496		up	4.85571	3.72083e-12	Uncharacterized protein Rv1496/MT1543	Possible transport system kinase
	Rv1532c	Rv1532c		up	4.27119	2.67744e-06	Putative uncharacterized protein	Conserved hypothetical protein
	Rv1574	Rv1574		up	11.0193	0.000209728	Probable phiRV1 phage related protein	Probable PhiRv1 phage related protein
	Rv1584c	Rv1584c		up	17.6881	6.70894e-16	Possible phiRv1 phage protein	Possible PhiRv1 phage protein
	Rv1592c	Rv1592c		up	2.61361	5.07435e-09	Putative uncharacterized protein	Conserved hypothetical protein
	Rv1597	Rv1597		up	2.50725	0.00383413	Putative uncharacterized protein	Hypothetical protein
	Rv1624c	Rv1624c		up	3.44016	1.84678e-09	Probable conserved membrane protein	Probable conserved membrane protein
	Rv1628c	Rv1628c		up	25.4313	4.20126e-17	Putative uncharacterized protein	Conserved protein
	Rv1632c	Rv1632c		up	2.78821	9.04776e-08	Putative uncharacterized protein	Hypothetical protein
	Rv1645c	Rv1645c		up	11.9557	8.45427e-13	Putative uncharacterized protein	Conserved hypothetical protein
	Rv1707	Rv1707		up	21.3159	2.90842e-17	PROBABLE CONSERVED TRANSMEMBRANE PROTEIN	Probable conserved transmembrane protein
	Rv1725c	Rv1725c		up	6.03093	6.58781e-13	Putative uncharacterized protein	Conserved hypothetical protein
	Rv1727	Rv1727		up	2.03392	6.27227e-07	Putative uncharacterized protein	Conserved hypothetical protein
	Rv1735c	Rv1735c		up	2.30532	8.62217e-09	HYPOTHETICAL MEMBRANE PROTEIN	Hypothetical membrane protein
	Rv1738	Rv1738		up	2.13157	0.000105172	Uncharacterized protein Rv1738/MT1780	Conserved protein
	Rv1742	Rv1742		up	2.4561	7.11629e-07	Putative uncharacterized protein	Unknown protein
	Rv1760	Rv1760		up	5.52467	3.86167e-08	UPF0089 protein Rv1760/MT1809	Possible triacylglycerol synthase (diacylglycerol acyltransferase)
	Rv1774	Rv1774		up	17.0779	1.37477e-15	PROBABLE OXIDOREDUCTASE	Probable oxidoreductase
	Rv1776c	Rv1776c		up	4.24512	2.12143e-07	POSSIBLE TRANSCRIPTIONAL REGULATORY PROTEIN	Possible transcriptional regulatory protein
	Rv1816	Rv1816		up	4.26221	5.01532e-11	Uncharacterized HTH-type transcriptional regulator Rv1816/MT1864	Possible transcriptional regulatory protein
	Rv1866	Rv1866		up	4.31204	0.000865031	Putative uncharacterized protein	Conserved protein
	Rv1873	Rv1873		up	2.13046	5.35333e-08	Putative uncharacterized protein	Conserved hypothetical protein
	Rv1936	Rv1936		up	16.2187	1.83767e-16	Luciferase-related protein	Possible monooxygenase
	Rv1954c	Rv1954c		up	6.04493	4.8756e-13	Putative uncharacterized protein Rv1954c/MT2003.1///Putative uncharacterized protein	Hypothetical protein
	Rv1957	Rv1957		up	2.91569	4.6521e-07	Putative uncharacterized protein	Hypothetical protein
	Rv1958c	Rv1958c		up	2.12407	4.22938e-10	Putative uncharacterized protein	Hypothetical protein
	Rv1961	Rv1961		up	2.17415	3.55681e-08	Putative uncharacterized protein	Hypothetical protein
	Rv1974	Rv1974		up	3.72186	2.3835e-10	PROBABLE CONSERVED MEMBRANE PROTEIN	Probable conserved membrane protein
	Rv1975	Rv1975		up	5.19482	1.38274e-09	Putative uncharacterized protein	Conserved hypothetical protein
	Rv2008c	Rv2008c		up	2.12379	0.00515737	Uncharacterized protein Rv2008c/MT2064	Conserved hypothetical protein
	Rv2014	Rv2014		up	13.3764	1.69845e-13	IS1607, transposase	Transposase
	Rv2025c	Rv2025c		up	8.2003	7.6473e-13	Cation efflux system protein	Conserved membrane protein
	Rv2034	Rv2034		up	2.27643	1.80639e-08	Probable ArsR-type repressor protein	ArsR repressor protein
	Rv2100	Rv2100		up	5.76721	1.06614e-10	Uncharacterized protein Rv2100/MT2160	Conserved hypothetical protein
	Rv2102	Rv2102		up	3.04576	2.88906e-10	Putative uncharacterized protein	Conserved hypothetical protein
	Rv2128	Rv2128		up	4.8946	1.70354e-05	PROBABLE CONSERVED TRANSMEMBRANE PROTEIN	Conserved transmembrane protein
	Rv2135c	Rv2135c		up	2.48411	4.31718e-10	Phosphoglycerate mutase family protein	Conserved protein
	Rv2164c	Rv2164c		up	3.21787	0.00435312	PROBABLE CONSERVED PROLINE RICH MEMBRANE PROTEIN	Probable conserved proline rich membrane protein
	Rv2170	Rv2170		up	2.23431	2.25721e-08	Putative uncharacterized protein	GCN5-related N-acetyltransferase
	Rv2175c	Rv2175c		up	3.91184	1.2171e-08	Conserved hypothetical regulatory protein	Conserved regulatory protein
	Rv2203	Rv2203		up	2.69724	3.97614e-07	Uncharacterized protein Rv2203/MT2259	Possible conserved membrane protein
	Rv2209	Rv2209		up	8.30798	2.16888e-14	Uncharacterized protein Rv2209/MT2265	Probable conserved integral membrane protein
	Rv2248	Rv2248		up	2.1197	1.9435e-05	Uncharacterized protein Rv2248/MT2308	Conserved hypothetical protein
	Rv2254c	Rv2254c		up	2.60111	2.2109e-05	Probable integral membrane protein	Probable integral membrane protein
	Rv2262c	Rv2262c		up	2.27436	9.79894e-11	Putative uncharacterized protein	Conserved hypothetical protein
	Rv2275	Rv2275		up	4.08866	0.000368497	Putative uncharacterized protein	Conserved hypothetical protein
	Rv2282c	Rv2282c		up	10.4145	4.82067e-14	Uncharacterized HTH-type transcriptional regulator Rv2282c/MT2340	Probable transcription regulator (LysR family)
	Rv2283	Rv2283		up	2.70183	1.63743e-09	Uncharacterized protein Rv2283/MT2341.1	Hypothetical protein
	Rv2296	Rv2296	dhmA1	up	7.25153	1.5424e-11	Haloalkane dehalogenase 1	Probable haloalkane dehalogenase
	Rv2298	Rv2298		up	2.28935	3.40429e-06	Uncharacterized oxidoreductase Rv2298/MT2355	Conserved protein
	Rv2305	Rv2305		up	5.54547	2.34759e-05	Uncharacterized protein Rv2305/MT2362	Unknown protein
	Rv2309c	Rv2309c		up	22.4035	3.43641e-11	Integrase, putative	Possible integrase (fragment)
	Rv2313c	Rv2313c		up	3.96695	1.10138e-07	Uncharacterized protein Rv2313c/MT2376	Hypothetical protein
	Rv2319c	Rv2319c		up	3.04335	7.29999e-05	Uncharacterized protein Rv2319c/MT2382	Universal stress protein family protein
	Rv2337c	Rv2337c		up	3.28178	3.63554e-08	Putative uncharacterized protein	Hypothetical protein
	Rv2407	Rv2407	rnz	up	10.7268	2.32362e-11	Ribonuclease Z	Conserved hypothetical protein
	Rv2422	Rv2422		up	3.60842	8.82543e-07	Putative uncharacterized protein	Hypothetical protein
	Rv2451	Rv2451		up	31.9626	8.1851e-19	HYPOTHETICAL PROLINE AND SERINE RICH PROTEIN	Hypothetical proline and serine rich protein
	Rv2464c	Rv2464c		up	9.25657	1.08313e-10	Putative DNA glycosylase Rv2464c/MT2539	Possible DNA glycosylase
	Rv2541	Rv2541		up	4.52167	1.95511e-09	HYPOTHETICAL ALANINE RICH PROTEIN	Hypothetical alanine rich protein
	Rv2542	Rv2542		up	2.88657	2.48103e-06	Putative uncharacterized protein	Conserved hypothetical protein
	Rv2599	Rv2599		up	7.03323	2.62568e-07	Uncharacterized protein Rv2599/MT2674	Probable conserved membrane protein
	Rv2617c	Rv2617c		up	2.03506	1.72594e-05	PROBABLE TRANSMEMBRANE PROTEIN	Probable transmembrane protein
	Rv2620c	Rv2620c		up	2.61389	0.00301967	PROBABLE CONSERVED TRANSMEMBRANE PROTEIN	Probable conserved transmembrane protein
	Rv2621c	Rv2621c		up	2.53377	7.58598e-08	Putative uncharacterized protein	Possible transcriptional regulatory protein
	Rv2638	Rv2638		up	2.5924	3.32272e-07	Anti-sigma factor antagonist	Conserved hypothetical protein
	Rv2640c	Rv2640c		up	5.89711	1.73634e-15	POSSIBLE TRANSCRIPTIONAL REGULATORY PROTEIN (PROBABLY ARSR-FAMILY)	Possible transcriptional regulatory protein (probably ArsR-family)
	Rv2645	Rv2645		up	13.4957	2.68691e-15	Uncharacterized protein Rv2645/MT2723	Hypothetical protein
	Rv2653c	Rv2653c		up	2.64754	2.49986e-07	POSSIBLE phiRv2 PROPHAGE PROTEIN	Possible PhiRv2 prophage protein
	Rv2656c	Rv2656c		up	3.09739	2.36334e-08	Uncharacterized protein Rv2656c/MT2733	Possible PhiRv2 prophage protein
	Rv2657c	Rv2657c		up	3.64908	1.36553e-07	Gene 36 protein, putative	Probable PhiRv2 prophage protein
	Rv2659c	Rv2659c		up	7.02866	1.48036e-10	PROBABLE phiRv2 PROPHAGE INTEGRASE	Probable PhiRv2 prophage integrase
	Rv2662	Rv2662		up	2.52753	2.60791e-09	Putative uncharacterized protein	Hypothetical protein
	Rv2665	Rv2665		up	43.8181	4.56798e-16	HYPOTHETICAL ARGININE RICH PROTEIN	Hypothetical arginine rich protein
	Rv2672	Rv2672		up	2.70463	6.55743e-09	POSSIBLE SECRETED PROTEASE	Possible secreted protease
	Rv2709	Rv2709		up	4.01165	3.07541e-13	PROBABLE CONSERVED TRANSMEMBRANE PROTEIN	Probable conserved transmembrane protein
	Rv2722	Rv2722		up	2.04809	3.78723e-06	Putative uncharacterized protein	Conserved hypothetical protein
	Rv2730	Rv2730		up	2.03129	1.17548e-05	Putative uncharacterized protein	Hypothetical protein
	Rv2735c	Rv2735c		up	2.56386	0.000103816	Putative uncharacterized protein	Conserved hypothetical protein
	Rv2767c	Rv2767c		up	23.1691	8.53019e-14	POSSIBLE MEMBRANE PROTEIN	Possible membrane protein
	Rv2772c	Rv2772c		up	4.52448	3.24575e-06	PROBABLE CONSERVED TRANSMEMBRANE PROTEIN	Probable conserved transmembrane protein
	Rv2803	Rv2803		up	4.18312	8.21219e-07	Putative uncharacterized protein	Conserved hypothetical protein
	Rv2807	Rv2807		up	2.15787	0.000114835	Putative uncharacterized protein	Conserved hypothetical protein
	Rv2813	Rv2813		up	3.99439	6.80582e-07	General secretion pathway protein A-related protein	Conserved hypothetical protein
	Rv2820c	Rv2820c		up	2.76596	5.30832e-07	CRISPR-associated protein, TM1808 family	Hypothetical protein
	Rv2825c	Rv2825c		up	7.07043	1.4385e-08	Putative uncharacterized protein	Conserved hypothetical protein
	Rv2844	Rv2844		up	22.4656	4.56798e-16	CONSERVED HYPOTHETICAL ALANINE RICH PROTEIN	Conserved alanine rich protein
	Rv2886c	Rv2886c		up	2.7803	4.31247e-05	Uncharacterized protein Rv2886c/MT2954	Probable resolvase
	Rv2898c	Rv2898c		up	2.38283	7.61091e-07	UPF0102 protein Rv2898c/MT2966	Conserved hypothetical protein
	Rv2944	Rv2944		up	3.59507	0.00398647	POSSIBLE TRANSPOSASE FOR INSERTION SEQUENCE ELEMENT IS1533	Possible transposase for insertion sequence element IS1533
	Rv2958c	Rv2958c		up	2.77663	4.01213e-06	PGL/p-HBAD biosynthesis glycosyltransferase Rv2958c/MT3034	Possible glycosyl transferase
	Rv2971	Rv2971		up	2.07394	0.000181268	Uncharacterized oxidoreductase Rv2971/MT3049	Probable oxidoreductase
	Rv2983	Rv2983		up	20.686	1.54848e-12	CONSERVED HYPOTHETICAL ALANINE RICH PROTEIN	Conserved hypothetical alanine rich protein
	Rv3072c	Rv3072c		up	2.33012	1.26439e-10	Putative uncharacterized protein	Conserved hypothetical protein
	Rv3085	Rv3085		up	3.43281	0.0108719	Oxidoreductase, short-chain dehydrogenase/reductase family	Probable short-chain type dehydrogenase/reductase
	Rv3087	Rv3087		up	42.6873	1.80382e-16	UPF0089 protein Rv3087/MT3172	Possible triacylglycerol synthase (diacylglycerol acyltransferase)
	Rv3098c	Rv3098c		up	18.9792	8.96439e-14	Putative uncharacterized protein	Hypothetical protein
	Rv3103c	Rv3103c		up	6.17181	1.80761e-08	HYPOTHETICAL PROLINE-RICH PROTEIN	Hypothetical proline-rich protein
	Rv3126c	Rv3126c		up	6.62907	3.09462e-12	Putative uncharacterized protein	Hypothetical protein
	Rv3128c	Rv3128c		up	30.1304	4.5217e-16		Conserved hypothetical protein
	Rv3142c	Rv3142c		up	2.16361	0.0114155	Putative uncharacterized protein	Hypothetical protein
	Rv3161c	Rv3161c		up	2.70735	0.000555406	POSSIBLE DIOXYGENASE	Possible dioxygenase
	Rv3162c	Rv3162c		up	2.26721	3.97423e-07	POSSIBLE INTEGRAL MEMBRANE PROTEIN	Possible integral membrane protein
	Rv3173c	Rv3173c		up	2.30194	4.88099e-06	PROBABLE TRANSCRIPTIONAL REGULATORY PROTEIN (PROBABLY TETR/ACRR-FAMILY)	Probable transcriptional regulatory protein (probably TetR/AcrR-family)
	Rv3174	Rv3174		up	2.11777	1.57205e-09	Oxidoreductase	Probable short-chain dehydrogenase/reductase
	Rv3178	Rv3178		up	4.60496	5.73437e-12	Putative uncharacterized protein	Conserved hypothetical protein
	Rv3180c	Rv3180c		up	15.2003	4.09424e-13	HYPOTHETICAL ALANINE RICH PROTEIN	Hypothetical alanine rich protein
	Rv3181c	Rv3181c		up	3.06145	5.35074e-09	Putative uncharacterized protein	Conserved protein
	Rv3197	Rv3197		up	3.25318	2.14112e-09	PROBABLE CONSERVED ATP-BINDING PROTEIN ABC TRANSPORTER	Probable conserved ATP-binding protein ABC transporter
	Rv3201c	Rv3201c		up	7.05222	1.17618e-10	Helicase, UvrD/Rep family	Probable ATP-dependent DNA helicase
	Rv3217c	Rv3217c		up	2.34559	3.76706e-11	PROBABLE CONSERVED INTEGRAL MEMBRANE PROTEIN	Probable conserved integral membrane protein
	Rv3226c	Rv3226c		up	4.79096	1.28049e-07	Putative uncharacterized protein	Conserved hypothetical protein
	Rv3243c	Rv3243c		up	3.2445	5.05819e-11	Putative uncharacterized protein	Unknown protein
	Rv3253c	Rv3253c		up	2.39341	7.43944e-06	Amino acid permease	Possible cationic amino acid transport integral membrane protein
	Rv3256c	Rv3256c		up	2.91392	5.6277e-07	Putative uncharacterized protein	Conserved protein
	Rv3272	Rv3272	yfdE	up	2.53269	2.88672e-06	Putative uncharacterized protein	Conserved hypothetical protein
	Rv3282	Rv3282		up	10.2686	1.1421e-13	Maf-like protein Rv3282/MT3381	Conserved hypothetical protein
	Rv3294c	Rv3294c		up	2.43238	1.24481e-06	Putative uncharacterized protein	Conserved hypothetical protein
	Rv3304	Rv3304		up	4.83981	2.52731e-09	Putative uncharacterized protein	Conserved protein
	Rv3333c	Rv3333c		up	2.117	4.87768e-06	HYPOTHETICAL PROLINE RICH PROTEIN	Hypothetical proline rich protein
	Rv3334	Rv3334		up	2.07501	0.000641012	PROBABLE TRANSCRIPTIONAL REGULATORY PROTEIN (PROBABLY MERR-FAMILY)	Probable transcriptional regulatory protein (probably MerR-family)
	Rv3342	Rv3342		up	3.58	0.000822314	Uncharacterized methyltransferase Rv3342/MT3445	Possible methyltransferase (methylase)
	Rv3349c	Rv3349c		up	2.3459	3.71362e-08	Putative uncharacterized protein///IS1561', transposase	Probable transposase
	Rv3360	Rv3360		up	12.5674	6.87034e-10	Putative uncharacterized protein	Conserved hypothetical protein
	Rv3363c	Rv3363c		up	3.49087	0.000150032	Putative uncharacterized protein	Conserved hypothetical protein
	Rv3371	Rv3371		up	2.33235	4.35893e-07	UPF0089 protein Rv3371/MT3481	Possible triacylglycerol synthase (diacylglycerol acyltransferase)
	Rv3415c	Rv3415c		up	10.4783	1.81443e-09	Putative uncharacterized protein	Conserved hypothetical protein
	Rv3428c	Rv3428c		up	2.05947	2.79976e-07	Putative transposase Rv3428c	Possible transposase
	Rv3454	Rv3454		up	4.56283	7.09377e-07	PROBABLE CONSERVED INTEGRAL MEMBRANE PROTEIN	Probable conserved integral membrane protein
	Rv3471c	Rv3471c		up	3.55453	7.14053e-11	Putative uncharacterized protein	Conserved hypothetical protein
	Rv3486	Rv3486		up	2.73612	4.82238e-11	Putative uncharacterized protein	Conserved protein
	Rv3538	Rv3538		up	3.46775	1.84551e-06	PROBABLE DEHYDROGENASE	Probable dehydrogenase. Possible 2-enoyl acyl-CoA hydratase.
	Rv3549c	Rv3549c		up	7.81229	6.54026e-12	Oxidoreductase, short-chain dehydrogenase/reductase family	Probable short-chain type dehydrogenase/reductase
	Rv3551	Rv3551		up	2.23206	3.52335e-06	Putative CoA-transferase subunit alpha Rv3551/MT3655	Possible CoA-transferase (alpha subunit)
	Rv3591c	Rv3591c		up	2.12152	7.74479e-06	Hydrolase, alpha/beta hydrolase fold family	Possible hydrolase
	Rv3599c	Rv3599c		up	10.7793	8.10189e-10	HYPOTHETICAL SHORT PROTEIN	Hypothetical short protein
	Rv3611	Rv3611		up	4.38008	1.83234e-09	HYPOTHETICAL ARGININE AND PROLINE RICH PROTEIN	Hypothetical arginine and proline rich protein
	Rv3618	Rv3618		up	6.46798	2.09217e-11	Luciferase-related protein	Possible monooxygenase
	Rv3629c	Rv3629c		up	3.1817	1.2728e-06	PROBABLE CONSERVED INTEGRAL MEMBRANE PROTEIN	Probable conserved integral membrane protein
	Rv3637	Rv3637		up	3.47183	3.22089e-09	POSSIBLE TRANSPOSASE	Possible transposase
	Rv3638	Rv3638		up	2.62548	3.20786e-06	IS1534, istB protein	Possible transposase
	Rv3662c	Rv3662c		up	9.79278	1.53621e-12	Putative uncharacterized protein	Conserved hypothetical protein
	Rv3691	Rv3691		up	4.02267	4.84691e-08	Putative uncharacterized protein	Conserved protein
	Rv3693	Rv3693		up	33.3905	6.04185e-10	POSSIBLE CONSERVED MEMBRANE PROTEIN	Possible conserved membrane protein
	Rv3695	Rv3695		up	4.71943	1.94937e-07	POSSIBLE CONSERVED MEMBRANE PROTEIN	Possible conserved membrane protein
	Rv3698	Rv3698		up	6.75412	0.00111539	Putative uncharacterized protein	Conserved protein
	Rv3699	Rv3699		up	6.12962	1.57937e-06	Putative uncharacterized protein	Conserved protein
	Rv3707c	Rv3707c		up	2.73003	1.78219e-07	Putative uncharacterized protein	Conserved hypothetical protein
	Rv3712	Rv3712		up	11.2847	4.5217e-16	Mur ligase family protein	Possible ligase
	Rv3714c	Rv3714c		up	4.91405	2.5549e-09	Putative uncharacterized protein	Conserved hypothetical protein
	Rv3736	Rv3736		up	2.44986	1.2553e-06	TRANSCRIPTIONAL REGULATORY PROTEIN (PROBABLY ARAC/XYLS-FAMILY)	Transcriptional regulatory protein (probably AraC/XylS-family)
	Rv3737	Rv3737		up	2.33219	7.76961e-06	PROBABLE CONSERVED TRANSMEMBRANE PROTEIN	Probable conserved transmembrane protein
	Rv3749c	Rv3749c		up	5.36261	3.29211e-10	Putative uncharacterized protein	Conserved hypothetical protein
	Rv3752c	Rv3752c		up	2.33055	0.0138742	Cytidine and deoxycytidylate deaminase family protein	Possible cytidine/deoxycytidylate deaminase
	Rv3760	Rv3760		up	7.84283	9.99264e-10	POSSIBLE CONSERVED MEMBRANE PROTEIN	Possible conserved membrane protein
	Rv3770c	Rv3770c		up	17.9513	2.05761e-11	HYPOTHETICAL LEUCINE RICH PROTEIN	Hypothetical leucine rich protein
	Rv3776	Rv3776		up	2.1391	1.65024e-09	Putative uncharacterized protein	Conserved hypothetical protein
	Rv3779	Rv3779		up	2.07918	0.00305959	PROBABLE CONSERVED TRANSMEMBRANE PROTEIN ALANINE AND LEUCINE RICH	Probable conserved transmembrane protein alanine and leucine rich
	Rv3811	Rv3811		up	3.73474	2.14955e-07	Putative uncharacterized protein	Conserved hypothetical protein
	Rv3819	Rv3819		up	16.5936	1.19211e-09	Putative uncharacterized protein	Unknown protein
	Rv3828c	Rv3828c		up	2.43936	0.00827375	IS1537, resolvase	Possible resolvase
	Rv3835	Rv3835		up	19.6559	2.05754e-16	PROBABLE CONSERVED MEMBRANE PROTEIN	Conserved membrane protein
	Rv3839	Rv3839		up	10.304	5.10281e-09	Putative uncharacterized protein	Conserved hypothetical protein
	Rv3845	Rv3845		up	2.40233	0.000548599	Putative uncharacterized protein	Hypothetical protein
	Rv3898c	Rv3898c		up	5.84305	4.24377e-14	Putative uncharacterized protein	Conserved hypothetical protein
	Rv3900c	Rv3900c		up	4.91134	2.92927e-11	CONSERVED HYPOTHETICAL ALANINE RICH PROTEIN	Conserved hypothetical alanine rich protein
	Rv3901c	Rv3901c		up	2.69931	0.000177601	POSSIBLE MEMBRANE PROTEIN	Possible membrane protein
	Rv3909	Rv3909		up	6.7698	7.60165e-11	Putative uncharacterized protein	Conserved protein
	Rv3910	Rv3910		up	3.66999	6.29561e-05	PROBABLE CONSERVED TRANSMEMBRANE PROTEIN	Probable conserved transmembrane protein
	Rv2504c	scoA	scoA	up	2.07785	1.19531e-05	Probable succinyl-CoA:3-ketoacid-coenzyme A transferase subunit A	Probable succinyl-CoA:3-ketoacid-coenzyme A transferase (alpha subunit) ScoA (3-oxo acid:CoA transferase) (OXCT A) (succinyl-CoA:3-oxoacid-coenzyme A transferase)
	Rv2503c	scoB	scoB	up	5.55573	9.30032e-09	Probable succinyl-CoA:3-ketoacid-coenzyme A transferase subunit B	Probable succinyl-CoA:3-ketoacid-coenzyme A transferase (beta subunit) ScoB (3-oxo-acid:CoA transferase) (OXCT B) (succinyl CoA:3-oxoacid CoA-transferase)
	Rv0182c	sigG	sigG	up	6.04467	1.54011e-07	RNA polymerase sigma factor	Probable alternative RNA polymerase sigma factor SigG (RNA polymerase ECF type sigma factor)
	Rv3911	sigM	sigM	up	3.52059	5.17792e-09	POSSIBLE ALTERNATIVE RNA POLYMERASE SIGMA FACTOR SIGM	Possible alternative RNA polymerase sigma factor SigM
	Rv1224	tatB	tatB	up	2.6185	0.0377409	Sec-independent protein translocase protein tatB homolog	Probable protein TatB
	Rv0602c	tcrA	tcrA	up	2.17533	0.02535	PROBABLE TWO COMPONENT DNA BINDING TRANSCRIPTIONAL REGULATORY PROTEIN TCRA	Two component DNA binding transcriptional regulatory protein TcrA
	Rv2754c	thyX	thyX	up	3.57293	4.04212e-11	Thymidylate synthase thyX	Probable thymidylate synthase ThyX (ts) (TSase)
	Rv1032c	trcS	trcS	up	3.28537	1.00315e-10	Sensor protein	Two component sensor histidine kinase TrcS
	Rv2906c	trmD	trmD	up	8.34306	4.79014e-12	tRNA (guanine-N(1)-)-methyltransferase	Probable tRNA (guanine-N1)-methyltransferase TrmD (M1G-methyltransferase) (tRNA [GM37] methyltransferase)
	Rv3754	tyrA	tyrA	up	6.88839	6.13106e-09	PREPHENATE DEHYDROGENASE TYRA (PDH) (HYDROXYPHENYLPYRUVATE SYNTHASE)	Prephenate dehydrogenase TyrA (PDH) (hydroxyphenylpyruvate synthase)
	Rv2833c	ugpB	ugpB	up	2.07406	0.000486014	PROBABLE Sn-GLYCEROL-3-PHOSPHATE-BINDING LIPOPROTEIN UGPB	Probable Sn-glycerol-3-phosphate-binding lipoprotein UgpB
	Rv1852	ureG	ureG	up	3.31666	3.79472e-11	Urease accessory protein ureG	Urease accessory protein UreG
	Rv1839c	vapB13		up	2.26727	0.000156899	DNA-binding protein, CopG family	Possible antitoxin VapB13
	Rv1952	vapB14		up	6.30137	2.60534e-11	Putative uncharacterized protein	Possible antitoxin VapB14
	Rv2493	vapB38		up	7.18713	1.76282e-06	Putative uncharacterized protein	Possible antitoxin VapB38
	Rv0662c	vapB7		up	2.69329	6.8435e-08	Putative uncharacterized protein	Possible antitoxin VapB7
	Rv2010	vapC15		up	3.13445	2.89947e-05	Uncharacterized protein Rv2010/MT2065	Toxin VapC15
	Rv0301	vapC2		up	2.35637	2.20496e-07	Putative uncharacterized protein	Possible toxin VapC2
	Rv2863	vapC23		up	2.17714	3.15226e-08	Putative uncharacterized protein	Possible toxin VapC23
	Rv0582	vapC26		up	3.32077	4.46726e-07	Putative uncharacterized protein	Possible toxin VapC26. Contains PIN domain.
	Rv2494	vapC38		up	8.66984	8.99018e-08	Putative uncharacterized protein	Possible toxin VapC38. Contains PIN domain.
	Rv1759c	wag22	wag22	up	3.6235	1.40496e-07	WAG22 antigen	PE-PGRS family protein Wag22
	Rv1965	yrbE3B	yrbE3B	up	2.60752	1.83331e-06	CONSERVED HYPOTHETICAL INTEGRAL MEMBRANE PROTEIN YRBE3B	Conserved hypothetical integral membrane protein YrbE3B
	JTY_0843		TBFG_10835, TBFG_00822	up	2.30979	4.9776e-07	phosphate-transport system ATP-binding protein ABC transporter phoT
	JTY_1755		TBFG_11759, TBFG_01735	up	3.06687	5.4502e-05	hypothetical protein
	JTY_1780			up	2.40267	1.51559e-06	hypothetical protein
	JTY_1988		yrbE3A	up	2.54616	0.000154121	hypothetical integral membrane protein
	JTY_2286		TBFG_12300, TBFG_02262	up	18.9381	2.24181e-13	hypothetical protein
	JTY_3394			up	2.70874	1.64046e-08	hypothetical protein
	JTY_3395		embR2	up	2.12417	1.58056e-05	putative transcriptional regulatory protein
	JTY_3396			up	2.30722	9.68795e-06	hypothetical protein
	JTY_3661		PE_PGRS59	up	15.2551	1.6161e-14	PE-PGRS family protein
	Mb1351c		TBFG_11344, TBFG_01324	up	49.8646	6.4371e-12	Ada regulatory protein alkA
	MRA_2679			up	2.18178	3.64398e-06	Putative uncharacterized protein
	MT0270.2			up	40.0162	1.00226e-11	Putative uncharacterized protein
	MT0325			up	9.45918	4.82067e-14	Putative uncharacterized protein
	MT0416			up	5.6137	1.9322e-08	Putative uncharacterized protein
	MT0573.1			up	3.30316	7.88233e-07	Putative uncharacterized protein
	MT0717.1			up	15.6016	8.21757e-11	Putative uncharacterized protein
	MT0762.1			up	2.64275	6.10127e-07	Putative uncharacterized protein
	MT0772.2			up	2.99786	0.00144905	Putative uncharacterized protein
	MT0827			up	5.07216	1.0468e-11	Putative uncharacterized protein
	MT0859			up	5.24743	1.87925e-07	Putative uncharacterized protein
	MT1107			up	8.95861	6.1934e-09	Putative uncharacterized protein
	MT1321			up	17.6162	0.000549938	Putative uncharacterized protein
	MT1924.1			up	3.31155	1.43262e-07	Putative uncharacterized protein
	MT1978			up	4.02906	3.09174e-09	Putative uncharacterized protein
	MT2045			up	2.04708	0.000505778	Putative uncharacterized protein
	MT2083			up	2.38733	0.0163308	Putative uncharacterized protein
	MT2115			up	2.41139	0.000653966	Putative uncharacterized protein
	MT2165.1			up	2.16193	1.11761e-07	Putative uncharacterized protein
	MT2364.1			up	2.58799	1.63609e-10	Putative uncharacterized protein
	MT2405			up	2.75006	3.79567e-07	Putative uncharacterized protein
	MT2488.1			up	8.12558	1.05849e-08	Putative uncharacterized protein
	MT2586.1			up	3.72235	5.96024e-05	Putative uncharacterized protein
	MT2627.1			up	2.21831	8.84062e-07	Putative uncharacterized protein
	MT2653			up	4.40753	0.00144985	Putative uncharacterized protein
	MT2668			up	35.2173	4.43029e-18	Putative uncharacterized protein
	MT2722			up	28.7717	1.98691e-10	Putative uncharacterized protein
	MT2895			up	2.79434	0.000172889	Putative uncharacterized protein
	MT2993			up	9.66185	4.10265e-12	Putative uncharacterized protein
	MT3013			up	2.1497	2.31927e-10	Putative uncharacterized protein
	MT3102			up	2.29045	0.00122002	Putative uncharacterized protein
	MT3174.1			up	3.26742	1.32663e-05	Putative uncharacterized protein
	MT3174.2			up	3.04232	5.35445e-10	Putative uncharacterized protein
	MT3204			up	2.04103	1.43488e-06	Putative uncharacterized protein
	MT3207			up	6.15076	3.49492e-08	Putative uncharacterized protein
	MT3560			up	2.9214	4.81219e-05	Putative uncharacterized protein
	MT3631			up	5.10002	9.33452e-06	Putative uncharacterized protein
	MT3762			up	3.44154	0.00044091	Putative uncharacterized protein
	MT3954.1			up	3.31538	0.000131298	Putative uncharacterized protein
	MT4041.2			up	7.8616	1.3421e-10	Putative uncharacterized protein
	Rv0470.1			up	2.44644	1.44401e-09	Putative uncharacterized protein
	Rv0724.1			up	142.213	1.6161e-14	Putative uncharacterized protein
	Rv1489.1			up	39.1883	8.95266e-12	Putative uncharacterized protein
	Rv2306.1			up	2.92129	1.81948e-12	POSSIBLE CONSERVED MEMBRANE PROTEIN///Uncharacterized protein Rv2306c/MT2363
	Rv2306.2			up	2.5687	9.77141e-05	POSSIBLE CONSERVED MEMBRANE PROTEIN
	Rv2438.1			up	2.29217	2.61786e-07	Putative uncharacterized protein
	Rv3423.1			up	2.39946	4.59702e-08	Uncharacterized protein Rv3423.1/MT3532.1
	Rv3705.1			up	7.38738	2.22724e-09	CONSERVED HYPOTHETICAL PROLINE RICH PROTEIN
	TBFG_10589		TBFG_10589, TBFG_00580	up	3.3907	2.75318e-08	hypothetical protein
	TBFG_10612		TBFG_10612, TBFG_00603, TBFG_00604	up	2.12536	1.4353e-06	two component sensor kinase
	TBFG_11070			up	2.89267	1.90284e-09	hypothetical protein
	TBFG_11544			up	2.25499	6.85845e-09	hypothetical protein
	TBFG_11753		TBFG_11753, TBFG_01729	up	2.39991	4.02251e-07	hypothetical protein
	TBFG_11993			up	2.11911	0.000273888	hypothetical protein
	TBFG_12060		TBFG_12055, TBFG_02015	up	29.8159	1.80382e-16	hypothetical protein
	TBFG_12139		TBFG_12139, TBFG_02097	up	2.80306	1.19027e-06	hypothetical protein
	TBFG_12784		TBFG_12784, TBFG_02746	up	2.74767	0.000110591	hypothetical protein
	TBFG_12843		TBFG_12843, TBFG_02803	up	6.35034	1.50253e-14	hypothetical protein
	TBFG_12979			up	4.86826	2.45087e-09	hypothetical protein
	TBFG_13366			up	2.59971	7.11245e-08	hypothetical protein
	TBMG_00617			up	19.1194	4.5217e-16	hypothetical protein
	TBMG_00625			up	132.025	3.58594e-12	antitoxin
	TBMG_01494			up	15.6911	1.09582e-13	hypothetical protein
	TBMG_01673			up	6.61951	8.18461e-11	hypothetical protein
	TBMG_01877			up	11.785	1.90754e-12	hypothetical protein
	TBMG_01918			up	21.6093	6.70894e-16	toxin
	TBMG_02863			up	2.24536	2.26983e-07	hypothetical protein
	TBMG_03740			up	2.1921	1.05563e-07	antitoxin
	TBMG_04000		TBFG_10811, TBFG_00799	up	2.11705	1.64374e-07	transposase
	TBMG_04021			up	2.86587	9.34724e-07	hypothetical protein
	Rv2744c	35kd_ag		down	2.98786	2.57044e-10	35 kDa protein	Conserved 35 kDa alanine rich protein
	Rv3285	accA3	accA3	down	5.1354	2.24593e-11	Acetyl/propionyl-CoA carboxylase, alpha subunit	Probable bifunctional protein acetyl-/propionyl-coenzyme A carboxylase (alpha chain) AccA3: biotin carboxylase + biotin carboxyl carrier protein (BCCP)
	Rv3799c	accD4	accD4	down	3.82449	1.3931e-11	PROBABLE PROPIONYL-CoA CARBOXYLASE BETA CHAIN 4 ACCD4 (PCCASE) (PROPANOYL-COA:CARBON DIOXIDE LIGASE)	Probable propionyl-CoA carboxylase beta chain 4 AccD4 (pccase) (propanoyl-CoA:carbon dioxide ligase)
	Rv2247	accD6	accD6	down	7.442	5.77137e-14	Probable propionyl-CoA carboxylase beta chain 6	Acetyl/propionyl-CoA carboxylase (beta subunit) AccD6
	Rv3281	accE5		down	2.5087	1.76244e-12	Putative uncharacterized protein	Probable bifunctional protein acetyl-/propionyl-coenzyme A carboxylase (epsilon chain) AccE5
	Rv2244	acpM	acpM	down	28.2349	2.24181e-13	Meromycolate extension acyl carrier protein	Meromycolate extension acyl carrier protein AcpM
	Rv2523c	acpS	acpS	down	2.21463	1.59971e-09	Holo-[acyl-carrier-protein] synthase	holo-[acyl-carrier protein] synthase AcpS (holo-ACP synthase) (CoA:APO-[ACP]pantetheinephosphotransferase) (CoA:APO-[acyl-carrier protein]pantetheinephosphotransferase)
	Rv0733	adk	adk	down	10.305	8.80469e-12	Adenylate kinase	Adenylate kinase Adk (ATP-AMP transphosphorylase)
	Rv2202c	adoK	adoK	down	2.43941	1.97338e-09	Adenosine kinase	Adenosine kinase
	Rv1860	apa	apa	down	3.62026	2.38871e-10	Alanine and proline-rich secreted protein apa	Alanine and proline rich secreted protein Apa (fibronectin attachment protein) (immunogenic protein MPT32) (antigen MPT-32) (45-kDa glycoprotein) (45/47 kDa antigen)
	Rv2584c	apt	apt	down	2.131	1.45493e-10	Adenine phosphoribosyltransferase	Adenine phosphoribosyltransferase Apt (APRT) (AMP diphosphorylase) (AMP pyrophosphorylase) (transphosphoribosidase)
	Rv3709c	ask	ask	down	2.62775	1.12026e-10	Aspartokinase	Aspartokinase Ask (aspartate kinase) [contains: aspartokinase alpha subunit (Ask-alpha); and aspartokinase beta subunit (Ask-beta)]
	Rv1308	atpA	atpA	down	2.95753	2.48142e-11	ATP synthase subunit alpha	Probable ATP synthase alpha chain AtpA
	Rv1304	atpB	atpB	down	2.72402	2.39843e-09	ATP synthase subunit a	Probable ATP synthase a chain AtpB (protein 6)
	Rv1311	atpC	atpC	down	6.63566	6.41414e-14	ATP synthase epsilon chain	Probable ATP synthase epsilon chain AtpC
	Rv1310	atpD	atpD	down	5.93538	2.77799e-10	ATP synthase subunit beta	Probable ATP synthase beta chain AtpD
	Rv1305	atpE	atpE	down	2.79347	3.23902e-11	ATP synthase subunit c	Probable ATP synthase C chain AtpE (lipid-binding protein) (dicyclohexylcarbodiimide-binding protein)
	Rv1306	atpF	atpF	down	20.412	4.08365e-12	ATP synthase subunit b	Probable ATP synthase B chain AtpF
	Rv1309	atpG	atpG	down	2.1624	9.15234e-09	ATP synthase gamma chain	Probable ATP synthase gamma chain AtpG
	Rv1307	atpH	atpFH	down	2.59629	1.25026e-10	ATP synthase subunit b-delta	Probable ATP synthase delta chain AtpH
	Rv1608c	bcpB	bcpB	down	2.57314	1.54333e-10	Bacterioferritin comigratory protein	Probable peroxidoxin BcpB
	Rv1876	bfrA	bfr	down	2.91563	5.7767e-10	Bacterioferritin	Probable bacterioferritin BfrA
	Rv1589	bioB	bioB	down	2.83181	2.97599e-09	Biotin synthase	Probable biotin synthetase BioB
	Rv1284	canA		down	6.62713	3.51774e-09	Uncharacterized protein Rv1284/MT1322	Beta-carbonic anhydrase
	Rv2289	cdh	cdh	down	2.09884	2.33656e-12	Probable CDP-diacylglycerol pyrophosphatase	Probable CDP-diacylglycerol pyrophosphatase Cdh (CDP-diacylglycerol diphosphatase) (CDP-diacylglycerol phosphatidylhydrolase)
	Rv0062	celA1	celA1	down	2.34318	2.33548e-13	POSSIBLE CELLULASE CELA1 (ENDOGLUCANASE) (ENDO-1,4-BETA-GLUCANASE) (FI-CMCASE) (CARBOXYMETHYL CELLULASE)	Possible cellulase CelA1 (endoglucanase) (endo-1,4-beta-glucanase) (FI-cmcase) (carboxymethyl cellulase)
	Rv2376c	cfp2	mtb12	down	24.1089	3.0636e-17	Low molecular weight antigen MTB12	Low molecular weight antigen CFP2 (low molecular weight protein antigen 2) (CFP-2)
	Rv1984c	cfp21		down	2.09445	3.87218e-09	Probable cutinase Rv1984c/MT2037	Probable cutinase precursor CFP21
	Rv2745c	clgR		down	3.88801	1.54607e-06	DNA-binding protein, putative	Transcriptional regulatory protein ClgR
	Rv0384c	clpB	clpB	down	2.12035	6.64341e-05	Chaperone protein clpB	Probable endopeptidase ATP binding protein (chain B) ClpB (ClpB protein) (heat shock protein F84.1)
	Rv3596c	clpC1	clpC	down	2.5329	9.462e-09	Probable ATP-dependent Clp protease ATP-binding subunit	Probable ATP-dependent protease ATP-binding subunit ClpC1
	Rv2461c	clpP1	clpP1	down	2.13683	1.30294e-06	ATP-dependent Clp protease proteolytic subunit 1	Probable ATP-dependent CLP protease proteolytic subunit 1 ClpP1 (endopeptidase CLP)
	Rv2460c	clpP2	clpP2	down	3.95983	2.58514e-10	ATP-dependent Clp protease proteolytic subunit 2	Probable ATP-dependent CLP protease proteolytic subunit 2 ClpP2 (endopeptidase CLP 2)
	Rv2457c	clpX	clpX	down	9.50361	3.94034e-11	ATP-dependent Clp protease ATP-binding subunit clpX	Probable ATP-dependent CLP protease ATP-binding subunit ClpX
	Rv0503c	cmaA2	cmaA2	down	3.68382	1.87244e-11	Cyclopropane-fatty-acyl-phospholipid synthase 2	Cyclopropane-fatty-acyl-phospholipid synthase 2 CmaA2 (cyclopropane fatty acid synthase) (CFA synthase) (cyclopropane mycolic acid synthase 2) (mycolic acid trans-cyclopropane synthetase)
	Rv3676	crp		down	5.13503	6.16406e-11	PROBABLE TRANSCRIPTIONAL REGULATORY PROTEIN (PROBABLY CRP/FNR-FAMILY)	Transcriptional regulatory protein Crp (Crp/Fnr-family)
	Rv3648c	cspA	cspA	down	8.3061	3.47576e-12	Probable cold shock protein A	Probable cold shock protein A CspA
	Rv2200c	ctaC	ctaC	down	2.57806	2.2302e-09	Cytochrome c oxidase subunit 2	Probable transmembrane cytochrome C oxidase (subunit II) CtaC
	Rv3043c	ctaD	ctaD	down	4.56808	9.46384e-11	Probable cytochrome c oxidase subunit 1	Probable cytochrome C oxidase polypeptide I CtaD (cytochrome AA3 subunit 1)
	Rv2193	ctaE	ctaE	down	2.03795	1.20632e-07	Probable cytochrome c oxidase subunit 3	Probable cytochrome C oxidase (subunit III) CtaE
	Rv1880c	cyp140	cyp140	down	2.06882	2.61703e-10	Putative cytochrome P450 140	Probable cytochrome P450 140 Cyp140
	Rv0815c	cysA2	cysA1	down	7.25805	4.03425e-10	Putative thiosulfate sulfurtransferase	Probable thiosulfate sulfurtransferase CysA2 (rhodanese-like protein) (thiosulfate cyanide transsulfurase) (thiosulfate thiotransferase)
	Rv2392	cysH	cysH	down	3.87505	2.60534e-11	Probable phosphoadenosine phosphosulfate reductase	Probable 3'-phosphoadenosine 5'-phosphosulfate reductase CysH (PAPS reductase, thioredoxin DEP.) (padops reductase) (3'- phosphoadenylylsulfate reductase) (PAPS sulfotransferase)
	Rv0824c	desA1	des	down	2.61239	6.01154e-06	PROBABLE ACYL-[ACYL-CARRIER PROTEIN] DESATURASE DESA1 (ACYL-[ACP] DESATURASE) (STEAROYL-ACP DESATURASE) (PROTEIN DES)	Probable acyl-[acyl-carrier protein] desaturase DesA1 (acyl-[ACP] desaturase) (stearoyl-ACP desaturase) (protein Des)
	Rv1094	desA2	desA2	down	2.68206	0.000383478	Acyl-(Acyl-carrier-protein) desaturase, putative	Possible acyl-[acyl-carrier protein] desaturase DesA2 (acyl-[ACP] desaturase) (stearoyl-ACP desaturase)
	Rv3229c	desA3		down	2.11813	7.9247e-11	Linoleoyl-CoA desaturase, putative	Possible linoleoyl-CoA desaturase (delta(6)-desaturase)
	Rv1391	dfp	coaBC	down	4.92433	9.67291e-09	Coenzyme A biosynthesis bifunctional protein coaBC	Probable DNA/pantothenate metabolism flavoprotein homolog Dfp
	Rv2215	dlaT	sucB	down	2.18303	1.5817e-12	Dihydrolipoyllysine-residue succinyltransferase component of 2-oxoglutarate dehydrogenase complex	DlaT, dihydrolipoamide acyltransferase, E2 component of pyruvate dehydrogenase
	Rv1547	dnaE1	dnaE1	down	2.10951	1.02067e-07	DNA polymerase III subunit alpha	Probable DNA polymerase III (alpha chain) DnaE1 (DNA nucleotidyltransferase)
	Rv0352	dnaJ1	dnaJ1	down	7.02921	3.33198e-11	Chaperone protein dnaJ 1	Probable chaperone protein DnaJ1
	Rv2373c	dnaJ2	dnaJ2	down	3.66014	1.92934e-10	Chaperone protein dnaJ 2	Probable chaperone protein DnaJ2
	Rv0350	dnaK	dnaK	down	5.21474	6.37154e-05	Chaperone protein dnaK	Probable chaperone protein DnaK (heat shock protein 70) (heat shock 70 kDa protein) (HSP70)
	Rv0002	dnaN	dnaN	down	2.03905	2.23463e-11	DNA polymerase III subunit beta	DNA polymerase III (beta chain) DnaN (DNA nucleotidyltransferase)
	Rv2697c	dut	dut	down	4.00501	1.82029e-11	Deoxyuridine 5'-triphosphate nucleotidohydrolase	Probable deoxyuridine 5'-triphosphate nucleotidohydrolase Dut (dUTPase) (dUTP pyrophosphatase) (deoxyuridine 5'-triphosphatase) (dUTP diphosphatase) (deoxyuridine-triphosphatase)
	Rv1782	eccB5		down	2.03285	3.8723e-09	PROBABLE CONSERVED MEMBRANE PROTEIN	ESX conserved component EccB5. ESX-5 type VII secretion system protein. Probable membrane protein.
	Rv1783	eccC5		down	4.69601	4.6709e-11	PROBABLE CONSERVED MEMBRANE PROTEIN	ESX conserved component EccC5. ESX-5 type VII secretion system protein.
	Rv3774	echA21	echA21	down	2.16546	1.86698e-10	Enoyl-CoA hydratase/isomerase family protein	Possible enoyl-CoA hydratase EchA21 (enoyl hydrase) (unsaturated acyl-CoA hydratase) (crotonase)
	Rv0632c	echA3	echA3	down	4.90723	2.62188e-12	Enoyl-CoA hydratase/isomerase family protein	Probable enoyl-CoA hydratase EchA3 (enoyl hydrase) (unsaturated acyl-CoA hydratase) (crotonase)
	Rv1070c	echA8	echA8	down	2.06643	4.4299e-07	Probable enoyl-CoA hydratase echA8	Probable enoyl-CoA hydratase EchA8 (enoyl hydrase) (unsaturated acyl-CoA hydratase) (crotonase)
	Rv2846c	efpA	efpA	down	3.56249	3.79637e-09	Efflux protein	Possible integral membrane efflux protein EfpA
	Rv0670	end	nfo	down	2.01293	1.58065e-10	Probable endonuclease 4	Probable endonuclease IV End (endodeoxyribonuclease IV) (apurinase)
	Rv3616c	espA		down	43.7598	3.63804e-13	CONSERVED HYPOTHETICAL ALANINE AND GLYCINE RICH PROTEIN	ESX-1 secretion-associated protein A, EspA
	Rv3615c	espC		down	23.0573	1.46791e-10	Uncharacterized protein Rv3615c/MT3717	ESX-1 secretion-associated protein EspC
	Rv3614c	espD		down	46.11	8.80469e-12	Putative uncharacterized protein	ESX-1 secretion-associated protein EspD
	Rv3866	espG1		down	2.18697	1.00079e-07	Putative uncharacterized protein	ESX-1 secretion-associated protein EspG1
	Rv0289	espG3		down	17.3633	6.62104e-07	Putative uncharacterized protein	ESX-3 secretion-associated protein EspG3
	Rv3879c	espK		down	2.02958	2.79821e-06	HYPOTHETICAL ALANINE AND PROLINE RICH PROTEIN	ESX-1 secretion-associated protein EspK. Alanine and proline rich protein.
	Rv3880c	espL		down	2.62846	7.01922e-07	Putative uncharacterized protein	ESX-1 secretion-associated protein EspL
	Rv3849	espR		down	9.1168	4.61643e-12	Putative uncharacterized protein	ESX-1 transcriptional regulatory protein EspR
	Rv3875	esxA	esxA	down	32.2366	7.61192e-09	6 kDa early secretory antigenic target	6 kDa early secretory antigenic target EsxA (ESAT-6)
	Rv3874	esxB	esxB	down	16.374	2.00579e-08	ESAT-6-like protein esxB	10 kDa culture filtrate antigen EsxB (LHP) (CFP10)
	Rv0287	esxG	esxG	down	5.43845	1.31871e-06	PE family protein	ESAT-6 like protein EsxG (conserved protein TB9.8)
	Rv0288	esxH	esxH	down	9.3985	6.42318e-07	ESAT-6-like protein esxH	Low molecular weight protein antigen 7 EsxH (10 kDa antigen) (CFP-7) (protein TB10.4)
	Rv1038c	esxJ	esxJ	down	16.8033	2.07492e-09	ESAT-6-like protein esxJ///Putative ESAT-6-like protein 10	ESAT-6 like protein EsxJ (ESAT-6 like protein 2)
	Rv1197	esxK	esxK	down	18.7945	4.13235e-10	ESAT-6-like protein esxK///Putative ESAT-6-like protein 7	ESAT-6 like protein EsxK (ESAT-6 like protein 3)
	Rv1198	esxL	esxL	down	7.90691	8.03744e-09	ESAT-6-like protein esxL	Putative ESAT-6 like protein EsxL (ESAT-6 like protein 4)
	Rv1792	esxM	esxM	down	15.1833	1.39096e-09		ESAT-6 like protein EsxM
	Rv1793	esxN	esxN	down	21.1499	1.46707e-08	ESAT-6-like protein esxN	Putative ESAT-6 like protein EsxN (ESAT-6 like protein 5)
	Rv2346c	esxO		down	52.3218	4.17136e-11	Putative ESAT-6-like protein 6	Putative ESAT-6 like protein EsxO (ESAT-6 like protein 6)
	Rv2347c	esxP		down	2.36668	9.11369e-06	Putative ESAT-6-like protein 7	Putative ESAT-6 like protein EsxP (ESAT-6 like protein 7)
	Rv3619c	esxV	esxI	down	23.5484	1.90541e-08	ESAT-6-like protein esxI///Putative ESAT-6-like protein 6	Putative ESAT-6 like protein EsxV (ESAT-6 like protein 1)
	Rv2243	fabD	fabD	down	8.12695	2.01751e-12	Malonyl CoA-acyl carrier protein transacylase	Malonyl CoA-acyl carrier protein transacylase FabD (malonyl CoA:ACPM acyltransferase) (MCT)
	Rv1483	fabG1	fabG	down	2.18543	0.000147507	3-oxoacyl-[acyl-carrier-protein] reductase	3-oxoacyl-[acyl-carrier protein] reductase FabG1 (3-ketoacyl-acyl carrier protein reductase) (mycolic acid biosynthesis a protein)
	Rv0242c	fabG4	fabG4	down	3.63207	2.04175e-13	3-oxoacyl-(Acyl-carrier-protein) reductase	Probable 3-oxoacyl-[acyl-carrier protein] reductase FabG4 (3-ketoacyl-acyl carrier protein reductase)
	Rv0859	fadA	fadA	down	2.13283	6.52455e-09	POSSIBLE ACYL-CoA THIOLASE FADA	Possible acyl-CoA thiolase FadA
	Rv0243	fadA2	fadA2	down	5.18614	5.23975e-15	PROBABLE ACETYL-CoA ACYLTRANSFERASE FADA2 (3-KETOACYL-CoA THIOLASE) (BETA-KETOTHIOLASE)	Probable acetyl-CoA acyltransferase FadA2 (3-ketoacyl-CoA thiolase) (beta-ketothiolase)
	Rv1074c	fadA3	fadA3	down	4.03362	6.41414e-14	PROBABLE BETA-KETOACYL CoA THIOLASE FADA3	Probable beta-ketoacyl CoA thiolase FadA3
	Rv1323	fadA4	fadA4	down	4.00616	9.36385e-12	Probable acetyl-CoA acetyltransferase	Probable acetyl-CoA acetyltransferase FadA4 (acetoacetyl-CoA thiolase)
	Rv1185c	fadD21	fadD21	down	2.37292	1.3067e-09	Putative fatty-acid--CoA ligase fadD21	Probable fatty-acid-AMP ligase FadD21 (fatty-acid-AMP synthetase) (fatty-acid-AMP synthase)
	Rv1529	fadD24	fadD24	down	15.0902	1.34628e-09	Acyl-CoA synthase	Probable fatty-acid-AMP ligase FadD24 (fatty-acid-AMP synthetase) (fatty-acid-AMP synthase)
	Rv2941	fadD28	fadD28	down	5.26962	3.56274e-08	Acyl-CoA synthase	Fatty-acid-AMP ligase FadD28 (fatty-acid-AMP synthetase) (fatty-acid-AMP synthase)
	Rv1925	fadD31	fadD31	down	8.74067	2.91393e-10	PROBABLE ACYL-CoA LIGASE FADD31 (ACYL-COA SYNTHETASE) (ACYL-CoA SYNTHASE)	Probable acyl-CoA ligase FadD31 (acyl-CoA synthetase) (acyl-CoA synthase)
	Rv3801c	fadD32	fadD32	down	13.0933	3.36558e-12	PROBABLE FATTY-ACID-CoA LIGASE FADD32 (FATTY-ACID-CoA SYNTHETASE) (FATTY-ACID-CoA SYNTHASE)	Fatty-acid-AMP ligase FadD32 (fatty-acid-AMP synthetase) (fatty-acid-AMP synthase). Also shown to have acyl-ACP ligase activity.
	Rv0166	fadD5	fadD5	down	2.88906	1.59168e-13	PROBABLE FATTY-ACID-CoA LIGASE FADD5 (FATTY-ACID-CoA SYNTHETASE) (FATTY-ACID-CoA SYNTHASE)	Probable fatty-acid-CoA ligase FadD5 (fatty-acid-CoA synthetase) (fatty-acid-CoA synthase)
	Rv3140	fadE23	fadE23	down	4.84706	7.11592e-12	Acyl-CoA dehydrogenase	Probable acyl-CoA dehydrogenase FadE23
	Rv3139	fadE24	fadE24	down	2.18683	1.54333e-10	PROBABLE ACYL-CoA DEHYDROGENASE FADE24	Probable acyl-CoA dehydrogenase FadE24
	Rv2524c	fas	fas	down	7.25554	1.89496e-15	PROBABLE FATTY ACID SYNTHASE FAS (FATTY ACID SYNTHETASE)	Probable fatty acid synthase Fas (fatty acid synthetase)
	Rv0363c	fba	fba	down	2.5042	6.17295e-11	Fructose-bisphosphate aldolase	Probable fructose-bisphosphate aldolase Fba
	Rv3804c	fbpA	fbpA	down	2.61046	5.05819e-11	Antigen 85-A	Secreted antigen 85-a FbpA (mycolyl transferase 85A) (fibronectin-binding protein A) (antigen 85 complex A)
	Rv1886c	fbpB	fbpB	down	3.21561	0.00206577	Antigen 85-B	Secreted antigen 85-B FbpB (85B) (antigen 85 complex B) (mycolyl transferase 85B) (fibronectin-binding protein B) (extracellular alpha-antigen)
	Rv0129c	fbpC	fbpC	down	5.73829	1.59247e-14	Antigen 85-C	Secreted antigen 85-C FbpC (85C) (antigen 85 complex C) (AG58C) (mycolyl transferase 85C) (fibronectin-binding protein C)
	Rv3044	fecB	fecB	down	3.23609	2.78191e-12	PROBABLE FEIII-DICITRATE-BINDING PERIPLASMIC LIPOPROTEIN FECB	Probable FEIII-dicitrate-binding periplasmic lipoprotein FecB
	Rv0020c	fhaA	TB39.8	down	4.06476	8.47884e-10	Putative uncharacterized protein TB39.8	Conserved protein with FHA domain, FhaA
	Rv3029c	fixA	etfB	down	5.27718	9.23443e-12	Electron transfer flavoprotein subunit beta	Probable electron transfer flavoprotein (beta-subunit) FixA (beta-ETF) (electron transfer flavoprotein small subunit) (ETFSS)
	Rv3028c	fixB	etfA	down	3.10839	8.0842e-13	Electron transfer flavoprotein subunit alpha	Probable electron transfer flavoprotein (alpha-subunit) FixB (alpha-ETF) (electron transfer flavoprotein large subunit) (ETFLS)
	Rv2748c	ftsK	ftsK	down	2.80352	5.42426e-09	DNA translocase ftsK	Possible cell division transmembrane protein FtsK
	Rv3101c	ftsX	ftsX	down	2.33445	1.13348e-09	Cell division protein ftsX homolog	Putative cell division protein FtsX (septation component-transport integral membrane protein ABC transporter)
	Rv2150c	ftsZ	ftsZ	down	4.75384	1.31909e-14	Cell division protein ftsZ	Cell division protein FtsZ
	Rv1098c	fum	fumC	down	2.73768	4.72567e-11	Fumarate hydratase class II	Probable fumarase Fum (fumarate hydratase)
	Rv0684	fusA1	fusA	down	13.8577	4.37767e-10	Elongation factor G	Probable elongation factor G FusA1 (EF-G)
	Rv1827	garA		down	6.47106	2.73425e-07	Uncharacterized protein Rv1827/MT1875	Conserved protein with FHA domain, GarA
	Rv1826	gcvH	gcvH	down	3.15375	4.84759e-11	Glycine cleavage system H protein	Probable glycine cleavage system H protein GcvH
	Rv2476c	gdh	gdh	down	3.86554	4.75038e-13	PROBABLE NAD-DEPENDENT GLUTAMATE DEHYDROGENASE GDH (NAD-GDH) (NAD-DEPENDENT GLUTAMIC DEHYDROGENASE)	Probable NAD-dependent glutamate dehydrogenase Gdh (NAD-Gdh) (NAD-dependent glutamic dehydrogenase)
	Rv1837c	glcB	glcB	down	6.06022	1.02009e-10	Malate synthase G	Malate synthase G GlcB
	Rv3809c	glf	glf	down	2.05156	1.25345e-12	UDP-GALACTOPYRANOSE MUTASE GLF (UDP-GALP MUTASE) (NAD+-FLAVIN ADENINE DINUCLEOTIDE-REQUIRING ENZYME)	UDP-galactopyranose mutase Glf (UDP-GALP mutase) (NAD+-flavin adenine dinucleotide-requiring enzyme)
	Rv2220	glnA1	glnA1	down	6.41153	3.14216e-14	Glutamine synthetase 1	Glutamine synthetase GlnA1 (glutamine synthase) (GS-I)
	Rv2222c	glnA2	glnA2	down	5.04413	3.44324e-11	Probable glutamine synthetase 2	Probable glutamine synthetase GlnA2 (glutamine synthase) (GS-II)
	Rv0896	gltA2	gltA2	down	6.31112	1.30236e-11	Citrate synthase 1	Probable citrate synthase I GltA2
	Rv1389	gmk	gmk	down	26.3331	3.9996e-15	Guanylate kinase	Probable guanylate kinase Gmk
	Rv1080c	greA	greA	down	3.36034	6.51667e-06	Transcription elongation factor greA	Probable transcription elongation factor GreA (transcript cleavage factor GreA)
	Rv3417c	groEL1	groL1	down	6.85986	1.59247e-14	60 kDa chaperonin 1	60 kDa chaperonin 1 GroEL1 (protein CPN60-1) (GroEL protein 1)
	Rv0440	groEL2	groL2	down	80.1865	1.21003e-14	60 kDa chaperonin 2	60 kDa chaperonin 2 GroEL2 (protein CPN60-2) (GroEL protein 2) (65 kDa antigen) (heat shock protein 65) (cell wall protein A) (antigen A)
	Rv3418c	groES	groS	down	72.1634	2.83157e-12	10 kDa chaperonin	10 kDa chaperonin GroES (protein CPN10) (protein GroES) (BCG-a heat shock protein) (10 kDa antigen)
	Rv0351	grpE	grpE	down	12.0068	1.18225e-10	Protein grpE	Probable GrpE protein (HSP-70 cofactor)
	Rv3411c	guaB2	guaB	down	3.45503	7.11599e-10	Inosine-5'-monophosphate dehydrogenase	Probable inosine-5'-monophosphate dehydrogenase GuaB2 (imp dehydrogenase) (inosinic acid dehydrogenase) (inosinate dehydrogenase) (imp oxidoreductase) (inosine-5'-monophosphate oxidoreductase) (IMPDH) (IMPD)
	Rv0006	gyrA	gyrA	down	3.06018	3.32601e-10	DNA gyrase subunit A	DNA gyrase (subunit A) GyrA (DNA topoisomerase (ATP-hydrolysing)) (DNA topoisomerase II) (type II DNA topoisomerase)
	Rv0635	hadA		down	4.13686	3.86952e-10	UPF0336 protein Rv0635/MT0664	(3R)-hydroxyacyl-ACP dehydratase subunit HadA
	Rv0637	hadC		down	9.43285	1.25828e-10	UPF0336 protein Rv0637/MT0666	(3R)-hydroxyacyl-ACP dehydratase subunit HadC
	Rv0475	hbhA	hbhA	down	3.33326	5.78312e-14	Heparin-binding hemagglutinin	Iron-regulated heparin binding hemagglutinin HbhA (adhesin)
	Rv0509	hemA	hemA	down	2.20749	3.15851e-09	Glutamyl-tRNA reductase	Probable glutamyl-tRNA reductase HemA (GLUTR)
	Rv0510	hemC	hemC	down	2.22931	3.26426e-08	Porphobilinogen deaminase	Probable porphobilinogen deaminase HemC (PBG) (hydroxymethylbilane synthase) (HMBS) (pre-uroporphyrinogen synthase)
	Rv3852	hns	hns	down	3.16201	1.37211e-07	POSSIBLE HISTONE-LIKE PROTEIN HNS	Possible histone-like protein Hns
	Rv3389c	htdY		down	2.02884	8.04189e-13	MaoC family protein	Probable 3-hydroxyacyl-thioester dehydratase HtdY
	Rv0563	htpX	htpX	down	2.9775	1.10983e-09	Probable protease htpX homolog	Probable protease transmembrane protein heat shock protein HtpX
	Rv2986c	hupB	hup	down	9.59445	4.00725e-14	DNA-binding protein HU homolog	DNA-binding protein HU homolog HupB (histone-like protein) (HLP) (21-kDa laminin-2-binding protein)
	Rv2711	ideR	ideR	down	5.13088	1.76711e-10	Iron-dependent repressor ideR	Iron-dependent repressor and activator IdeR
	Rv3003c	ilvB1	ilvB	down	2.17126	5.40526e-07	Acetolactate synthase	Acetolactate synthase (large subunit) IlvB1 (acetohydroxy-acid synthase)
	Rv3001c	ilvC	ilvC	down	5.72408	1.31743e-11	Ketol-acid reductoisomerase	Probable KETOL-acid reductoisomerase IlvC (acetohydroxy-acid isomeroreductase) (alpha-keto-beta-hydroxylacil reductoisomerase)
	Rv3462c	infA	infA	down	12.6105	1.18225e-10	Translation initiation factor IF-1	Probable translation initiation factor if-1 InfA
	Rv1484	inhA	inhA	down	2.73486	5.51658e-06	Enoyl-[acyl-carrier-protein] reductase [NADH]	NADH-dependent enoyl-[acyl-carrier-protein] reductase InhA (NADH-dependent enoyl-ACP reductase)
	Rv0046c	ino1		down	2.079	0.000186421	Uncharacterized protein Rv0046c/MT0052	myo-inositol-1-phosphate synthase Ino1 (inositol 1-phosphate synthetase) (D-glucose 6-phosphate cycloaldolase) (glucose 6-phosphate cyclase) (glucocycloaldolase)
	Rv3582c	ispD	ispD	down	2.245	0.000743376	2-C-methyl-D-erythritol 4-phosphate cytidylyltransferase	4-diphosphocytidyl-2C-methyl-D-erythritol synthase IspD (MEP cytidylyltransferase) (MCT)
	Rv2245	kasA	kasA	down	17.7369	2.63073e-14	3-oxoacyl-[acyl-carrier-protein] synthase 1	3-oxoacyl-[acyl-carrier protein] synthase 1 KasA (beta-ketoacyl-ACP synthase) (KAS I)
	Rv2246	kasB	kasB	down	5.37574	5.89685e-15	3-oxoacyl-[acyl-carrier-protein] synthase 2	3-oxoacyl-[acyl-carrier protein] synthase 2 KasB (beta-ketoacyl-ACP synthase) (KAS I)
	Rv1908c	katG	katG	down	2.59551	1.02675e-08	Catalase-peroxidase	Catalase-peroxidase-peroxynitritase T KatG
	Rv2903c	lepB	lepB	down	2.35265	7.78136e-06	Probable signal peptidase I	Probable signal peptidase I LepB (SPASE I) (leader peptidase I).
	Rv2995c	leuB	leuB	down	2.33975	2.95709e-11	3-isopropylmalate dehydrogenase	Probable 3-isopropylmalate dehydrogenase LeuB (beta-IPM dehydrogenase) (IMDH) (3-IPM-DH)
	Rv2217	lipB	lipB	down	2.09326	5.0733e-11	Octanoyltransferase	Probable lipoate biosynthesis protein B LipB
	Rv0220	lipC	lipC	down	2.07905	1.08688e-10	Esterase, putative	Probable esterase LipC
	Rv3487c	lipF	lipF	down	3.69806	1.01777e-10	PROBABLE ESTERASE/LIPASE LIPF	Probable esterase/lipase LipF
	Rv1497	lipL	lipL	down	2.64913	1.12695e-10	PROBABLE ESTERASE LIPL	Probable esterase LipL
	Rv1872c	lldD2	lldD2	down	56.7359	1.9265e-12	L-lactate dehydrogenase	Possible L-lactate dehydrogenase (cytochrome) LldD2
	Rv0462	lpdC	lpd	down	2.60159	1.26881e-10	Dihydrolipoyl dehydrogenase	Dihydrolipoamide dehydrogenase LpdC (lipoamide reductase (NADH)) (lipoyl dehydrogenase) (dihydrolipoyl dehydrogenase) (diaphorase)
	Rv1911c	lppC		down	2.00317	4.53058e-06	UPF0098 protein Rv1911c/MT1962	Probable lipoprotein LppC
	Rv2905	lppW	lppW	down	7.67051	8.92148e-09	Putative lipoprotein lppW	Probable conserved alanine rich lipoprotein LppW
	Rv3584	lpqE	lpqE	down	2.14655	1.07377e-10	Putative lipoprotein lpqE	Possible conserved lipoprotein LpqE
	Rv3763	lpqH	lpqH	down	6.45397	5.49745e-15	Lipoprotein lpqH	19 kDa lipoprotein antigen precursor LpqH
	Rv0418	lpqL	lpqL	down	2.5682	1.01992e-13	PROBABLE LIPOPROTEIN AMINOPEPTIDASE LPQL	Probable lipoprotein aminopeptidase LpqL
	Rv1016c	lpqT	lpqT	down	2.2188	9.20882e-10	Putative lipoprotein lpqT	Probable conserved lipoprotein LpqT
	Rv1275	lprC	lprC	down	3.02722	8.31521e-11	POSSIBLE LIPOPROTEIN LPRC	Possible lipoprotein LprC
	Rv3597c	lsr2	lsr2	down	9.20843	4.8576e-14	Protein lsr2	Iron-regulated H-NS-like protein Lsr2
	Rv0734	mapA	map-1	down	3.17543	7.13492e-10	Methionine aminopeptidase	Methionine aminopeptidase MapA (map) (peptidase M) (MetAP)
	Rv0660c	mazE2		down	9.63119	8.27999e-13	Putative uncharacterized protein	Possible antitoxin MazE2
	Rv1103c	mazE3		down	2.92661	5.50393e-08	Putative uncharacterized protein	Possible antitoxin MazE3
	Rv1102c	mazF3		down	2.08712	6.97273e-06	Putative uncharacterized protein	Toxin MazF3
	Rv0169	mce1A	mce1A	down	2.55393	2.5549e-09	MCE-FAMILY PROTEIN MCE1A	Mce-family protein Mce1A
	Rv0170	mce1B	mce1B	down	2.91386	7.21123e-10	MCE-FAMILY PROTEIN MCE1B	Mce-family protein Mce1B
	Rv0174	mce1F	mce1F	down	2.55521	3.80967e-09	MCE-FAMILY PROTEIN MCE1F	Mce-family protein Mce1F
	Rv1698	mctB		down	2.70438	4.24298e-11	Channel-forming protein Rv1698/MT1737	Outer membrane protein MctB
	Rv1240	mdh	mdh	down	3.89129	2.13704e-15	Malate dehydrogenase	Probable malate dehydrogenase Mdh
	Rv0555	menD	menD	down	2.01624	1.69854e-10	2-succinyl-5-enolpyruvyl-6-hydroxy-3-cyclohexene-1-carboxylate synthase	Probable bifunctional menaquinone biosynthesis protein MenD : 2-succinyl-6-hydroxy-2,4-cyclohexadiene-1-carboxylate synthase (SHCHC synthase) + 2-oxoglutarate decarboxylase (alpha- ketoglutarate decarboxylase) (KDC)
	Rv1079	metB	metB	down	3.07717	4.66873e-11	Cystathionine gamma-synthase	Cystathionine gamma-synthase MetB (CGS) (O-succinylhomoserine [thiol]-lyase)
	Rv1133c	metE	metE	down	2.29412	1.89677e-10	5-methyltetrahydropteroyltriglutamate--homocysteine methyltransferase	Probable 5-methyltetrahydropteroyltriglutamate--homocysteine methyltransferase MetE (methionine synthase, vitamin-B12 independent isozyme)
	Rv1388	mihF	mihF	down	2.01664	8.44711e-05	PUTATIVE INTEGRATION HOST FACTOR MIHF	Putative integration host factor MihF
	Rv0655	mkl	mkl	down	6.45325	3.14216e-14	Probable ribonucleotide transport ATP-binding protein mkl	Possible ribonucleotide-transport ATP-binding protein ABC transporter Mkl
	Rv0644c	mmaA2	mmaA2	down	2.17235	1.35066e-07	METHOXY MYCOLIC ACID SYNTHASE 2 MMAA2 (METHYL MYCOLIC ACID SYNTHASE 2) (MMA2) (HYDROXY MYCOLIC ACID SYNTHASE)	Methoxy mycolic acid synthase 2 MmaA2 (methyl mycolic acid synthase 2) (MMA2) (hydroxy mycolic acid synthase)
	Rv0643c	mmaA3	MMA3	down	2.49795	1.17757e-08	Methoxy mycolic acid synthase 3	Methoxy mycolic acid synthase 3 MmaA3 (methyl mycolic acid synthase 3) (MMA3) (hydroxy mycolic acid synthase)
	Rv0642c	mmaA4	mmaA4	down	3.35932	3.13387e-11	METHOXY MYCOLIC ACID SYNTHASE 4 MMAA4 (METHYL MYCOLIC ACID SYNTHASE 4) (MMA4) (HYDROXY MYCOLIC ACID SYNTHASE)	Methoxy mycolic acid synthase 4 MmaA4 (methyl mycolic acid synthase 4) (MMA4) (hydroxy mycolic acid synthase)
	Rv3823c	mmpL8	mmpL8	down	2.36604	8.39714e-09	Membrane transport protein mmpL8	Conserved integral membrane transport protein MmpL8
	Rv0864	moaC2	moaC2	down	3.93833	1.36789e-10	Molybdenum cofactor biosynthesis protein C 2	Probable molybdenum cofactor biosynthesis protein C 2 MoaC2
	Rv1479	moxR1	moxR1	down	2.37585	1.36503e-08	PROBABLE TRANSCRIPTIONAL REGULATORY PROTEIN MOXR1	Probable transcriptional regulatory protein MoxR1
	Rv0981	mprA	mprA	down	2.38975	1.4663e-10	Response regulator mprA	Mycobacterial persistence regulator MRPA (two component response transcriptional regulatory protein)
	Rv1926c	mpt63	mpt63	down	2.59671	1.65603e-07	Immunogenic protein MPT63	Immunogenic protein Mpt63 (antigen Mpt63/MPB63) (16 kDa immunoprotective extracellular protein)
	Rv1980c	mpt64	mpt64	down	2.99316	2.63873e-09	Immunogenic protein MPT64	Immunogenic protein Mpt64 (antigen Mpt64/MPB64)
	Rv2674	msrB		down	2.48277	7.75172e-12	PilB-related protein	Probable peptide methionine sulfoxide reductase MsrB (protein-methionine-R-oxide reductase) (peptide met(O) reductase)
	Rv0040c	mtc28	mtc28	down	2.54473	4.5217e-16	Proline-rich 28 kDa antigen	Secreted proline rich protein Mtc28 (proline rich 28 kDa antigen)
	Rv3246c	mtrA	mtrA	down	5.96456	3.98848e-13	DNA-binding response regulator mtrA	Two component sensory transduction transcriptional regulatory protein MtrA
	Rv3245c	mtrB	mtrB	down	2.49104	1.50913e-11	Sensor histidine kinase mtrB	Two component sensory transduction histidine kinase MtrB
	Rv1594	nadA	nadA	down	10.1978	2.08778e-10	Quinolinate synthetase A	Probable quinolinate synthetase NadA
	Rv1595	nadB	nadB	down	4.52631	2.38431e-10	L-aspartate oxidase	Probable L-aspartate oxidase NadB
	Rv1596	nadC	nadC	down	4.63585	1.11211e-08	Nicotinate-nucleotide pyrophosphorylase [carboxylating]	Probable nicotinate-nucleotide pyrophosphatase NadC
	Rv3051c	nrdE	nrdE	down	2.11406	5.78134e-09	Ribonucleoside-diphosphate reductase subunit alpha	Ribonucleoside-diphosphate reductase (alpha chain) NrdE (ribonucleotide reductase small subunit) (R1F protein)
	Rv3053c	nrdH	nrdH	down	6.71822	4.29772e-08	Glutaredoxin NrdH, putative	Probable glutaredoxin electron transport component of NRDEF (glutaredoxin-like protein) NrdH
	Rv3052c	nrdI	nrdI	down	11.8191	1.10983e-09	Protein nrdI	Probable NrdI protein
	Rv2718c	nrdR	nrdR	down	2.17649	1.48194e-10	Transcriptional repressor nrdR	Probable transcriptional regulatory protein NrdR
	Rv3148	nuoD	nuoD	down	2.1595	6.02138e-10	NADH-quinone oxidoreductase subunit D	Probable NADH dehydrogenase I (chain D) NuoD (NADH-ubiquinone oxidoreductase chain D)
	Rv3149	nuoE	nuoE	down	4.39018	9.84463e-15	NADH-quinone oxidoreductase subunit E	Probable NADH dehydrogenase I (chain E) NuoE (NADH-ubiquinone oxidoreductase chain E)
	Rv3150	nuoF	nuoF	down	2.31461	8.24816e-12	NADH-quinone oxidoreductase subunit F	Probable NADH dehydrogenase I (chain F) NuoF (NADH-ubiquinone oxidoreductase chain F)
	Rv3151	nuoG	nuoG	down	2.73198	1.72587e-12	NADH-quinone oxidoreductase subunit G	Probable NADH dehydrogenase I (chain G) NuoG (NADH-ubiquinone oxidoreductase chain G)
	Rv3155	nuoK	nuoK	down	2.56792	4.6475e-12	NADH-quinone oxidoreductase subunit K	Probable NADH dehydrogenase I (chain K) NuoK (NADH-ubiquinone oxidoreductase chain K)
	Rv2533c	nusB	nusB	down	2.20098	6.92365e-12	N utilization substance protein B homolog	N utilization substance protein NusB (NusB protein)
	Rv0639	nusG	nusG	down	4.02372	1.97338e-09	Transcription antitermination protein nusG	Probable transcription antitermination protein NusG
	Rv3490	otsA	otsA	down	2.58692	1.13483e-07	Trehalose-phosphate synthase	Alpha, alpha-trehalose-phosphate synthase [UDP-forming] OtsA (trehalose-6-phosphate synthase) (UDP-glucose-glucosephosphate glucosyltransferase) (trehalosephosphate-UDP glucosyltransferase) (trehalose-6-phosphate synthetase) (trehalose-phosphate synthase) (trehalose-phosphate synthetase) (transglucosylase) (trehalosephosphate-UDP glucosyl transferase)
	Rv1182	papA3	papA3	down	3.15948	5.26011e-11	PROBABLE CONSERVED POLYKETIDE SYNTHASE ASSOCIATED PROTEIN PAPA3	Probable conserved polyketide synthase associated protein PapA3
	Rv0470c	pcaA	cmaC	down	3.31214	2.37269e-09	MYCOLIC ACID SYNTHASE PCAA (CYCLOPROPANE SYNTHASE)	Mycolic acid synthase PcaA (cyclopropane synthase)
	Rv2162c	PE_PGRS38	PE_PGRS38	down	2.94669	2.46124e-10	PE-PGRS FAMILY PROTEIN	PE-PGRS family protein PE_PGRS38
	Rv2396	PE_PGRS41	PE_PGRS41	down	2.06043	1.63599e-09	PE-PGRS FAMILY PROTEIN	PE-PGRS family protein PE_PGRS41
	Rv3477	PE31	PE31	down	78.9667	1.39333e-19	PE FAMILY PROTEIN	PE family protein PE31
	Rv3893c	PE36	PE36	down	3.23261	5.09201e-11	PE family protein	PE family protein PE36
	Rv0125	pepA	pepA	down	4.42652	1.04723e-14	PROBABLE SERINE PROTEASE PEPA (SERINE PROTEINASE) (MTB32A)	Probable serine protease PepA (serine proteinase) (MTB32A)
	Rv0983	pepD	pepD	down	3.268	6.4371e-12	PROBABLE SERINE PROTEASE PEPD (SERINE PROTEINASE) (MTB32B)	Probable serine protease PepD (serine proteinase) (MTB32B)
	Rv0821c	phoY2	phoU2	down	4.08691	2.01751e-12	Phosphate transport system protein phoU homolog 2	Probable phosphate-transport system transcriptional regulatory protein PhoY2
	Rv3810	pirG	erp	down	2.68704	1.76595e-09	Exported repetitive protein	Exported repetitive protein precursor PirG (cell surface protein) (EXP53)
	Rv0545c	pitA	pit	down	4.60201	3.41833e-11	Probable low-affinity inorganic phosphate transporter	Probable low-affinity inorganic phosphate transporter integral membrane protein PitA
	Rv3800c	pks13	pks13	down	3.49852	2.01751e-12	POLYKETIDE SYNTHASE PKS13	Polyketide synthase Pks13
	Rv1013	pks16	pks16	down	6.847	6.52253e-16	PUTATIVE POLYKETIDE SYNTHASE PKS16	Putative polyketide synthase Pks16
	Rv1180	pks3	pks3	down	4.2968	2.24181e-13	PROBABLE POLYKETIDE BETA-KETOACYL SYNTHASE PKS3	Probable polyketide beta-ketoacyl synthase Pks3
	Rv1181	pks4	pks4	down	2.37814	5.46159e-13	PROBABLE POLYKETIDE BETA-KETOACYL SYNTHASE PKS4	Probable polyketide beta-ketoacyl synthase Pks4
	Rv3682	ponA2	pon1	down	2.39505	2.52332e-09	Penicillin-binding protein 1	Probable bifunctional membrane-associated penicillin-binding protein 1A/1B PonA2 (murein polymerase) [includes: penicillin-insensitive transglycosylase (peptidoglycan TGASE) + penicillin-sensitive transpeptidase (DD-transpeptidase)]
	Rv1168c	PPE17	ppe17	down	2.85341	8.86521e-11	Uncharacterized PPE family protein PPE17	PPE family protein PPE17
	Rv1361c	PPE19	PPE60///ppe19	down	3.56235	4.54894e-10	PE FAMILY PROTEIN///Uncharacterized PPE family protein PPE19	PPE family protein PPE19
	Rv1387	PPE20	ppe20	down	2.1781	1.81015e-12	Uncharacterized PPE family protein PPE20	PPE family protein PPE20
	Rv1807	PPE31	PPE31	down	2.4417	4.3587e-06	PPE FAMILY PROTEIN	PPE family protein PPE31
	Rv1808	PPE32	ppe32	down	2.88608	5.6277e-07	Uncharacterized PPE family protein PPE32	PPE family protein PPE32
	Rv3478	PPE60	PPE60	down	8.68437	2.25527e-13	PE FAMILY PROTEIN	PE family protein PPE60
	Rv0009	ppiA	ppiA	down	6.45953	1.18225e-10	Probable peptidyl-prolyl cis-trans isomerase A	Probable iron-regulated peptidyl-prolyl cis-trans isomerase A PpiA (PPIase A) (rotamase A)
	Rv0903c	prrA	prrA	down	2.64117	1.02009e-10	Transcriptional regulatory protein prrA	Two component response transcriptional regulatory protein PrrA
	Rv1017c	prsA	prs	down	3.0803	3.03325e-06	Ribose-phosphate pyrophosphokinase	Probable ribose-phosphate pyrophosphokinase PrsA (phosphoribosyl pyrophosphate synthetase) (PRPP synthetase)
	Rv0933	pstB	pstB2	down	2.67707	2.08255e-12	Phosphate import ATP-binding protein pstB 2	Phosphate-transport ATP-binding protein ABC transporter PstB
	Rv0935	pstC1	pstC1	down	2.03187	0.000935942	Phosphate transport system permease protein pstC 1	Phosphate-transport integral membrane ABC transporter PstC1
	Rv0934	pstS1	pstS1	down	3.50229	4.70913e-15	Phosphate-binding protein pstS 1	Periplasmic phosphate-binding lipoprotein PstS1 (PBP-1) (PstS1)
	Rv0932c	pstS2	pstS2	down	3.79783	1.39165e-09	Phosphate-binding protein pstS 2	Periplasmic phosphate-binding lipoprotein PstS2 (PBP-2) (PstS2)
	Rv2111c	pup	pup	down	10.9365	3.43116e-07	Prokaryotic ubiquitin-like protein pup	Prokaryotic ubiquitin-like protein Pup
	Rv1699	pyrG	pyrG	down	2.01438	1.175e-09	CTP synthase	Probable CTP synthase PyrG
	Rv2195	qcrA	qcrA	down	3.99219	1.26199e-10	Ubiquinol-cytochrome c reductase iron-sulfur subunit	Probable rieske iron-sulfur protein QcrA
	Rv2196	qcrB	qcrB	down	4.45443	5.70986e-10	Ubiquinol-cytochrome c reductase cytochrome b subunit	Probable ubiquinol-cytochrome C reductase QcrB (cytochrome B subunit)
	Rv2194	qcrC	qcrC	down	7.4026	6.49756e-12	Ubiquinol-cytochrome c reductase cytochrome c subunit	Probable ubiquinol-cytochrome C reductase QcrC (cytochrome C subunit)
	Rv2838c	rbfA	rbfA	down	2.18411	6.23594e-07	Ribosome-binding factor A	Probable ribosome-binding factor a RbfA (P15B protein)
	Rv3715c	recR	recR	down	3.52216	1.21002e-11	Recombination protein recR	Probable recombination protein RecR
	Rv3211	rhlE	rhlE	down	2.26193	4.14031e-10	ATP-dependent RNA helicase DeaD	Probable ATP-dependent RNA helicase RhlE
	Rv1477	ripA		down	2.30733	3.89037e-10	HYPOTHETICAL INVASION PROTEIN	Peptidoglycan hydrolase
	Rv1884c	rpfC	rpfC	down	2.14263	6.83896e-12	PROBABLE RESUSCITATION-PROMOTING FACTOR RPFC	Probable resuscitation-promoting factor RpfC
	Rv0641	rplA	rplA	down	6.12025	1.46032e-13	50S ribosomal protein L1	50S ribosomal protein L1 RplA
	Rv0704	rplB	rplB	down	3.57238	1.6132e-06	50S ribosomal protein L2	50S ribosomal protein L2 RplB
	Rv0701	rplC	rplC	down	2.87652	1.14736e-07	50S ribosomal protein L3	50S ribosomal protein L3 RplC
	Rv0702	rplD	rplD	down	4.17303	5.09608e-09	50S ribosomal protein L4	50S ribosomal protein L4 RplD
	Rv0716	rplE	rplE	down	5.50661	1.07271e-07	50S ribosomal protein L5	50S ribosomal protein L5 RplE
	Rv0719	rplF	rplF	down	2.90641	6.03778e-09	50S ribosomal protein L6	50S ribosomal protein L6 RplF
	Rv0056	rplI	rplI	down	3.15511	2.91393e-10	50S ribosomal protein L9	50S ribosomal protein L9 RplI
	Rv0640	rplK	rplK	down	3.51229	5.24346e-06	50S ribosomal protein L11	50S ribosomal protein L11 RplK
	Rv0652	rplL	rplL	down	8.76437	9.16274e-12	50S ribosomal protein L7/L12	50S ribosomal protein L7/L12 RplL (SA1)
	Rv3443c	rplM	rplM	down	6.73122	3.94183e-10	50S ribosomal protein L13	50S ribosomal protein L13 RplM
	Rv0714	rplN	rplN	down	3.35452	9.39382e-07	50S ribosomal protein L14	50S ribosomal protein L14 RplN
	Rv0723	rplO	rplO	down	15.3169	7.03355e-12	50S ribosomal protein L15	50S ribosomal protein L15 RplO
	Rv3456c	rplQ	rplQ	down	5.14382	1.60504e-12	50S ribosomal protein L17	50S ribosomal protein L17 RplQ
	Rv0720	rplR	rplR	down	2.79767	2.12574e-08	50S ribosomal protein L18	50S ribosomal protein L18 RplR
	Rv2904c	rplS	rplS	down	3.89276	4.48614e-09	50S ribosomal protein L19	50S ribosomal protein L19 RplS
	Rv1643	rplT	rplT	down	4.80548	1.48224e-12	50S ribosomal protein L20	50S ribosomal protein L20 RplT
	Rv2442c	rplU	rplU	down	2.96742	1.44e-10	50S ribosomal protein L21	50S ribosomal protein L21 RplU
	Rv0706	rplV	rplV	down	3.00416	2.15139e-09	50S ribosomal protein L22	50S ribosomal protein L22 RplV
	Rv0703	rplW	rplW	down	4.11873	1.04918e-09	50S ribosomal protein L23	50S ribosomal protein L23 RplW
	Rv0715	rplX	rplX	down	4.04716	3.56604e-06	50S ribosomal protein L24	50S ribosomal protein L24 RplX
	Rv2441c	rpmA	rpmA	down	8.34343	4.26183e-12	50S ribosomal protein L27	50S ribosomal protein L27 RpmA
	Rv0709	rpmC	rpmC	down	3.25471	9.98778e-09	50S ribosomal protein L29	50S ribosomal protein L29 RpmC
	Rv0722	rpmD	rpmD	down	2.42351	4.1176e-10	50S ribosomal protein L30	50S ribosomal protein L30 RpmD
	Rv1298	rpmE	rpmE	down	4.7879	5.8009e-08	50S ribosomal protein L31	50S ribosomal protein L31 RpmE
	Rv0979A	rpmF	rpmF	down	3.93158	4.12539e-09	50S ribosomal protein L32	50S ribosomal protein L32 RpmF
	Rv0634B	rpmG2	rpmG2	down	2.35878	1.88203e-10	50S ribosomal protein L33 2	50S ribosomal protein L33 RpmG2
	Rv3924c	rpmH	rpmH	down	10.1504	3.53765e-11	50S ribosomal protein L34	50S ribosomal protein L34 RpmH
	Rv1642	rpmI	rpmI	down	20.5845	4.55039e-11	50S ribosomal protein L35	50S ribosomal protein L35 RpmI
	Rv3461c	rpmJ	rpmJ	down	3.54821	2.91947e-05	50S ribosomal protein L36	50S ribosomal protein L36 RpmJ
	Rv3457c	rpoA	rpoA	down	3.53717	8.58102e-11	DNA-directed RNA polymerase subunit alpha	Probable DNA-directed RNA polymerase (alpha chain) RpoA (transcriptase alpha chain) (RNA polymerase alpha subunit) (DNA-directed RNA nucleotidyltransferase)
	Rv0667	rpoB	rpoB	down	8.82307	1.12794e-10	DNA-directed RNA polymerase subunit beta	DNA-directed RNA polymerase (beta chain) RpoB (transcriptase beta chain) (RNA polymerase beta subunit)
	Rv0668	rpoC	rpoC	down	5.56068	1.88203e-10	DNA-directed RNA polymerase subunit beta'	DNA-directed RNA polymerase (beta' chain) RpoC (transcriptase beta' chain) (RNA polymerase beta' subunit).
	Rv1390	rpoZ	rpoZ	down	6.7786	3.40862e-09	DNA-directed RNA polymerase subunit omega	Probable DNA-directed RNA polymerase (omega chain) RpoZ (transcriptase omega chain) (RNA polymerase omega subunit)
	Rv1630	rpsA	rpsA	down	9.30656	5.3749e-10	30S ribosomal protein S1	30S ribosomal protein S1 RpsA
	Rv2890c	rpsB	rpsB	down	2.10571	1.60032e-07	30S ribosomal protein S2	30S ribosomal protein S2 RpsB
	Rv0721	rpsE	rpsE	down	2.70933	1.07268e-08	30S ribosomal protein S5	30S ribosomal protein S5 RpsE
	Rv0053	rpsF	rpsF	down	7.66977	1.02009e-10	30S ribosomal protein S6	30S ribosomal protein S6 RpsF
	Rv0683	rpsG	rpsG	down	11.6638	2.82709e-09	30S ribosomal protein S7	30S ribosomal protein S7 RpsG
	Rv0718	rpsH	rpsH	down	5.27742	9.95473e-09	30S ribosomal protein S8	30S ribosomal protein S8 RpsH
	Rv3442c	rpsI	rpsI	down	6.44284	4.8505e-10	30S ribosomal protein S9	30S ribosomal protein S9 RpsI
	Rv0700	rpsJ	rpsJ	down	14.5201	4.41433e-08	30S ribosomal protein S10	30S ribosomal protein S10 RpsJ (transcription antitermination factor NusE)
	Rv0682	rpsL	rpsL	down	7.27201	3.12675e-09	30S ribosomal protein S12	30S ribosomal protein S12 RpsL
	Rv3460c	rpsM	rpsM	down	3.39185	1.72594e-05	30S ribosomal protein S13	30S ribosomal protein S13 RpsM
	Rv0717	rpsN1	rpsZ	down	2.38225	1.94937e-07	30S ribosomal protein S14 type Z	30S ribosomal protein S14 RpsN1
	Rv2785c	rpsO	rpsO	down	2.54632	4.44028e-05	30S ribosomal protein S15	30S ribosomal protein S15 RpsO
	Rv0710	rpsQ	rpsQ	down	2.12098	4.75793e-08	30S ribosomal protein S17	30S ribosomal protein S17 RpsQ
	Rv0055	rpsR1	rpsR1	down	3.10927	1.26573e-09	30S ribosomal protein S18 1	30S ribosomal protein S18-1 RpsR1
	Rv0705	rpsS	rpsS	down	6.20237	3.15571e-09	30S ribosomal protein S19	30S ribosomal protein S19 RpsS
	Rv2412	rpsT	rpsT	down	9.40632	5.45419e-10	30S ribosomal protein S20	30S ribosomal protein S20 RpsT
	Rv1222	rseA		down	3.93311	2.86785e-06	Putative uncharacterized protein	Anti-sigma factor RseA
	Rv0045c	Rv0045c		down	2.89772	2.20047e-07	POSSIBLE HYDROLASE	Possible hydrolase
	Rv0049	Rv0049		down	2.30733	2.97501e-13	Uncharacterized protein Rv0049/MT0055	Conserved hypothetical protein
	Rv0108c	Rv0108c		down	19.2721	3.09396e-10	Putative uncharacterized protein	Hypothetical protein
	Rv0145	Rv0145		down	3.00551	1.11622e-08	Putative S-adenosyl-L-methionine-dependent methyltransferase Rv0145/MT0153	Possible S-adenosylmethionine-dependent methyltransferase
	Rv0147	Rv0147		down	2.36392	1.26461e-08	PROBABLE ALDEHYDE DEHYDROGENASE (NAD+) DEPENDENT	Probable aldehyde dehydrogenase (NAD+) dependent
	Rv0157A	Rv0157A		down	16.78	2.71075e-14		Conserved protein
	Rv0175	Rv0175		down	4.57674	6.00666e-11	PROBABLE CONSERVED MCE ASSOCIATED MEMBRANE PROTEIN	Probable conserved Mce associated membrane protein
	Rv0178	Rv0178		down	3.47024	1.04982e-11	PROBABLE CONSERVED MCE ASSOCIATED MEMBRANE PROTEIN	Probable conserved Mce associated membrane protein
	Rv0201c	Rv0201c		down	2.05906	2.32503e-10	Putative uncharacterized protein	Conserved protein
	Rv0247c	Rv0247c		down	3.2169	3.44143e-10	Ferredoxin, 2Fe-2S	Probable succinate dehydrogenase [iron-sulfur subunit] (succinic dehydrogenase)
	Rv0248c	Rv0248c		down	2.12693	5.767e-08	FAD flavoprotein oxidase, putative	Probable succinate dehydrogenase [iron-sulfur subunit] (succinic dehydrogenase)
	Rv0249c	Rv0249c		down	4.8623	1.27984e-07	PROBABLE SUCCINATE DEHYDROGENASE [MEMBRANE ANCHOR SUBUNIT] (SUCCINIC DEHYDROGENASE)	Probable succinate dehydrogenase [membrane anchor subunit] (succinic dehydrogenase)
	Rv0250c	Rv0250c		down	5.88679	9.71622e-10	Putative uncharacterized protein	Conserved protein
	Rv0276	Rv0276		down	14.1079	2.84566e-14	Putative uncharacterized protein	Conserved hypothetical protein
	Rv0299	Rv0299		down	4.24953	1.15656e-08	Putative uncharacterized protein	Hypothetical protein
	Rv0308	Rv0308		down	2.00456	2.41783e-07	PAP2 superfamily protein	Probable conserved integral membrane protein
	Rv0309	Rv0309		down	2.25804	1.34714e-10	Putative uncharacterized protein	Possible conserved exported protein
	Rv0315	Rv0315		down	3.01576	1.30236e-11	POSSIBLE BETA-1,3-GLUCANASE	Possible beta-1,3-glucanase precursor
	Rv0316	Rv0316		down	2.01653	4.04956e-06	Muconolactone isomerase, putative	Possible muconolactone isomerase
	Rv0333	Rv0333		down	2.46645	1.69345e-12	Putative uncharacterized protein	Unknown protein
	Rv0430	Rv0430		down	5.04106	6.22129e-11	Putative uncharacterized protein	Conserved hypothetical protein
	Rv0431	Rv0431	AT103	down	5.72101	4.72567e-11	PUTATIVE TUBERCULIN RELATED PEPTIDE	Putative tuberculin related peptide
	Rv0455c	Rv0455c		down	3.33169	1.81733e-10	Putative uncharacterized protein	Conserved protein
	Rv0460	Rv0460		down	4.27986	1.83767e-16	CONSERVED HYDROPHOBIC PROTEIN	Conserved hydrophobic protein
	Rv0464c	Rv0464c		down	2.24077	1.07794e-08	Putative uncharacterized protein	Conserved protein
	Rv0496	Rv0496		down	2.02156	5.1177e-06	Uncharacterized protein Rv0496/MT0516	Conserved hypothetical protein
	Rv0502	Rv0502		down	3.24154	2.59731e-09	Uncharacterized protein Rv0502/MT0523	Conserved protein
	Rv0516c	Rv0516c		down	2.11693	0.00749383	Putative uncharacterized protein	Possible anti-anti-sigma factor
	Rv0544c	Rv0544c		down	2.05962	1.00973e-09	POSSIBLE CONSERVED TRANSMEMBRANE PROTEIN	Possible conserved transmembrane protein
	Rv0567	Rv0567		down	2.02584	4.40192e-12	PROBABLE METHYLTRANSFERASE/METHYLASE	Probable methyltransferase/methylase
	Rv0692	Rv0692		down	4.44663	3.32812e-11	Putative uncharacterized protein	Conserved hypothetical protein
	Rv0759c	Rv0759c		down	3.20692	3.6451e-15	Uncharacterized HIT-like protein Rv0759c/MT0784	Conserved hypothetical protein
	Rv0760c	Rv0760c		down	2.27753	1.14339e-06	Putative uncharacterized protein	Conserved protein
	Rv0805	Rv0805	icc	down	3.93639	3.66833e-06	Icc protein	Class III cyclic nucleotide phosphodiesterase (cNMP PDE)
	Rv0813c	Rv0813c		down	2.34264	0.0189519	UPF0678 fatty acid-binding protein-like protein Rv0813c/MT0834	Conserved protein
	Rv0831c	Rv0831c		down	2.40578	1.29489e-06	Putative uncharacterized protein	Conserved protein
	Rv0863	Rv0863		down	5.39007	2.50568e-12	Putative uncharacterized protein	Conserved hypothetical protein
	Rv0883c	Rv0883c		down	4.82494	4.29095e-13	Uncharacterized protein Rv0883c/MT0906	Conserved hypothetical protein
	Rv0885	Rv0885		down	2.08866	1.32105e-10	Uncharacterized protein Rv0885/MT0908	Conserved hypothetical protein
	Rv0910	Rv0910		down	2.05232	1.23322e-09	Putative uncharacterized protein	Conserved hypothetical protein
	Rv0950c	Rv0950c		down	2.73461	1.30983e-10	Peptidase, M23/M37 family	Conserved hypothetical protein
	Rv0954	Rv0954		down	3.50425	2.08255e-12	34 kDa antigenic protein homolog	Probable conserved transmembrane protein
	Rv0991c	Rv0991c		down	17.6268	1.26144e-09	CONSERVED HYPOTHETICAL SERINE RICH PROTEIN	Conserved serine rich protein
	Rv0997	Rv0997		down	2.05767	2.95825e-07	Putative uncharacterized protein	Hypothetical protein
	Rv1041c	Rv1041c		down	2.3892	5.74951e-11	POSSIBLE TRANSPOSASE	Probable is like-2 transposase
	Rv1042c	Rv1042c		down	2.34264	4.00725e-14	POSSIBLE TRANSPOSASE	Probable is like-2 transposase
	Rv1065	Rv1065		down	10.1108	3.04829e-08	Putative uncharacterized protein	Conserved hypothetical protein
	Rv1072	Rv1072		down	16.891	5.09201e-11	PROBABLE CONSERVED TRANSMEMBRANE PROTEIN	Probable conserved transmembrane protein
	Rv1073	Rv1073		down	5.68356	4.45393e-10	Putative uncharacterized protein	Conserved hypothetical protein
	Rv1117	Rv1117		down	2.59713	3.22647e-06	Putative uncharacterized protein	Conserved protein
	Rv1156	Rv1156		down	3.92458	1.30347e-11	Putative uncharacterized protein	Conserved protein
	Rv1157c	Rv1157c		down	3.11999	5.33132e-14	CONSERVED HYPOTHETICAL ALA-, PRO-RICH PROTEIN	Conserved ala-, pro-rich protein
	Rv1184c	Rv1184c		down	3.89021	8.04189e-13	POSSIBLE EXPORTED PROTEIN	Possible exported protein
	Rv1192	Rv1192		down	2.08052	1.67657e-08	Putative uncharacterized protein	Unknown protein
	Rv1194c	Rv1194c		down	3.02695	2.50421e-07	Putative uncharacterized protein	Conserved protein
	Rv1211	Rv1211		down	9.79261	1.16069e-11	Putative uncharacterized protein	Conserved protein
	Rv1248c	Rv1248c	kgd	down	2.75258	2.55675e-11	2-oxoglutarate decarboxylase	Multifunctional alpha-ketoglutarate metabolic enzyme
	Rv1301	Rv1301		down	2.37895	6.17414e-12	Uncharacterized protein Rv1301/MT1340	Conserved protein
	Rv1303	Rv1303		down	5.43368	4.03069e-10	Uncharacterized protein Rv1303/MT1343	Conserved hypothetical transmembrane protein
	Rv1324	Rv1324		down	2.5191	6.5032e-09	Uncharacterized protein Rv1324/MT1366	Possible thioredoxin
	Rv1331	Rv1331	clpS	down	5.21415	4.93606e-09	ATP-dependent Clp protease adapter protein clpS	Conserved hypothetical protein
	Rv1410c	Rv1410c		down	3.74982	5.17166e-12	AMINOGLYCOSIDES/TETRACYCLINE-TRANSPORT INTEGRAL MEMBRANE PROTEIN	Aminoglycosides/tetracycline-transport integral membrane protein
	Rv1435c	Rv1435c		down	3.51746	1.09582e-13	Probable conserved Proline, Glycine, Valine-rich secreted protein	Probable conserved proline, glycine, valine-rich secreted protein
	Rv1462	Rv1462		down	2.03248	2.10783e-05	UPF0051 protein Rv1462/MT1509	Conserved hypothetical protein
	Rv1480	Rv1480		down	2.34701	2.33531e-10	Uncharacterized protein Rv1480/MT1527	Conserved protein
	Rv1486c	Rv1486c		down	2.20155	1.29264e-09	Uncharacterized protein Rv1486c/MT1533	Conserved hypothetical protein
	Rv1488	Rv1488		down	2.50272	1.95177e-12	Uncharacterized protein Rv1488/MT1533.2	Possible exported conserved protein
	Rv1535	Rv1535		down	16.4641	1.54848e-12	Putative uncharacterized protein	Unknown protein
	Rv1544	Rv1544		down	2.49852	6.4371e-12	Oxidoreductase, short-chain dehydrogenase/reductase family	Possible ketoacyl reductase
	Rv1558	Rv1558		down	2.1306	3.45327e-08	Uncharacterized protein Rv1558/MT1609	Conserved protein
	Rv1566c	Rv1566c		down	13.8436	1.04723e-14	Possible inv protein	Possible Inv protein
	Rv1590	Rv1590		down	3.07434	1.2963e-11	Uncharacterized protein Rv1590/MT1625	Conserved hypothetical protein
	Rv1626	Rv1626	pdtaR	down	4.70675	1.80479e-12	Probable transcriptional regulatory protein pdtaR	Probable two-component system transcriptional regulator
	Rv1693	Rv1693		down	5.18174	4.24168e-14	Putative uncharacterized protein	Conserved hypothetical protein
	Rv1697	Rv1697		down	3.04064	1.60504e-12	Putative uncharacterized protein	Conserved hypothetical protein
	Rv1810	Rv1810		down	9.12701	4.74268e-10	Putative uncharacterized protein	Conserved protein
	Rv1815	Rv1815		down	3.68608	1.60444e-10	Uncharacterized protein Rv1815/MT1863	Conserved protein
	Rv1824	Rv1824		down	2.09489	1.47753e-11	Uncharacterized protein Rv1824/MT1872	Conserved hypothetical membrane protein
	Rv1828	Rv1828		down	6.8402	1.11062e-10	Uncharacterized HTH-type transcriptional regulator Rv1828/MT1876	Conserved protein
	Rv1830	Rv1830		down	2.9301	8.94575e-11	Uncharacterized HTH-type transcriptional regulator Rv1830/MT1879	Conserved hypothetical protein
	Rv1831	Rv1831		down	2.16665	4.30652e-06	Uncharacterized protein Rv1831/MT1879.1	Hypothetical protein
	Rv1863c	Rv1863c		down	7.43911	4.26183e-12	PROBABLE CONSERVED INTEGRAL MEMBRANE PROTEIN	Probable conserved integral membrane protein
	Rv1871c	Rv1871c		down	34.9979	9.92204e-12	Putative uncharacterized protein	Conserved protein
	Rv1883c	Rv1883c		down	2.704	1.00079e-07	Putative uncharacterized protein	Conserved hypothetical protein
	Rv1885c	Rv1885c		down	9.33358	3.75441e-12	Chorismate mutase-related protein	Chorismate mutase
	Rv1887	Rv1887		down	3.2374	2.5496e-07	Putative uncharacterized protein	Hypothetical protein
	Rv1904	Rv1904		down	4.15049	3.00502e-10	Anti-sigma factor antagonist	Conserved hypothetical protein
	Rv1987	Rv1987		down	3.82561	8.86521e-11	Uncharacterized protein Rv1987/MT2041	Possible chitinase
	Rv2015c	Rv2015c		down	2.39431	1.31027e-08	Putative uncharacterized protein	Conserved hypothetical protein
	Rv2020c	Rv2020c		down	2.78276	8.44435e-09	Putative uncharacterized protein	Conserved hypothetical protein
	Rv2021c	Rv2021c		down	2.12403	5.73925e-10	DNA-binding protein, putative	Transcriptional regulatory protein
	Rv2050	Rv2050		down	3.87883	5.32624e-11	Putative uncharacterized protein	Conserved protein
	Rv2074	Rv2074		down	3.47691	4.58436e-12	Uncharacterized protein Rv2074/MT2134	Possible pyridoxamine 5'-phosphate oxidase (PNP/PMP oxidase) (pyridoxinephosphate oxidase) (PNPOX) (pyridoxine 5'-phosphate oxidase)
	Rv2136c	Rv2136c	uppP	down	3.45493	8.64408e-10	Undecaprenyl-diphosphatase	Possible conserved transmembrane protein
	Rv2137c	Rv2137c		down	11.2953	1.07515e-11	Putative uncharacterized protein	Conserved hypothetical protein
	Rv2144c	Rv2144c		down	3.75427	3.93387e-10	Probable transmembrane protein	Probable transmembrane protein
	Rv2146c	Rv2146c		down	2.47197	6.31541e-08	Possible conserved transmembrane protein	Possible conserved transmembrane protein
	Rv2147c	Rv2147c	sepF	down	7.51481	5.87174e-13	Cell division protein sepF	Conserved hypothetical protein
	Rv2159c	Rv2159c		down	4.80526	7.58071e-12	Putative uncharacterized protein	Conserved protein
	Rv2161c	Rv2161c		down	3.63464	5.70986e-10	Putative uncharacterized protein	Conserved protein
	Rv2166c	Rv2166c	mraZ	down	3.62054	3.63692e-05	Protein mraZ	Conserved protein
	Rv2169c	Rv2169c		down	2.37636	4.31846e-08	PROBABLE CONSERVED TRANSMEMBRANE PROTEIN	Probable conserved transmembrane protein
	Rv2184c	Rv2184c		down	2.23313	3.76007e-12	Putative uncharacterized protein	Conserved hypothetical protein
	Rv2190c	Rv2190c		down	2.94361	2.74176e-08	Uncharacterized protein Rv2190c/MT2245	Conserved hypothetical protein
	Rv2199c	Rv2199c	ctaF	down	2.25589	1.88433e-08	Probable cytochrome c oxidase polypeptide 4	Possible conserved integral membrane protein
	Rv2204c	Rv2204c		down	9.27	6.482e-09	Protein Rv2204c/MT2260	Conserved protein
	Rv2239c	Rv2239c		down	2.02986	6.48213e-11	Uncharacterized protein Rv2239c/MT2299	Conserved hypothetical protein
	Rv2256c	Rv2256c		down	6.16658	2.14897e-10	Putative uncharacterized protein	Conserved hypothetical protein
	Rv2280	Rv2280		down	2.41603	3.43116e-07	Oxidoreductase, FAD-binding	Probable dehydrogenase
	Rv2288	Rv2288		down	6.56511	3.9996e-15	Uncharacterized protein Rv2288/MT2345.1	Hypothetical protein
	Rv2302	Rv2302		down	3.82131	4.21099e-09	Uncharacterized protein Rv2302/MT2359	Conserved protein
	Rv2331	Rv2331		down	2.40588	2.13896e-06	Uncharacterized protein Rv2331/MT2393	Hypothetical protein
	Rv2348c	Rv2348c		down	3.88249	1.23431e-10	Putative uncharacterized protein	Hypothetical protein
	Rv2454c	Rv2454c		down	2.76323	1.29781e-09	PROBABLE OXIDOREDUCTASE (BETA SUBUNIT)	Probable oxidoreductase (beta subunit)
	Rv2455c	Rv2455c		down	2.74318	1.00903e-10	PROBABLE OXIDOREDUCTASE (ALPHA SUBUNIT)	Probable oxidoreductase (alpha subunit)
	Rv2468c	Rv2468c		down	2.46011	8.6831e-09	Putative uncharacterized protein	Conserved protein
	Rv2475c	Rv2475c		down	2.72888	1.38109e-09	Putative uncharacterized protein	Conserved protein
	Rv2477c	Rv2477c		down	2.24028	8.77691e-09	ABC transporter, ATP-binding protein	Probable macrolide-transport ATP-binding protein ABC transporter
	Rv2520c	Rv2520c		down	2.09566	2.48148e-08	POSSIBLE CONSERVED MEMBRANE PROTEIN	Possible conserved membrane protein
	Rv2536	Rv2536		down	2.05287	6.74063e-09	PROBABLE CONSERVED TRANSMEMBRANE PROTEIN	Probable conserved transmembrane protein
	Rv2556c	Rv2556c		down	2.15365	1.79616e-07	UPF0047 protein Rv2556c/MT2633	Conserved hypothetical protein
	Rv2557	Rv2557		down	2.91773	5.82772e-12	Uncharacterized protein Rv2557/MT2634	Conserved protein
	Rv2558	Rv2558		down	2.75551	6.17702e-11	Uncharacterized protein Rv2558/MT2635	Conserved protein
	Rv2603c	Rv2603c		down	2.19314	1.04031e-10	UPF0082 protein Rv2603c/MT2678	Highly conserved protein
	Rv2632c	Rv2632c		down	2.60187	2.13704e-15	Uncharacterized protein Rv2632c/MT2708	Conserved protein
	Rv2633c	Rv2633c		down	10.2368	5.00398e-16	Uncharacterized protein Rv2633c/MT2709	Hypothetical protein
	Rv2699c	Rv2699c		down	5.76194	6.08385e-10	Putative uncharacterized protein	Conserved hypothetical protein
	Rv2714	Rv2714		down	3.60812	1.01217e-09	CONSERVED HYPOTHETICAL ALANINE AND LEUCINE RICH PROTEIN	Conserved alanine and leucine rich protein
	Rv2715	Rv2715		down	2.47144	1.11474e-06	Uncharacterized protein Rv2715/MT2788	Possible hydrolase
	Rv2774c	Rv2774c		down	2.84337	9.90795e-09	Putative uncharacterized protein	Hypothetical protein
	Rv2778c	Rv2778c		down	3.23246	2.24329e-10	Putative uncharacterized protein	Conserved protein
	Rv2840c	Rv2840c		down	13.3547	3.41833e-11	Putative uncharacterized protein	Conserved hypothetical protein
	Rv2908c	Rv2908c		down	2.523	4.67273e-09	UPF0109 protein Rv2908c/MT2976	Conserved hypothetical protein
	Rv2926c	Rv2926c		down	2.987	4.54125e-10	Uncharacterized protein Rv2926c/MT2996	Conserved protein
	Rv2927c	Rv2927c		down	2.94825	7.74293e-12	Uncharacterized protein Rv2927c/MT2997	Conserved hypothetical protein
	Rv2949c	Rv2949c		down	2.04638	0.000478449	Chorismate--pyruvate lyase	Chorismate pyruvate lyase
	Rv2953	Rv2953		down	2.18052	4.78035e-09	Trans-acting enoyl reductase	Enoyl reductase
	Rv2969c	Rv2969c		down	2.70267	1.66162e-08	POSSIBLE CONSERVED MEMBRANE OR SECRETED PROTEIN	Possible conserved membrane or secreted protein
	Rv2993c	Rv2993c		down	2.0579	1.13377e-11	2-hydroxyhepta-2,4-diene-1,7-dioate isomerase, putative	Possible 2-hydroxyhepta-2,4-diene-1,7-dioate isomerase (HHDD isomerase)
	Rv3005c	Rv3005c		down	4.43068	8.53019e-14	Putative uncharacterized protein	Conserved hypothetical protein
	Rv3032	Rv3032		down	2.01986	1.53539e-14	Glycosyl transferase	Alpha (1->4) glucosyltransferase
	Rv3050c	Rv3050c		down	2.03728	1.00427e-06	PROBABLE TRANSCRIPTIONAL REGULATORY PROTEIN (PROBABLY ASNC-FAMILY)	Probable transcriptional regulatory protein (probably AsnC-family)
	Rv3075c	Rv3075c		down	2.63551	8.80469e-12	Citrate lyase, beta subunit, putative	Conserved protein
	Rv3205c	Rv3205c		down	2.22732	4.76205e-10	Putative uncharacterized protein	Conserved protein
	Rv3222c	Rv3222c		down	2.387	1.8041e-09	Putative uncharacterized protein	Conserved hypothetical protein
	Rv3241c	Rv3241c		down	3.21316	7.60585e-13	Putative uncharacterized protein	Conserved protein
	Rv3258c	Rv3258c		down	2.33094	1.17163e-15	Putative uncharacterized protein	Conserved hypothetical protein
	Rv3277	Rv3277		down	2.09749	1.09256e-05	PROBABLE CONSERVED TRANSMEMBRANE PROTEIN	Probable conserved transmembrane protein
	Rv3284	Rv3284		down	2.04923	3.20711e-09	Uncharacterized sufE-like protein Rv3284/MT3383	Conserved hypothetical protein
	Rv3312A	Rv3312A	mtp	down	7.56273	1.52619e-06	Pilin	Secreted protein antigen
	Rv3354	Rv3354		down	3.50994	5.37609e-14	Putative uncharacterized protein	Conserved hypothetical protein
	Rv3412	Rv3412		down	2.60641	1.20128e-06	Uncharacterized protein Rv3412/MT3521	Conserved hypothetical protein
	Rv3489	Rv3489		down	17.1682	1.84041e-09	Putative uncharacterized protein	Unknown protein
	Rv3583c	Rv3583c		down	12.859	3.52335e-06	POSSIBLE TRANSCRIPTION FACTOR	Possible transcription factor
	Rv3587c	Rv3587c		down	10.0887	3.29335e-13	PROBABLE CONSERVED MEMBRANE PROTEIN	Probable conserved membrane protein
	Rv3612c	Rv3612c		down	3.72027	5.89358e-10	Putative uncharacterized protein	Conserved hypothetical protein
	Rv3613c	Rv3613c		down	15.5118	3.87105e-11	Putative uncharacterized protein	Hypothetical protein
	Rv3633	Rv3633		down	8.12853	2.15237e-14	Uncharacterized protein Rv3633/MT3735	Conserved protein
	Rv3642c	Rv3642c		down	3.60632	3.88299e-06	Putative uncharacterized protein	Hypothetical protein
	Rv3679	Rv3679		down	6.34183	1.30054e-07	Putative ATPase Rv3679/MT3781	Probable anion transporter ATPase
	Rv3680	Rv3680		down	4.61999	5.81501e-10	PROBABLE ANION TRANSPORTER ATPASE	Probable anion transporter ATPase
	Rv3683	Rv3683		down	4.30226	8.31571e-14	Putative uncharacterized protein	Conserved protein
	Rv3686c	Rv3686c		down	7.49978	8.52456e-11	Putative uncharacterized protein	Conserved hypothetical protein
	Rv3716c	Rv3716c		down	6.78071	2.92471e-14	UPF0133 protein Rv3716c/MT3819	Conserved protein
	Rv3722c	Rv3722c		down	3.71965	7.87977e-11	Putative uncharacterized protein	Conserved protein
	Rv3733c	Rv3733c		down	2.72943	1.41918e-13	Putative uncharacterized protein	Conserved hypothetical protein
	Rv3750c	Rv3750c		down	2.98354	3.48207e-08	Excisionase, putative	Possible excisionase
	Rv3778c	Rv3778c		down	2.47072	4.93736e-12	Aminotransferase, putative	Possible aminotransferase
	Rv3780	Rv3780		down	2.86457	1.22922e-11	Uncharacterized protein Rv3780/MT3889	Conserved protein
	Rv3807c	Rv3807c		down	2.70875	2.28347e-11	PAP2 superfamily protein	Possible conserved transmembrane protein
	Rv3822	Rv3822		down	2.21689	1.49075e-09	Rv3822	Conserved hypothetical protein
	Rv3847	Rv3847		down	2.14851	8.22828e-09	Putative uncharacterized protein	Hypothetical protein
	Rv3850	Rv3850		down	2.28994	5.45061e-07	Putative uncharacterized protein	Conserved protein
	Rv3248c	sahH	ahcY	down	3.38372	3.2179e-09	Adenosylhomocysteinase	Probable adenosylhomocysteinase SahH (S-adenosyl-L-homocysteine hydrolase) (adohcyase)
	Rv3240c	secA1	secA1	down	2.7109	6.37974e-11	Protein translocase subunit secA 1	Probable preprotein translocase SecA1 1 subunit
	Rv1821	secA2	secA2	down	2.24027	1.40016e-10	Protein translocase subunit secA 2	Possible preprotein translocase ATPase SecA2
	Rv0638	secE1	secE	down	2.8194	1.37211e-07	Probable preprotein translocase subunit secE	Probable preprotein translocase SecE1
	Rv2586c	secF	secF	down	2.24011	4.32116e-10	Protein-export membrane protein secF	Probable protein-export membrane protein SecF
	Rv0732	secY	secY	down	2.85644	2.50302e-09	Preprotein translocase subunit secY	Probable preprotein translocase SecY
	Rv2703	sigA	rpoD	down	6.83599	2.23463e-11	RNA polymerase sigma factor rpoD	RNA polymerase sigma factor SigA (sigma-A)
	Rv2710	sigB	mysB	down	17.6036	1.26144e-09	RNA polymerase sigma factor	RNA polymerase sigma factor SigB
	Rv1221	sigE	sigE	down	2.02201	0.00326123	ALTERNATIVE RNA POLYMERASE SIGMA FACTOR SIGE	Alternative RNA polymerase sigma factor SigE
	Rv3846	sodA	sodB	down	3.55651	2.31627e-07	Superoxide dismutase [Fe]	Superoxide dismutase [FE] SodA
	Rv0432	sodC	sodC	down	6.34694	1.01992e-13	Superoxide dismutase [Cu-Zn]	Periplasmic superoxide dismutase [Cu-Zn] SodC
	Rv3283	sseA	sseA	down	2.61758	7.81495e-10	Putative thiosulfate sulfurtransferase sseA	Probable thiosulfate sulfurtransferase SseA (rhodanese) (thiosulfate cyanide transsulfurase) (thiosulfate thiotransferase)
	Rv0814c	sseC2	sseC1	down	23.4545	3.98389e-10	Putative uncharacterized protein	Conserved protein SseC2
	Rv2713	sthA	sthA	down	2.32234	2.82661e-12	Probable soluble pyridine nucleotide transhydrogenase	Probable soluble pyridine nucleotide transhydrogenase SthA (STH) (NAD(P)(+) transhydrogenase [B-specific]) (nicotinamide nucleotide transhydrogenase)
	Rv0951	sucC	sucC	down	2.34251	4.31718e-10	Succinyl-CoA ligase [ADP-forming] subunit beta	Probable succinyl-CoA synthetase (beta chain) SucC (SCS-beta)
	Rv1448c	tal	tal	down	2.85603	9.7782e-13	Transaldolase	Probable transaldolase Tal
	Rv2094c	tatA	tatA	down	2.84836	6.02305e-07	Sec-independent protein translocase protein tatA/E homolog	Sec-independent protein translocase membrane-bound protein TatA
	Rv1636	TB15.3	TB15.3	down	3.03268	1.62248e-08	Putative uncharacterized protein TB15.3	Iron-regulated universal stress protein family protein TB15.3
	Rv2185c	TB16.3	TB16.3	down	2.14548	2.94687e-14	Putative uncharacterized protein	Conserved protein TB16.3
	Rv0164	TB18.5	TB18.5	down	3.85224	2.31927e-10	Putative uncharacterized protein	Conserved protein TB18.5
	Rv2140c	TB18.6		down	3.40611	4.29095e-13	UPF0098 protein Rv2140c/MT2198	Conserved protein TB18.6
	Rv1174c	TB8.4	TB8.4	down	8.42087	1.7607e-06	LOW MOLECULAR WEIGHT T-CELL ANTIGEN TB8.4	Low molecular weight T-cell antigen TB8.4
	Rv2928	tesA	tesA	down	2.30569	7.00881e-10	Probable thioesterase tesA	Probable thioesterase TesA
	Rv3734c	tgs2		down	2.87657	5.30553e-14	UPF0089 protein Rv3734c/MT3839	Putative triacylglycerol synthase (diacylglycerol acyltransferase) Tgs2
	Rv0423c	thiC	thiC	down	2.22277	1.60444e-10	Thiamine biosynthesis protein thiC	Probable thiamine biosynthesis protein ThiC
	Rv1449c	tkt	tkt	down	2.43416	3.20491e-11	Transketolase	Transketolase Tkt (TK)
	Rv1932	tpx	tpx	down	2.1175	1.69788e-05	Probable thiol peroxidase	Probable thiol peroxidase Tpx
	Rv1611	trpC	trpC	down	3.84649	2.32362e-11	Indole-3-glycerol phosphate synthase	Probable indole-3-glycerol phosphate synthase TrpC
	Rv3913	trxB2	trxB	down	2.02218	1.30739e-06	Thioredoxin reductase	Probable thioredoxin reductase TrxB2 (TRXR) (TR)
	Rv3914	trxC	trxA	down	8.00224	4.73038e-12	Thioredoxin	Thioredoxin TrxC (TRX) (MPT46)
	Rv0685	tuf	tuf	down	25.896	4.82067e-14	Elongation factor Tu	Probable iron-regulated elongation factor TU Tuf (EF-TU)
	Rv1398c	vapB10		down	8.03007	0.000404954	Uncharacterized protein Rv1398c/MT1442	Possible antitoxin VapB10
	Rv0300	vapB2		down	2.6345	2.55751e-05	Putative uncharacterized protein	Possible antitoxin VapB2
	Rv0581	vapB26		down	6.97354	1.38053e-15	Putative uncharacterized protein	Possible antitoxin VapB26
	Rv2595	vapB40		down	2.17944	5.51023e-08	Uncharacterized protein Rv2595/MT2671.1	Possible antitoxin VapB40
	Rv3407	vapB47		down	33.2447	1.3603e-22	Uncharacterized protein Rv3407/MT3515	Possible antitoxin VapB47
	Rv0626	vapB5		down	2.15264	8.6663e-10	Putative uncharacterized protein	Possible antitoxin VapB5
	Rv1397c	vapC10		down	3.63617	0.000425815	Putative uncharacterized protein	Possible toxin VapC10
	Rv0749	vapC31		down	2.01539	2.68369e-05	Putative uncharacterized protein	Possible toxin VapC31. Contains PIN domain.
	Rv3408	vapC47		down	15.1753	3.85041e-12	Uncharacterized protein Rv3408/MT3516	Possible toxin VapC47. Contains PIN domain.
	Rv2145c	wag31	ag84	down	4.85716	2.67494e-12	Antigen 84	Diviva family protein Wag31
	Rv3219	whiB1	whiB1	down	23.6477	3.21318e-08	PROBABLE TRANSCRIPTIONAL REGULATORY PROTEIN WHIB-LIKE WHIB1	Transcriptional regulatory protein WhiB-like WhiB1. Contains [4FE-4S]2+ cluster.
	Rv3260c	whiB2	whiB2	down	8.68788	2.59731e-09	PROBABLE TRANSCRIPTIONAL REGULATORY PROTEIN WHIB-LIKE WHIB2	Probable transcriptional regulatory protein WhiB-like WhiB2
	Rv3681c	whiB4	whiB4	down	2.01562	2.83539e-05	PROBABLE TRANSCRIPTIONAL REGULATORY PROTEIN WHIB-LIKE WHIB4	Probable transcriptional regulatory protein WhiB-like WhiB4
	Rv0167	yrbE1A	yrbE1A	down	3.61962	1.38466e-10	CONSERVED HYPOTHETICAL INTEGRAL MEMBRANE PROTEIN YRBE1A	Conserved integral membrane protein YrbE1A
	JTY_0020		TBFG_10020, TBFG_00020	down	6.10713	6.25217e-11	hypothetical protein
	JTY_0285		TBFG_10762, TBFG_00750	down	3.31824	3.11924e-08	hypothetical protein
	JTY_0782			down	5.67031	3.11585e-12	hypothetical protein
	JTY_0954		TBFG_10949, TBFG_00937	down	5.43175	1.67151e-13	transmembrane serine/threonine-protein kinase D pknD
	JTY_1024			down	3.51311	1.51406e-13	hypothetical protein
	JTY_1835			down	3.19844	1.26033e-06	hypothetical protein
	MRA_1779			down	2.08326	0.00530241	Truncated IS6110 transposase
	MRA_2951			down	7.35237	3.48767e-08	Putative uncharacterized protein
	MRA_3030			down	7.06599	2.91801e-11	Putative uncharacterized protein
	MT0835			down	4.22175	2.71629e-12	Putative uncharacterized protein
	MT1192			down	2.44585	1.67368e-05	Putative uncharacterized protein
	MT1342			down	9.46215	8.95363e-13	Putative uncharacterized protein
	MT1356			down	14.8942	1.19223e-06	Putative uncharacterized protein
	MT1585.1			down	42.621	1.20122e-15	Putative uncharacterized protein
	MT2002			down	2.7176	1.63609e-10	Putative uncharacterized protein
	MT2160.1			down	4.16105	1.88716e-13	Putative uncharacterized protein
	MT2460			down	10.5542	3.77401e-11	Putative uncharacterized protein
	MT2466			down	28.6862	5.2619e-10	Putative uncharacterized protein
	MT2467			down	2.49906	7.81524e-11	Putative uncharacterized protein
	MT3058.1			down	7.35558	1.86698e-10	Putative uncharacterized protein
	MT3580.2			down	69.6166	4.5217e-16	Putative uncharacterized protein
	MT3620			down	2.99337	1.49614e-07	Putative uncharacterized protein
	MT3953			down	17.3037	4.00725e-14	Putative uncharacterized protein
	MT3972.1			down	2.91199	2.55507e-09	Putative uncharacterized protein
	MT3994			down	2.04489	5.88398e-08	Putative uncharacterized protein
	Rv0500.1			down	7.69088	2.05761e-11	Excisionase, putative
	Rv1322.1			down	6.35251	1.70802e-08	4-hydroxyphenylpyruvate dioxygenase C terminal domain containing protein
	Rv1638.1			down	8.94715	4.60714e-14	Putative uncharacterized protein
	Rv1784			down	2.37593	1.17867e-08	Putative uncharacterized protein
	Rv2160.1			down	4.78977	2.21164e-11	Putative uncharacterized protein
	Rv3221.1			down	2.6111	7.03953e-10	POSSIBLE ANTI-SIGMA FACTOR
	Rv3224.1			down	5.75732	1.55452e-15	Putative uncharacterized protein
	TB-23S-rRNA		23S rRNA	down	9.04718	0.000777721	Mycobacterium tuberculosis 23S ribosomal RNA
	TBFG_10282			down	2.80789	8.69683e-06	hypothetical protein
	TBFG_10511			down	2.71495	6.51651e-07	hypothetical protein
	TBFG_10696		rpsL, TBFG_00684	down	9.17082	4.68998e-09	30S ribosomal protein S12
	TBFG_11064		TBFG_13135, TBFG_03097	down	5.27798	1.88451e-06	transposase
	TBFG_11168		TBFG_11168, TBFG_01150	down	27.4835	1.31673e-07	hypothetical protein
	TBFG_11911		TBFG_11911, TBFG_01876	down	2.25129	1.33464e-05	hypothetical protein
	TBFG_12990		rpmB	down	2.6674	2.63019e-06	50S ribosomal protein L28
	TBFG_13070			down	4.74275	4.25014e-07	hypothetical protein
	TBFG_13156			down	4.15171	4.81844e-13	PPE family protein
	TBMG_01235			down	2.77393	6.5081e-11	hypothetical protein
	TBMG_01623		esxN_4	down	2.59235	0.00379493	hypothetical protein
	TBMG_04019			down	14.268	5.48517e-06	hypothetical protein

## Sheet: Sputum day 3 vs aerobic
	Supplementary Table 2: M.tuberculosis genes significantly differentially expressed in bacilli derived from sputum before the start of chemotherapy (day 0) and 3, 7 and 14 days during treatment compared to log phase aerobic growth. Genes were identified using a moderated t-test (p-value <0.05 with Benjamini and Hochberg multiple testing correction) and fold change >2. These genes are clustered in …
	1161 genes significantly differentially expressed in bacilli derived from sputum 3 days after the start of chemotherapy (day 3) compared to log phase aerobic growth.
	Gene Identifier	Tuberculist R27 Annotation	Gene Name	Regulation	Fold Change	Corrected p value	Gene Description	Tuberculist R27 Protein Function
	Rv2501c	accA1	accA1	up	2.00639	8.20782e-09	Acetyl-/propionyl-coenzyme A carboxylase alpha chain	Probable acetyl-/propionyl-coenzyme A carboxylase alpha chain (alpha subunit) AccA1: biotin carboxylase + biotin carboxyl carrier protein (BCCP)
	Rv0904c	accD3	accD3	up	6.35202	5.91923e-11	Putative acetyl-coenzyme A carboxylase carboxyl transferase subunit beta	Putative acetyl-coenzyme A carboxylase carboxyl transferase (subunit beta) AccD3 (accase beta chain)
	Rv2238c	ahpE		up	8.72638	8.86907e-12	Putative peroxiredoxin Rv2238c/MT2298	Probable peroxiredoxin AhpE
	Rv3252c	alkB	alkB	up	18.6909	1.56952e-10	Alkane-1 monooxygenase	Probable transmembrane alkane 1-monooxygenase AlkB (alkane 1-hydroxylase) (lauric acid omega-hydroxylase) (omega-hydroxylase) (fatty acid omega-hydroxylase) (alkane hydroxylase-rubredoxin)
	Rv3423c	alr	alr	up	2.59437	9.80336e-09	Alanine racemase	Alanine racemase Alr
	Rv2920c	amt	amt	up	4.5704	9.95842e-10	Probable ammonia channel	Probable ammonium-transport integral membrane protein Amt
	Rv1656	argF	argF	up	3.3511	3.05031e-08	Ornithine carbamoyltransferase	Probable ornithine carbamoyltransferase, anabolic ArgF
	Rv1653	argJ	argJ	up	3.8731	2.38105e-06	Arginine biosynthesis bifunctional protein argJ	Probable glutamate N-acetyltransferase ArgJ
	Rv2552c	aroE	aroE	up	2.01334	4.1572e-07	PROBABLE SHIKIMATE 5-DEHYDROGENASE AROE (5-DEHYDROSHIKIMATE REDUCTASE)	Probable shikimate 5-dehydrogenase AroE (5-dehydroshikimate reductase)
	Rv2684	arsA		up	18.0797	5.81825e-14	Uncharacterized transporter Rv2684/MT2758	Probable arsenic-transport integral membrane protein ArsA
	Rv2643	arsC	arsC	up	2.78714	1.57375e-09	Arsenical resistance protein/arsenate reductase	Probable arsenic-transport integral membrane protein ArsC
	Rv3708c	asd	asd	up	4.96207	6.25324e-10	Aspartate-semialdehyde dehydrogenase	Aspartate-semialdehyde dehydrogenase Asd (ASA dehydrogenase) (ASADH) (aspartic semialdehyde dehydrogenase) (L-aspartate-beta-semialdehyde dehydrogenase)
	Rv1845c	blaR		up	3.44727	1.27663e-08	CONSERVED HYPOTHETICAL TRANSMEMBRANE PROTEIN	Possible sensor-transducer protein BlaR
	Rv3004	cfp6	cfp6	up	5.19158	4.0032e-08	Low molecular weight protein antigen 6	Low molecular weight protein antigen 6 (CFP-6)
	Rv2064	cobG	cobG	up	3.36011	4.69681e-09	CobG-related protein	Precorrin-3B synthase CobG
	Rv3484	cpsA	cpsA	up	4.54431	5.70943e-05	POSSIBLE CONSERVED PROTEIN CPSA	Possible conserved protein CpsA
	Rv0871	cspB	cspB	up	7.45606	4.74227e-12	Cold-shock domain family protein	Probable cold shock-like protein B CspB
	Rv1758	cut1	cut1	up	2.03605	6.73145e-06	PROBABLE CUTINASE CUT1	Probable cutinase Cut1
	Rv2301	cut2	cut2	up	4.79662	6.56132e-11	Probable cutinase cut2	Probable cutinase Cut2
	Rv3452	cut4	cut4	up	6.36563	1.98326e-13	PROBABLE CUTINASE CUT4	Probable cutinase precursor Cut4
	Rv3724B	cut5b	cut5b	up	2.68407	1.37812e-07	PROBABLE CUTINASE [SECOND PART] CUT5B	Probable cutinase [second part] Cut5b
	Rv1256c	cyp130	cyp130	up	8.96545	2.3441e-15	Putative cytochrome P450 130	Probable cytochrome P450 130 Cyp130
	Rv3059	cyp136	cyp136	up	4.25187	1.58407e-08	Putative cytochrome P450 136	Probable cytochrome P450 136 Cyp136
	Rv0764c	cyp51	cyp51	up	3.88089	2.8013e-08	Lanosterol 14-alpha demethylase	Cytochrome P450 51 Cyp51 (CYPL1) (P450-L1A1) (sterol 14-alpha demethylase) (lanosterol 14-alpha demethylase) (P450-14DM)
	Rv2753c	dapA	dapA	up	6.05687	5.63226e-11	Dihydrodipicolinate synthase	Probable dihydrodipicolinate synthase DapA (DHDPS) (dihydrodipicolinate synthetase)
	Rv1537	dinX	dinB1	up	2.95532	5.27454e-09	DNA polymerase IV 1	Probable DNA polymerase IV DinX (pol IV 1) (DNA nucleotidyltransferase (DNA-directed))
	Rv3721c	dnaZX	dnaX	up	2.43812	8.65828e-07	DNA polymerase III subunit gamma/tau	DNA polymerase III (subunit gamma/tau) DnaZ/X
	Rv3882c	eccE1		up	9.90675	1.0611e-09	POSSIBLE CONSERVED MEMBRANE PROTEIN	ESX conserved component EccE1. ESX-1 type VII secretion system protein. Possible membrane protein.
	Rv1142c	echA10	echA10	up	6.76316	1.20628e-11	Enoyl-CoA hydratase/isomerase family protein	Probable enoyl-CoA hydratase EchA10 (enoyl hydrase) (unsaturated acyl-CoA hydratase) (crotonase)
	Rv1935c	echA13	echA13	up	2.33565	1.91325e-08	Enoyl-CoA hydratase/isomerase family protein	Possible enoyl-CoA hydratase EchA13 (enoyl hydrase) (unsaturated acyl-CoA hydratase) (crotonase)
	Rv2679	echA15	echA15	up	3.49317	1.54131e-07	Enoyl-CoA hydratase/isomerase family protein	Probable enoyl-CoA hydratase EchA15 (enoyl hydrase) (unsaturated acyl-CoA hydratase) (crotonase)
	Rv0456c	echA2	echA2	up	20.2054	2.05e-15	ENOYL-CoA HYDRATASE ECHA2 (ENOYL HYDRASE) (UNSATURATED ACYL-CoA HYDRATASE) (CROTONASE)	enoyl-CoA hydratase EchA2 (enoyl hydrase) (unsaturated acyl-CoA hydratase) (crotonase)
	Rv1512	epiA	epiA	up	2.51596	5.34613e-10	Probable nucleotide-sugar epimerase epiA	Probable nucleotide-sugar epimerase EpiA
	Rv0649	fabD2	fabD2	up	2.43973	4.99747e-06	POSSIBLE MALONYL COA-ACYL CARRIER PROTEIN TRANSACYLASE FABD2 (MCT)	Possible malonyl CoA-acyl carrier protein transacylase FabD2 (MCT)
	Rv1715	fadB3	fadB3	up	3.1119	7.85551e-11	3-hydroxyacyl-CoA dehydrogenase family protein	Probable 3-hydroxybutyryl-CoA dehydrogenase FadB3 (beta-hydroxybutyryl-CoA dehydrogenase) (BHBD)
	Rv3089	fadD13	fadD13	up	7.76502	3.89248e-14	PROBABLE CHAIN-FATTY-ACID-CoA LIGASE FADD13 (FATTY-ACYL-CoA SYNTHETASE)	Probable chain -fatty-acid-CoA ligase FadD13 (fatty-acyl-CoA synthetase)
	Rv1521	fadD25	fadD25	up	4.51236	2.16078e-10	Putative fatty-acid--CoA ligase fadD25	Probable fatty-acid-AMP ligase FadD25 (fatty-acid-AMP synthetase) (fatty-acid-AMP synthase)
	Rv3561	fadD3	fadD3	up	2.50458	1.24229e-07	PROBABLE FATTY-ACID-CoA LIGASE FADD3 (FATTY-ACID-CoA SYNTHETASE) (FATTY-ACID-CoA SYNTHASE)	Probable fatty-acid-CoA ligase FadD3 (fatty-acid-CoA synthetase) (fatty-acid-CoA synthase)
	Rv1933c	fadE18	fadE18	up	3.81885	5.8159e-09	Acyl-CoA dehydrogenase, putative	Probable acyl-CoA dehydrogenase FadE18
	Rv0154c	fadE2	fadE2	up	13.4138	2.47807e-13	PROBABLE ACYL-CoA DEHYDROGENASE FADE2	Probable acyl-CoA dehydrogenase FadE2
	Rv3564	fadE33	fadE33	up	3.05745	1.4623e-06	Acyl-CoA dehydrogenase, putative	Probable acyl-CoA dehydrogenase FadE33
	Rv0400c	fadE7	fadE7	up	2.2467	7.63743e-08	ACYL-CoA DEHYDROGENASE FADE7	Acyl-CoA dehydrogenase FadE7
	Rv1173	fbiC	fbiC	up	5.56788	3.61567e-11	FO synthase	Probable F420 biosynthesis protein FbiC
	Rv3803c	fbpD	mpt51	up	5.81841	3.31359e-11	MPT51/MPB51 antigen	Secreted MPT51/MPB51 antigen protein FbpD (MPT51/MPB51 antigen 85 complex C) (AG58C) (mycolyl transferase 85C) (fibronectin-binding protein C) (85C)
	Rv0727c	fucA	fucA	up	2.55338	7.10195e-06	POSSIBLE L-FUCULOSE PHOSPHATE ALDOLASE FUCA (L-FUCULOSE-1-PHOSPHATE ALDOLASE)	Possible L-fuculose phosphate aldolase FucA (L-fuculose-1-phosphate aldolase)
	Rv3432c	gadB	gadB	up	2.34861	1.49213e-07	Glutamate decarboxylase	Probable glutamate decarboxylase GadB
	Rv0993	galU	galU	up	46.2437	4.11293e-18	PROBABLE UTP--GLUCOSE-1-PHOSPHATE URIDYLYLTRANSFERASE GALU (UDP-GLUCOSE PYROPHOSPHORYLASE) (UDPGP) (ALPHA-D-GLUCOSYL-1-PHOSPHATE URIDYLYLTRANSFERASE) (URIDINE DIPHOSPHOGLUCOSE PYROPHOSPHORYLASE)	UTP--glucose-1-phosphate uridylyltransferase GalU (UDP-glucose pyrophosphorylase) (UDPGP) (alpha-D-glucosyl-1-phosphate uridylyltransferase) (uridine diphosphoglucose pyrophosphorylase)
	Rv3012c	gatC	gatC	up	3.09115	1.40742e-07	Glutamyl-tRNA(Gln) amidotransferase subunit C	Probable glutamyl-tRNA(GLN) amidotransferase (subunit C) GatC (Glu-ADT subunit C)
	Rv3419c	gcp	gcp	up	2.2806	1.30924e-09	Probable O-sialoglycoprotein endopeptidase	Probable O-sialoglycoprotein endopeptidase Gcp (glycoprotease)
	Rv0411c	glnH	glnH	up	10.2723	6.57289e-15	Amino acid ABC transporter, amino acid-binding protein	Probable glutamine-binding lipoprotein GlnH (GLNBP)
	Rv0070c	glyA2	glyA2	up	2.10983	9.97249e-07	Serine hydroxymethyltransferase 2	Serine hydroxymethyltransferase GlyA2 (serine methylase 2) (SHMT 2)
	Rv2982c	gpdA2	gpsA	up	3.33554	1.65871e-08	Glycerol-3-phosphate dehydrogenase [NAD(P)+]	Probable glycerol-3-phosphate dehydrogenase [NAD(P)+] GpdA2 (NAD(P)H- dependent glycerol-3-phosphate dehydrogenase)
	Rv3410c	guaB3		up	3.07612	7.70347e-11	Uncharacterized oxidoreductase Rv3410c/MT3518	Probable inosine-5'-monophosphate dehydrogenase GuaB3 (imp dehydrogenase) (inosinic acid dehydrogenase) (inosinate dehydrogenase) (imp oxidoreductase) (inosine-5'-monophosphate oxidoreductase) (IMPDH) (IMPD)
	Rv0115	hddA	hddA	up	5.78927	5.30515e-12	LmbP protein, putative	Possible D-alpha-D-heptose-7-phosphate kinase HddA
	Rv1300	hemK	hemK	up	45.9012	5.75557e-13	Protein hemK homolog	Probable HemK protein homolog HemK
	Rv1603	hisA	priA	up	12.5957	9.59222e-14	Phosphoribosyl isomerase A	Probable phosphoribosylformimino-5-aminoimidazole carboxamide ribotide isomerase HisA
	Rv1605	hisF	hisF	up	2.98277	3.44068e-08	Imidazole glycerol phosphate synthase subunit hisF	Probable cyclase HisF
	Rv2626c	hrp1		up	2.42183	0.000196095	CBS domain protein	Hypoxic response protein 1 Hrp1
	Rv3536c	hsaE	mhpD	up	4.62088	1.97631e-07	2-keto-4-pentenoate hydratase	Probable hydratase
	Rv2031c	hspX	hspX	up	30.3749	1.04758e-14	14 kDa antigen	Heat shock protein HspX (alpha-crystallin homolog) (14 kDa antigen) (HSP16.3)
	Rv0087	hycE	hycE	up	2.18285	8.23981e-07	POSSIBLE FORMATE HYDROGENASE HYCE (FHL)	Possible formate hydrogenase HycE (FHL)
	Rv0467	icl1	icl	up	5.8074	5.08982e-11	Isocitrate lyase	Isocitrate lyase Icl (isocitrase) (isocitratase)
	Rv3509c	ilvX	ilvX	up	2.15453	3.77914e-06	PROBABLE ACETOHYDROXYACID SYNTHASE ILVX (ACETOLACTATE SYNTHASE)	Probable acetohydroxyacid synthase IlvX (acetolactate synthase)
	Rv1028c	kdpD	kdpD	up	2.06879	1.14154e-05	Sensor protein kdpD	Probable sensor protein KdpD
	Rv3526	kshA		up	2.15132	7.5235e-07	POSSIBLE OXIDOREDUCTASE	Oxygenase component of 3-ketosteroid-9-alpha-hydroxylase KshA
	Rv1923	lipD	lipD	up	27.3839	5.02884e-18	PROBABLE LIPASE LIPD	Probable lipase LipD
	Rv1400c	lipI	lipI	up	4.43441	2.93981e-09	PROBABLE LIPASE LIPH	Probable lipase LipH
	Rv0217c	lipW	lipW	up	2.11659	1.75512e-06	POSSIBLE ESTERASE LIPW	Possible esterase LipW
	Rv2270	lppN	lppN	up	2.92484	4.21127e-10	Putative lipoprotein lppN	Probable lipoprotein LppN
	Rv2330c	lppP	lppP	up	3.64746	2.42915e-07	Putative lipoprotein lppP	Probable lipoprotein LppP
	Rv2341	lppQ	lppQ	up	3.09479	1.40353e-07	Lipoprotein, putative	Probable conserved lipoprotein LppQ
	Rv0237	lpqI	lpqI	up	2.21191	2.97866e-07	Lipoprotein, putative	Probable conserved lipoprotein LpqI
	Rv0847	lpqS	lpqS	up	15.3808	1.539e-10	PROBABLE LIPOPROTEIN LPQS	Probable lipoprotein LpqS
	Rv0659c	mazF2		up	2.54857	2.81019e-08	Putative uncharacterized protein	Toxin MazF2
	Rv2801c	mazF9		up	11.9796	5.40738e-12	Putative uncharacterized protein	Toxin MazF9
	Rv1347c	mbtK	mbtK	up	38.2008	2.45834e-12	Lysine N-acyltransferase mbtK	Lysine N-acetyltransferase MbtK
	Rv0172	mce1D	mce1D	up	3.08188	1.28696e-08	MCE-FAMILY PROTEIN MCE1D	Mce-family protein Mce1D
	Rv0592	mce2D	mce2D	up	6.08909	2.76294e-08	MCE-FAMILY PROTEIN MCE2D	Mce-family protein Mce2D
	Rv1969	mce3D	mce3D	up	56.9057	2.7618e-17	MCE-FAMILY PROTEIN MCE3D	Mce-family protein Mce3D
	Rv3494c	mce4F	mce4F	up	2.5277	3.58573e-05	MCE-FAMILY PROTEIN MCE4F	Mce-family protein Mce4F
	Rv3625c	mesJ	tilS	up	2.96641	2.28382e-06	tRNA(Ile)-lysidine synthase	Possible cell cycle protein MesJ
	Rv0557	mgtA	pimB	up	2.70133	3.45983e-09	MANNOSYLTRANSFERASE PIMB	Mannosyltransferase MgtA
	Rv3324c	moaC3	moaC3	up	2.01796	1.78776e-08	Molybdenum cofactor biosynthesis protein C 3	Probable molybdenum cofactor biosynthesis protein C 3 MoaC3
	Rv3112	moaD1	moaD	up	2.17562	0.000999917	Molybdenum cofactor biosynthesis protein D	Probable molybdenum cofactor biosynthesis protein D MoaD1 (molybdopterin converting factor small subunit) (molybdopterin [MPT] converting factor, subunit 1)
	Rv1857	modA	modA	up	2.03751	3.36311e-09	Molybdate-binding protein	Probable molybdate-binding lipoprotein ModA
	Rv3164c	moxR3	moxR3	up	4.23781	2.83164e-08	Magnesium chelatase, putative	Probable methanol dehydrogenase transcriptional regulatory protein MoxR3
	Rv2152c	murC	murC	up	13.874	3.96221e-11	UDP-N-acetylmuramate--L-alanine ligase	Probable UDP-N-acetylmuramate-alanine ligase MurC
	Rv3883c	mycP1	mycP1	up	3.99047	9.51773e-10	MEMBRANE-ANCHORED MYCOSIN MYCP1 (SERINE PROTEASE) (SUBTILISIN-LIKE PROTEASE) (SUBTILASE-LIKE) (MYCOSIN-1)	Membrane-anchored mycosin MycP1 (serine protease) (subtilisin-like protease) (subtilase-like) (mycosin-1)
	Rv0212c	nadR	nadR	up	2.6251	5.17718e-09	POSSIBLE TRANSCRIPTIONAL REGULATORY PROTEIN NADR (PROBABLY ASNC-FAMILY)	Possible transcriptional regulatory protein NadR (probably AsnC-family)
	Rv1737c	narK2	narK2	up	2.76747	6.39292e-07	Nitrite extrusion protein	Possible nitrate/nitrite transporter NarK2
	Rv0570	nrdZ	nrdZ	up	5.0764	4.09533e-08	Ribonucleoside-diphosphate reductase	Probable ribonucleoside-diphosphate reductase (large subunit) NrdZ (ribonucleotide reductase)
	Rv3674c	nth	nth	up	3.67311	1.64647e-09	Endonuclease III	Probable endonuclease III Nth (DNA-(apurinic or apyrimidinic site)lyase) (AP lyase) (AP endonuclease class I) (endodeoxyribonuclease (apurinic or apyrimidinic)) (deoxyribonuclease (apurinic or apyrimidinic))
	Rv3145	nuoA	nuoA	up	2.15314	3.94993e-06	NADH-quinone oxidoreductase subunit A	Probable NADH dehydrogenase I (chain A) NuoA (NADH-ubiquinone oxidoreductase chain A)
	Rv3154	nuoJ	nuoJ	up	15.3519	1.38106e-10	NADH dehydrogenase I, J subunit	Probable NADH dehydrogenase I (chain J) NuoJ (NADH-ubiquinone oxidoreductase chain J)
	Rv2511	orn	orn	up	8.12101	2.47807e-13	Oligoribonuclease	Oligoribonuclease Orn
	Rv0747	PE_PGRS10	PE_PGRS10	up	2.88198	0.00011356	Uncharacterized PE-PGRS family protein PE_PGRS10	PE-PGRS family protein PE_PGRS10
	Rv0834c	PE_PGRS14	PE_PGRS14	up	3.09148	9.84844e-11	PE-PGRS FAMILY PROTEIN	PE-PGRS family protein PE_PGRS14
	Rv0124	PE_PGRS2	PE_PGRS2	up	2.6365	5.40081e-07	PE-PGRS FAMILY PROTEIN	PE-PGRS family protein PE_PGRS2
	Rv1396c	PE_PGRS25	PE_PGRS25	up	27.8571	8.51909e-16	PE-PGRS FAMILY PROTEIN	PE-PGRS family protein PE_PGRS25
	Rv1450c	PE_PGRS27	PE_PGRS27	up	3.43182	9.58834e-10	PE-PGRS FAMILY PROTEIN	PE-PGRS family protein PE_PGRS27
	Rv1452c	PE_PGRS28	PE_PGRS28	up	2.17004	1.18219e-07	PE-PGRS FAMILY PROTEIN	PE-PGRS family protein PE_PGRS28
	Rv0278c	PE_PGRS3	PE_PGRS3	up	2.38163	6.88559e-09	Uncharacterized PE-PGRS family protein PE_PGRS3	PE-PGRS family protein PE_PGRS3
	Rv1840c	PE_PGRS34	PE_PGRS34	up	2.92233	9.10471e-09	Uncharacterized PE-PGRS family protein PE_PGRS34	PE-PGRS family protein PE_PGRS34
	Rv0279c	PE_PGRS4	PE_PGRS4	up	11.0149	4.38286e-13	PE-PGRS FAMILY PROTEIN	PE-PGRS family protein PE_PGRS4
	Rv2591	PE_PGRS44	PE_PGRS44	up	2.24926	7.37057e-07	Uncharacterized PE-PGRS family protein PE_PGRS44	PE-PGRS family protein PE_PGRS44
	Rv3344c	PE_PGRS49	PE_PGRS49	up	10.195	1.14416e-13	PE-PGRS FAMILY PROTEIN	PE-PGRS family protein PE_PGRS49
	Rv0297	PE_PGRS5	PE_PGRS5	up	2.13872	0.000231847	PE-PGRS FAMILY PROTEIN	PE-PGRS family protein PE_PGRS5
	Rv3511	PE_PGRS55	PE_PGRS55	up	6.24065	9.21303e-08	PE-PGRS FAMILY PROTEIN	PE-PGRS family protein PE_PGRS55
	Rv0532	PE_PGRS6	PE_PGRS6///fabH	up	2.10086	2.12208e-08	PE-PGRS FAMILY PROTEIN///3-oxoacyl-[acyl-carrier-protein] synthase 3	PE-PGRS family protein PE_PGRS6
	Rv3652	PE_PGRS60	PE_PGRS60	up	2.50622	1.87177e-05	PE-PGRS FAMILY-RELATED PROTEIN	PE-PGRS family-related protein PE_PGRS60
	Rv3653	PE_PGRS61	PE_PGRS61	up	2.16486	9.48254e-09	PE-PGRS FAMILY-RELATED PROTEIN	PE-PGRS family-related protein PE_PGRS61
	Rv0578c	PE_PGRS7	PE_PGRS7	up	3.40397	1.27653e-07	PE-PGRS FAMILY PROTEIN	PE-PGRS family protein PE_PGRS7
	Rv0746	PE_PGRS9	PE_PGRS9	up	11.4451	2.86629e-13	PE-PGRS FAMILY PROTEIN	PE-PGRS family protein PE_PGRS9
	Rv1089	PE10	PE10	up	3.18259	0.000550902	PE FAMILY PROTEIN	PE family protein PE10
	Rv1214c	PE14	PE14	up	2.16687	3.22249e-08	PE FAMILY PROTEIN	PE family protein PE14
	Rv1646	PE17	PE17	up	3.88934	8.72755e-10	PE FAMILY PROTEIN	PE family protein PE17
	Rv3622c	PE32	PE32	up	9.47957	9.17146e-10	PE FAMILY PROTEIN	PE family protein PE32
	Rv0335c	PE6	PE6	up	2.08258	2.25277e-09	PE FAMILY PROTEIN	PE family protein PE6
	Rv0916c	PE7	PE7	up	4.73736	3.73084e-10	PE FAMILY PROTEIN	PE family protein PE7
	Rv0800	pepC	apeB	up	4.09717	8.35815e-10	Probable M18 family aminopeptidase 2	Probable aminopeptidase PepC
	Rv2029c	pfkB	pfkB	up	7.22477	7.77095e-11	Carbohydrate kinase, PfkB family	6-phosphofructokinase PfkB (phosphohexokinase) (phosphofructokinase)
	Rv3838c	pheA	pheA	up	2.00056	1.12203e-06	Prephenate dehydratase	Prephenate dehydratase PheA
	Rv2368c	phoH1		up	2.12947	2.55184e-07	PhoH-like protein	Probable PHOH-like protein PhoH1 (phosphate starvation-inducible protein PSIH)
	Rv0820	phoT	pstB1	up	4.64834	1.69158e-09	Phosphate import ATP-binding protein pstB 1	Probable phosphate-transport ATP-binding protein ABC transporter PhoT
	Rv1159	pimE		up	2.04542	4.99058e-07	CONSERVED TRANSMEMBRANE PROTEIN	Mannosyltransferase PimE
	Rv0840c	pip	pip	up	4.56824	3.24507e-12	PROBABLE PROLINE IMINOPEPTIDASE PIP (PROLYL AMINOPEPTIDASE) (PAP)	Probable proline iminopeptidase Pip (prolyl aminopeptidase) (pap)
	Rv0931c	pknD	pknD	up	3.6919	4.33382e-10	Serine/threonine-protein kinase pknD	Transmembrane serine/threonine-protein kinase D PknD (protein kinase D) (STPK D)
	Rv3308	pmmB	pmmB	up	4.98892	6.11861e-11	PROBABLE PHOSPHOMANNOMUTASE PMMB (PHOSPHOMANNOSE MUTASE)	Probable phosphomannomutase PmmB (phosphomannose mutase)
	Rv0535	pnp	pnp	up	2.41087	7.33202e-06	PROBABLE 5'-METHYLTHIOADENOSINE PHOSPHORYLASE PNP (MTA PHOSPHORYLASE)	Probable 5'-methylthioadenosine phosphorylase Pnp (MTA phosphorylase)
	Rv0453	PPE11	ppe11	up	15.4785	4.27423e-11	Uncharacterized PPE family protein PPE11	PPE family protein PPE11
	Rv0915c	PPE14	ppe14	up	2.05715	3.01058e-08	Uncharacterized PPE family protein PPE14	PPE family protein PPE14
	Rv1135c	PPE16	ppe16	up	2.76447	3.13796e-07	Uncharacterized PPE family protein PPE16	PPE family protein PPE16
	Rv1705c	PPE22	ppe22	up	6.26282	4.40955e-09	Uncharacterized PPE family protein PPE22	PPE family protein PPE22
	Rv1789	PPE26	PPE26	up	2.96613	1.89794e-09	PPE FAMILY PROTEIN	PPE family protein PPE26
	Rv1800	PPE28	ppe28	up	4.77945	4.35294e-10	Uncharacterized PPE family protein PPE28	PPE family protein PPE28
	Rv0280	PPE3	ppe3	up	2.63577	6.08342e-09	Uncharacterized PPE family protein PPE3	PPE family protein PPE3
	Rv1809	PPE33	ppe33	up	4.16613	2.27105e-06	Uncharacterized PPE family protein PPE33	PPE family protein PPE33
	Rv2768c	PPE43	PPE43	up	2.03514	4.62966e-08	PPE FAMILY PROTEIN	PPE family protein PPE43
	Rv0304c	PPE5	PPE5	up	3.35502	6.58108e-08	PPE FAMILY PROTEIN	PPE family protein PPE5
	Rv3159c	PPE53	PPE53	up	4.10349	1.12203e-06	PPE FAMILY PROTEIN	PPE family protein PPE53
	Rv3350c	PPE56	PPE56	up	2.10787	8.98439e-09	PPE FAMILY PROTEIN	PPE family protein PPE56
	Rv3739c	PPE67	PPE67	up	4.68551	2.85485e-11	PPE FAMILY PROTEIN	PPE family protein PPE67
	Rv0354c	PPE7	PPE7	up	2.08849	9.40627e-08	PPE FAMILY PROTEIN	PPE family protein PPE7
	Rv0388c	PPE9	PPE9	up	8.37741	9.52722e-13	PPE FAMILY PROTEIN	PPE family protein PPE9
	Rv2932	ppsB	ppsB	up	2.30417	2.03795e-06	Phenolpthiocerol synthesis polyketide synthase ppsB	Phenolpthiocerol synthesis type-I polyketide synthase PpsB
	Rv2934	ppsD	ppsD	up	2.02821	2.05248e-06	PHENOLPTHIOCEROL SYNTHESIS TYPE-I POLYKETIDE SYNTHASE PPSD	Phenolpthiocerol synthesis type-I polyketide synthase PpsD
	Rv1078	pra	pra	up	5.21406	1.11417e-10	Proline-rich antigen homolog	Probable proline-rich antigen homolog Pra
	Rv0018c	pstP	pstP	up	3.19296	2.05332e-07	PP2C-family Ser/Thr phosphatase	Phosphoserine/threonine phosphatase PstP
	Rv2232	ptkA		up	2.54966	1.90872e-08	Uncharacterized protein Rv2232/MT2292	Protein tyrosine kinase transcriptional regulatory protein PtkA
	Rv2234	ptpA	ptpA	up	4.16735	1.33957e-11	Probable low molecular weight protein-tyrosine-phosphatase	Phosphotyrosine protein phosphatase PtpA (protein-tyrosine-phosphatase) (PTPase) (LMW phosphatase)
	Rv0957	purH	purH	up	2.16721	1.52537e-05	Bifunctional purine biosynthesis protein purH	Probable bifunctional purine biosynthesis protein PurH: phosphoribosylaminoimidazolecarboxamide formyltransferase (AICAR transformylase) (5'-phosphoribosyl-5-aminoimidazole-4-carboxamide formyltransferase) + inosinemonophosphate cyclohydrolase (imp cyclohydrolase) (inosinicase) (imp synthetase) (ATIC)
	Rv1454c	qor	qor	up	5.06268	3.93137e-14	PROBABLE QUINONE REDUCTASE QOR (NADPH:quinone reductase) (Zeta-crystallin homolog protein)	Probable quinone reductase Qor (NADPH:quinone reductase) (zeta-crystallin homolog protein)
	Rv3585	radA	radA	up	12.2197	2.3647e-13	DNA repair protein radA homolog	DNA repair protein RadA (DNA repair protein SMS)
	Rv2450c	rpfE	rpfE	up	127.41	4.71044e-16	PROBABLE RESUSCITATION-PROMOTING FACTOR RPFE	Probable resuscitation-promoting factor RpfE
	Rv3459c	rpsK	rpsK	up	4.14016	1.30549e-11	30S ribosomal protein S11	30S ribosomal protein S11 RpsK
	Rv2056c	rpsN2	rpsN	up	305.968	1.31407e-16	30S ribosomal protein S14	30S ribosomal protein S14 RpsN2
	Rv0008c	Rv0008c		up	2.49845	5.42511e-07	Uncharacterized protein Rv0008c/MT0010	Possible membrane protein
	Rv0029	Rv0029		up	3.61425	6.62293e-12	Putative uncharacterized protein	Conserved hypothetical protein
	Rv0043c	Rv0043c		up	4.30162	1.00796e-08	Uncharacterized HTH-type transcriptional regulator Rv0043c/MT0049	Probable transcriptional regulatory protein (probably GntR-family)
	Rv0068	Rv0068		up	3.37643	7.34497e-11	PROBABLE OXIDOREDUCTASE	Probable oxidoreductase
	Rv0071	Rv0071		up	3.11878	1.45389e-07	POSSIBLE MATURASE	Possible maturase
	Rv0077c	Rv0077c		up	2.09115	0.00179451	PROBABLE OXIDOREDUCTASE	Probable oxidoreductase
	Rv0094c	Rv0094c		up	5.18012	1.09643e-11	Putative uncharacterized protein	Conserved hypothetical protein
	Rv0102	Rv0102		up	11.6908	2.91936e-07	Uncharacterized protein Rv0102/MT0111	Probable conserved integral membrane protein
	Rv0104	Rv0104		up	2.28165	1.45622e-07	Uncharacterized protein Rv0104/MT0113	Conserved hypothetical protein
	Rv0121c	Rv0121c		up	2.83813	5.98768e-09	Putative uncharacterized protein	Conserved protein
	Rv0122	Rv0122		up	2.44524	1.16936e-06	Putative uncharacterized protein	Hypothetical protein
	Rv0138	Rv0138		up	4.12107	1.55937e-06	Putative uncharacterized protein	Conserved hypothetical protein
	Rv0149	Rv0149		up	2.35845	7.23799e-07	POSSIBLE QUINONE OXIDOREDUCTASE (NADPH:QUINONE OXIDOREDUCTASE) (ZETA-CRYSTALLIN)	Possible quinone oxidoreductase (NADPH:quinone oxidoreductase) (zeta-crystallin)
	Rv0150c	Rv0150c		up	2.70119	2.36186e-09	Putative uncharacterized protein	Conserved hypothetical protein
	Rv0192	Rv0192		up	2.07926	5.76839e-07	CONSERVED SECRETED PROTEIN///Putative uncharacterized protein	Conserved hypothetical protein
	Rv0196	Rv0196		up	2.59095	2.08175e-07	Uncharacterized HTH-type transcriptional regulator Rv0196/MT0206	Possible transcriptional regulatory protein
	Rv0207c	Rv0207c		up	19.2258	1.18443e-10	Putative uncharacterized protein	Conserved hypothetical protein
	Rv0209	Rv0209		up	9.45025	4.42928e-14	Putative uncharacterized protein	Hypothetical protein
	Rv0224c	Rv0224c		up	2.40012	1.09825e-05	Uncharacterized methyltransferase Rv0224c/MT0234	Possible methyltransferase (methylase)
	Rv0257	Rv0257		up	2.1133	5.69959e-09	Putative uncharacterized protein	Conserved hypothetical protein
	Rv0302	Rv0302		up	2.86068	2.41623e-08	PROBABLE TRANSCRIPTIONAL REGULATORY PROTEIN (PROBABLY TETR/ACRR-FAMILY)	Probable transcriptional regulatory protein (probably TetR/AcrR-family)
	Rv0303	Rv0303		up	5.56799	1.52566e-10	Oxidoreductase, short-chain dehydrogenase/reductase family	Probable dehydrogenase/reductase
	Rv0306	Rv0306	bluB	up	4.08886	1.14177e-11	Nitroreductase, cobalamin biosynthesis protein	Putative oxidoreductase
	Rv0314c	Rv0314c		up	14.8935	2.2795e-14	POSSIBLE CONSERVED MEMBRANE PROTEIN	Possible conserved membrane protein
	Rv0318c	Rv0318c		up	2.19617	1.33657e-06	PROBABLE CONSERVED INTEGRAL MEMBRANE PROTEIN	Probable conserved integral membrane protein
	Rv0323c	Rv0323c		up	2.47327	6.33094e-09	Putative uncharacterized protein	Conserved hypothetical protein
	Rv0328	Rv0328		up	18.64	1.01756e-15	POSSIBLE TRANSCRIPTIONAL REGULATORY PROTEIN (POSSIBLY TETR/ACRR-FAMILY)	Possible transcriptional regulatory protein (possibly TetR/AcrR-family)
	Rv0348	Rv0348		up	6.36954	1.24946e-12	POSSIBLE TRANSCRIPTIONAL REGULATORY PROTEIN	Possible transcriptional regulatory protein
	Rv0366c	Rv0366c		up	4.65728	8.20484e-11	Putative uncharacterized protein	Conserved hypothetical protein
	Rv0368c	Rv0368c		up	2.65667	3.52355e-09	Putative uncharacterized protein	Conserved hypothetical protein
	Rv0370c	Rv0370c		up	11.8148	6.80081e-12	POSSIBLE OXIDOREDUCTASE	Possible oxidoreductase
	Rv0373c	Rv0373c		up	4.29117	5.32282e-08	Carbon monoxide dehydrogenase, large subunit, putative	Probable carbon monoxyde dehydrogenase (large chain)
	Rv0374c	Rv0374c		up	9.91268	1.58407e-08	Carbon monoxide dehydrogenase, small subunit, putative	Probable carbon monoxyde dehydrogenase (small chain)
	Rv0385	Rv0385		up	4.57278	1.02034e-09	PROBABLE MONOOXYGENASE	Probable monooxygenase
	Rv0387c	Rv0387c		up	6.18658	2.17407e-10	Putative uncharacterized protein	Conserved hypothetical protein
	Rv0393	Rv0393		up	2.81055	2.10694e-08	CONSERVED 13E12 REPEAT FAMILY PROTEIN	Conserved 13E12 repeat family protein
	Rv0394c	Rv0394c		up	4.34574	1.03259e-06	POSSIBLE SECRETED PROTEIN	Possible secreted protein
	Rv0395	Rv0395		up	6.36102	8.54915e-11	Putative uncharacterized protein	Hypothetical protein
	Rv0397	Rv0397		up	57.4369	1.74852e-17	CONSERVED 13E12 REPEAT FAMILY PROTEIN	Conserved 13E12 repeat family protein
	Rv0401	Rv0401		up	22.7042	1.00156e-09	PROBABLE CONSERVED TRANSMEMBRANE PROTEIN	Probable conserved transmembrane protein
	Rv0421c	Rv0421c		up	2.39568	3.9852e-07	Putative uncharacterized protein	Conserved hypothetical protein
	Rv0428c	Rv0428c		up	2.57115	8.11268e-05	Putative uncharacterized protein	GCN5-related N-acetyltransferase
	Rv0441c	Rv0441c		up	2.50424	5.01572e-06	Uncharacterized protein Rv0441c/MT0457	Hypothetical protein
	Rv0448c	Rv0448c		up	2.59896	6.66755e-10	Putative uncharacterized protein	Conserved hypothetical protein
	Rv0480c	Rv0480c		up	4.69395	2.36141e-09	UPF0012 hydrolase Rv0480c/MT0498	Possible amidohydrolase
	Rv0520	Rv0520		up	2.29809	1.42513e-07	Methyltransferase-related protein	Possible methyltransferase/methylase (fragment)
	Rv0521	Rv0521		up	2.16251	2.20096e-06	POSSIBLE METHYLTRANSFERASE/METHYLASE	Possible methyltransferase/methylase (fragment)
	Rv0530	Rv0530		up	3.1356	3.43386e-08	Putative uncharacterized protein	Conserved protein
	Rv0540	Rv0540		up	2.17976	6.73896e-07	Putative uncharacterized protein	Conserved hypothetical protein
	Rv0547c	Rv0547c		up	7.37195	5.15629e-11	POSSIBLE OXIDOREDUCTASE	Possible oxidoreductase
	Rv0580c	Rv0580c		up	2.54586	3.2094e-10	Putative uncharacterized protein	Conserved protein
	Rv0585c	Rv0585c		up	2.01925	5.40817e-09	PROBABLE CONSERVED INTEGRAL MEMBRANE PROTEIN	Probable conserved integral membrane protein
	Rv0597c	Rv0597c		up	3.5123	1.35786e-10	Putative uncharacterized protein	Conserved hypothetical protein
	Rv0600c	Rv0600c		up	3.22108	4.90167e-09	PROBABLE TWO COMPONENT SENSOR KINASE [SECOND PART]	Two component sensor kinase [second part]
	Rv0601c	Rv0601c		up	2.45448	1.1408e-07	PROBABLE TWO COMPONENT SENSOR KINASE [FIRST PART]	Two component sensor kinase [first part]
	Rv0605	Rv0605		up	3.25089	2.47148e-09	IS1536, resolvase	Possible resolvase
	Rv0610c	Rv0610c		up	2.08947	5.07324e-09	Putative uncharacterized protein	Hypothetical protein
	Rv0612	Rv0612		up	8.89738	2.09335e-07	Putative uncharacterized protein	Conserved hypothetical protein
	Rv0614	Rv0614		up	2.26872	9.23177e-09	Putative uncharacterized protein	Conserved hypothetical protein
	Rv0622	Rv0622		up	2.11627	4.09112e-07	POSSIBLE MEMBRANE PROTEIN	Possible membrane protein
	Rv0666	Rv0666		up	2.01514	5.70561e-08	POSSIBLE MEMBRANE PROTEIN	Possible membrane protein
	Rv0680c	Rv0680c		up	47.364	5.39921e-18	PROBABLE CONSERVED TRANSMEMBRANE PROTEIN	Probable conserved transmembrane protein
	Rv0690c	Rv0690c		up	9.65993	7.02644e-11	Putative uncharacterized protein	Conserved hypothetical protein
	Rv0699	Rv0699		up	2.31887	1.94453e-08	Putative uncharacterized protein	Hypothetical protein
	Rv0731c	Rv0731c		up	2.8264	1.54937e-07	Putative S-adenosyl-L-methionine-dependent methyltransferase Rv0731c/MT0756	Possible S-adenosylmethionine-dependent methyltransferase
	Rv0738	Rv0738		up	9.73422	3.87446e-12	Putative uncharacterized protein	Conserved protein
	Rv0741	Rv0741		up	7.09184	1.28095e-11	IS1557', transposase	Probable transposase (fragment)
	Rv0756c	Rv0756c		up	2.58522	0.000162551	Putative uncharacterized protein	Unknown protein
	Rv0763c	Rv0763c		up	2.27565	3.50203e-06	POSSIBLE FERREDOXIN	Possible ferredoxin
	Rv0775	Rv0775		up	2.94886	2.69215e-08	Putative uncharacterized protein	Conserved hypothetical protein
	Rv0776c	Rv0776c		up	2.50134	4.09823e-08	Putative uncharacterized protein	Conserved hypothetical protein
	Rv0779c	Rv0779c		up	4.87749	8.70728e-13	POSSIBLE CONSERVED TRANSMEMBRANE PROTEIN	Possible conserved transmembrane protein
	Rv0787	Rv0787		up	2.02683	5.18013e-06	Putative uncharacterized protein	Unknown protein
	Rv0789c	Rv0789c		up	2.18371	1.85137e-10	Putative uncharacterized protein	Hypothetical protein
	Rv0793	Rv0793		up	2.91755	1.20913e-11	Putative uncharacterized protein	Possible monooxygenase
	Rv0801	Rv0801		up	8.69974	8.51909e-16	Putative uncharacterized protein	Conserved protein
	Rv0828c	Rv0828c		up	6.83831	1.03637e-12	POSSIBLE DEAMINASE	Possible deaminase
	Rv0836c	Rv0836c		up	4.99143	3.6861e-10	Putative uncharacterized protein	Hypothetical protein
	Rv0850	Rv0850		up	5.63661	6.26821e-10	IS1606', transposase	Putative transposase (fragment)
	Rv0870c	Rv0870c		up	2.39981	5.48007e-08	POSSIBLE CONSERVED INTEGRAL MEMBRANE PROTEIN	Possible conserved integral membrane protein
	Rv0897c	Rv0897c		up	12.5806	7.44959e-13	Uncharacterized protein Rv0897c/MT0921	Probable oxidoreductase
	Rv0919	Rv0919		up	4.67233	2.32027e-08	Putative uncharacterized protein	GCN5-related N-acetyltransferase
	Rv0923c	Rv0923c		up	2.08837	1.37123e-07	Putative uncharacterized protein	Conserved hypothetical protein
	Rv0942	Rv0942		up	2.36727	1.4089e-05	Uncharacterized protein Rv0942/MT0968.2	Hypothetical protein
	Rv0964c	Rv0964c		up	3.33698	1.31557e-06	Uncharacterized protein Rv0964c/MT0992.1	Hypothetical protein
	Rv0976c	Rv0976c		up	2.3019	1.64269e-08	Putative uncharacterized protein	Conserved hypothetical protein
	Rv0979c	Rv0979c		up	2.33549	2.70975e-09	Putative uncharacterized protein	Hypothetical protein
	Rv1003	Rv1003		up	2.22443	2.41798e-10	UPF0011 protein Rv1003/MT1032	Conserved protein
	Rv1024	Rv1024		up	44.9244	8.76902e-14	POSSIBLE CONSERVED MEMBRANE PROTEIN	Possible conserved membrane protein
	Rv1050	Rv1050		up	2.6478	1.24229e-07	PROBABLE OXIDOREDUCTASE	Probable oxidoreductase
	Rv1052	Rv1052		up	2.09199	1.75899e-07	Putative uncharacterized protein	Hypothetical protein
	Rv1056	Rv1056		up	3.77974	3.38917e-12	Putative uncharacterized protein	Conserved protein
	Rv1085c	Rv1085c		up	4.6131	6.54383e-09	UPF0073 membrane protein Rv1085c/MT1117	Possible hemolysin-like protein
	Rv1112	Rv1112		up	21.8293	1.14228e-15	GTP-binding protein	Probable GTP binding protein
	Rv1119c	Rv1119c		up	2.28249	1.48911e-08	Putative uncharacterized protein	Hypothetical protein
	Rv1129c	Rv1129c		up	2.06141	0.000103847	DNA-binding protein, putative	Probable transcriptional regulator protein
	Rv1147	Rv1147		up	3.93996	2.62406e-08	Putative uncharacterized protein	Conserved protein
	Rv1167c	Rv1167c		up	6.90903	3.45429e-14	PROBABLE TRANSCRIPTIONAL REGULATORY PROTEIN	Probable transcriptional regulatory protein
	Rv1191	Rv1191		up	2.45242	4.62021e-08	Putative uncharacterized protein	Conserved protein
	Rv1203c	Rv1203c		up	2.02396	7.01597e-09	Putative uncharacterized protein	Hypothetical protein
	Rv1218c	Rv1218c		up	4.81498	3.82811e-07	PROBABLE TETRONASIN-TRANSPORT ATP-BINDING PROTEIN ABC TRANSPORTER	Probable tetronasin-transport ATP-binding protein ABC transporter
	Rv1233c	Rv1233c		up	2.72847	9.95842e-10	CONSERVED HYPOTHETICAL MEMBRANE PROTEIN	Conserved hypothetical membrane protein
	Rv1234	Rv1234		up	4.67386	3.17945e-09	PROBABLE TRANSMEMBRANE PROTEIN	Probable transmembrane protein
	Rv1268c	Rv1268c		up	2.79556	3.97136e-05	Uncharacterized protein Rv1268c/MT1306	Hypothetical protein
	Rv1269c	Rv1269c		up	2.36212	4.04371e-05	Protein Rv1269c/MT1307	Conserved probable secreted protein
	Rv1271c	Rv1271c		up	3.01053	2.90327e-07	Uncharacterized protein Rv1271c/MT1309	Conserved hypothetical secreted protein
	Rv1288	Rv1288		up	12.9661	2.00972e-10	Uncharacterized protein Rv1288/MT1326	Conserved protein
	Rv1353c	Rv1353c		up	2.44321	3.99782e-06	Uncharacterized HTH-type transcriptional regulator Rv1353c/MT1396	Probable transcriptional regulatory protein
	Rv1354c	Rv1354c		up	3.64648	3.87993e-06	Uncharacterized protein Rv1354c/MT1397	Conserved hypothetical protein
	Rv1357c	Rv1357c		up	2.03507	4.03708e-06	Uncharacterized protein Rv1357c/MT1400	Conserved hypothetical protein
	Rv1360	Rv1360		up	2.11874	3.89049e-05	Uncharacterized protein Rv1360/MT1405	Probable oxidoreductase
	Rv1374c	Rv1374c		up	2.43268	5.67904e-09	Putative uncharacterized protein	Hypothetical protein
	Rv1378c	Rv1378c		up	5.18297	2.32614e-07	Putative uncharacterized protein	Conserved hypothetical protein
	Rv1393c	Rv1393c		up	2.26196	6.90749e-08	Monooxygenase, flavin-binding family	Probable monoxygenase
	Rv1403c	Rv1403c		up	2.4311	3.64813e-10	Uncharacterized protein Rv1403c/MT1447	Putative methyltransferase
	Rv1414	Rv1414		up	2.59372	1.16354e-09	Uncharacterized protein Rv1414/MT1457	Conserved hypothetical protein
	Rv1421	Rv1421		up	3.61882	2.43828e-11	UPF0042 nucleotide-binding protein Rv1421/MT1464	Conserved protein
	Rv1425	Rv1425		up	25.3475	8.51909e-16	UPF0089 protein Rv1425/MT1468	Possible triacylglycerol synthase (diacylglycerol acyltransferase)
	Rv1428c	Rv1428c		up	4.4811	1.33051e-05	Acyltransferase family protein	Conserved hypothetical protein
	Rv1432	Rv1432		up	2.5139	6.75712e-07	P49 protein	Probable dehydrogenase
	Rv1434	Rv1434		up	2.59547	0.000122469	Putative uncharacterized protein	Hypothetical protein
	Rv1456c	Rv1456c		up	2.35559	5.62587e-08	PROBABLE UNIDENTIFIED ANTIBIOTIC-TRANSPORT INTEGRAL MEMBRANE ABC TRANSPORTER	Probable unidentified antibiotic-transport integral membrane ABC transporter
	Rv1458c	Rv1458c		up	4.6425	1.7121e-12	ABC-type efflux protein, ATP-binding protein	Probable unidentified antibiotic-transport ATP-binding protein ABC transporter
	Rv1496	Rv1496		up	3.95077	5.95992e-12	Uncharacterized protein Rv1496/MT1543	Possible transport system kinase
	Rv1532c	Rv1532c		up	4.08949	1.01429e-06	Putative uncharacterized protein	Conserved hypothetical protein
	Rv1574	Rv1574		up	3.85626	0.0038518	Probable phiRV1 phage related protein	Probable PhiRv1 phage related protein
	Rv1584c	Rv1584c		up	20.1483	4.58331e-13	Possible phiRv1 phage protein	Possible PhiRv1 phage protein
	Rv1592c	Rv1592c		up	2.17843	6.9963e-07	Putative uncharacterized protein	Conserved hypothetical protein
	Rv1597	Rv1597		up	2.49212	0.000724043	Putative uncharacterized protein	Hypothetical protein
	Rv1624c	Rv1624c		up	3.25312	2.74503e-08	Probable conserved membrane protein	Probable conserved membrane protein
	Rv1628c	Rv1628c		up	23.3813	1.72148e-15	Putative uncharacterized protein	Conserved protein
	Rv1632c	Rv1632c		up	2.71963	4.8062e-07	Putative uncharacterized protein	Hypothetical protein
	Rv1645c	Rv1645c		up	8.52889	8.15017e-11	Putative uncharacterized protein	Conserved hypothetical protein
	Rv1707	Rv1707		up	21.9624	9.26196e-17	PROBABLE CONSERVED TRANSMEMBRANE PROTEIN	Probable conserved transmembrane protein
	Rv1725c	Rv1725c		up	6.85493	3.9025e-14	Putative uncharacterized protein	Conserved hypothetical protein
	Rv1727	Rv1727		up	2.39236	8.68358e-09	Putative uncharacterized protein	Conserved hypothetical protein
	Rv1735c	Rv1735c		up	2.6312	1.99321e-08	HYPOTHETICAL MEMBRANE PROTEIN	Hypothetical membrane protein
	Rv1738	Rv1738		up	2.12984	1.51891e-05	Uncharacterized protein Rv1738/MT1780	Conserved protein
	Rv1742	Rv1742		up	2.25316	3.19891e-07	Putative uncharacterized protein	Unknown protein
	Rv1752	Rv1752		up	2.16501	2.24931e-07	Putative uncharacterized protein	Conserved hypothetical protein
	Rv1760	Rv1760		up	8.82136	2.74263e-10	UPF0089 protein Rv1760/MT1809	Possible triacylglycerol synthase (diacylglycerol acyltransferase)
	Rv1774	Rv1774		up	18.1816	3.53954e-13	PROBABLE OXIDOREDUCTASE	Probable oxidoreductase
	Rv1776c	Rv1776c		up	4.46567	2.90936e-06	POSSIBLE TRANSCRIPTIONAL REGULATORY PROTEIN	Possible transcriptional regulatory protein
	Rv1816	Rv1816		up	5.46752	4.61915e-11	Uncharacterized HTH-type transcriptional regulator Rv1816/MT1864	Possible transcriptional regulatory protein
	Rv1866	Rv1866		up	3.08824	0.00070011	Putative uncharacterized protein	Conserved protein
	Rv1873	Rv1873		up	2.41574	4.42063e-08	Putative uncharacterized protein	Conserved hypothetical protein
	Rv1936	Rv1936		up	15.2122	1.72731e-15	Luciferase-related protein	Possible monooxygenase
	Rv1954c	Rv1954c		up	5.75935	6.4736e-12	Putative uncharacterized protein Rv1954c/MT2003.1///Putative uncharacterized protein	Hypothetical protein
	Rv1957	Rv1957		up	3.41084	7.74011e-10	Putative uncharacterized protein	Hypothetical protein
	Rv1958c	Rv1958c		up	2.04336	1.80678e-11	Putative uncharacterized protein	Hypothetical protein
	Rv1961	Rv1961		up	2.17814	2.19971e-09	Putative uncharacterized protein	Hypothetical protein
	Rv1974	Rv1974		up	4.8583	1.16334e-12	PROBABLE CONSERVED MEMBRANE PROTEIN	Probable conserved membrane protein
	Rv1975	Rv1975		up	5.00007	8.29425e-10	Putative uncharacterized protein	Conserved hypothetical protein
	Rv2014	Rv2014		up	18.0616	2.03429e-13	IS1607, transposase	Transposase
	Rv2025c	Rv2025c		up	7.89058	7.64519e-13	Cation efflux system protein	Conserved membrane protein
	Rv2034	Rv2034		up	2.50532	1.23782e-07	Probable ArsR-type repressor protein	ArsR repressor protein
	Rv2039c	Rv2039c		up	2.01666	6.02876e-08	Probable sugar-transport integral membrane protein ABC transporter	Probable sugar-transport integral membrane protein ABC transporter
	Rv2040c	Rv2040c		up	2.64652	3.31995e-07	Probable sugar-transport integral membrane protein ABC transporter	Probable sugar-transport integral membrane protein ABC transporter
	Rv2044c	Rv2044c		up	2.30849	1.12287e-05	Putative uncharacterized protein	Conserved hypothetical protein
	Rv2086	Rv2086		up	2.74383	3.77944e-10	Uncharacterized protein Rv2086	Conserved hypothetical protein
	Rv2100	Rv2100		up	6.07414	2.08028e-09	Uncharacterized protein Rv2100/MT2160	Conserved hypothetical protein
	Rv2102	Rv2102		up	3.11727	5.16958e-10	Putative uncharacterized protein	Conserved hypothetical protein
	Rv2128	Rv2128		up	4.3184	1.44534e-05	PROBABLE CONSERVED TRANSMEMBRANE PROTEIN	Conserved transmembrane protein
	Rv2135c	Rv2135c		up	2.26224	8.61937e-07	Phosphoglycerate mutase family protein	Conserved protein
	Rv2170	Rv2170		up	2.21787	5.06824e-09	Putative uncharacterized protein	GCN5-related N-acetyltransferase
	Rv2175c	Rv2175c		up	3.7409	2.34516e-12	Conserved hypothetical regulatory protein	Conserved regulatory protein
	Rv2203	Rv2203		up	3.07382	5.15472e-11	Uncharacterized protein Rv2203/MT2259	Possible conserved membrane protein
	Rv2206	Rv2206		up	2.49418	1.07566e-07	Uncharacterized protein Rv2206/MT2262	Probable conserved transmembrane protein
	Rv2209	Rv2209		up	7.17074	2.02999e-13	Uncharacterized protein Rv2209/MT2265	Probable conserved integral membrane protein
	Rv2216	Rv2216		up	2.08768	0.0067727	Epimerase family protein Rv2216/MT2273	Conserved protein
	Rv2248	Rv2248		up	2.26774	0.000333519	Uncharacterized protein Rv2248/MT2308	Conserved hypothetical protein
	Rv2254c	Rv2254c		up	2.14378	5.40081e-07	Probable integral membrane protein	Probable integral membrane protein
	Rv2262c	Rv2262c		up	2.2688	6.0999e-07	Putative uncharacterized protein	Conserved hypothetical protein
	Rv2275	Rv2275		up	2.7503	0.00016422	Putative uncharacterized protein	Conserved hypothetical protein
	Rv2282c	Rv2282c		up	8.51566	1.93124e-11	Uncharacterized HTH-type transcriptional regulator Rv2282c/MT2340	Probable transcription regulator (LysR family)
	Rv2283	Rv2283		up	3.22005	1.58407e-08	Uncharacterized protein Rv2283/MT2341.1	Hypothetical protein
	Rv2292c	Rv2292c		up	2.28885	5.08197e-09	Uncharacterized protein Rv2292c/MT2349	Hypothetical protein
	Rv2296	Rv2296	dhmA1	up	6.167	9.5412e-11	Haloalkane dehalogenase 1	Probable haloalkane dehalogenase
	Rv2298	Rv2298		up	2.41452	1.58576e-05	Uncharacterized oxidoreductase Rv2298/MT2355	Conserved protein
	Rv2305	Rv2305		up	4.14423	3.2584e-06	Uncharacterized protein Rv2305/MT2362	Unknown protein
	Rv2309c	Rv2309c		up	35.2458	8.25752e-14	Integrase, putative	Possible integrase (fragment)
	Rv2310	Rv2310		up	2.0548	8.83884e-09	Uncharacterized protein Rv2310/MT2372	Possible excisionase
	Rv2313c	Rv2313c		up	2.65089	1.05837e-07	Uncharacterized protein Rv2313c/MT2376	Hypothetical protein
	Rv2319c	Rv2319c		up	2.90014	1.36783e-06	Uncharacterized protein Rv2319c/MT2382	Universal stress protein family protein
	Rv2337c	Rv2337c		up	2.41894	2.25285e-08	Putative uncharacterized protein	Hypothetical protein
	Rv2405	Rv2405		up	2.20006	2.32614e-07	Putative uncharacterized protein	Conserved protein
	Rv2407	Rv2407	rnz	up	10.7064	1.51548e-14	Ribonuclease Z	Conserved hypothetical protein
	Rv2413c	Rv2413c		up	2.00653	0.000107536	Putative uncharacterized protein	Conserved hypothetical protein
	Rv2422	Rv2422		up	5.74933	2.96133e-09	Putative uncharacterized protein	Hypothetical protein
	Rv2451	Rv2451		up	32.8823	6.20449e-14	HYPOTHETICAL PROLINE AND SERINE RICH PROTEIN	Hypothetical proline and serine rich protein
	Rv2464c	Rv2464c		up	6.64616	3.31359e-11	Putative DNA glycosylase Rv2464c/MT2539	Possible DNA glycosylase
	Rv2541	Rv2541		up	5.1704	2.34491e-10	HYPOTHETICAL ALANINE RICH PROTEIN	Hypothetical alanine rich protein
	Rv2542	Rv2542		up	4.87648	9.63574e-11	Putative uncharacterized protein	Conserved hypothetical protein
	Rv2551c	Rv2551c		up	2.04806	3.56954e-10	Putative uncharacterized protein	Conserved hypothetical protein
	Rv2573	Rv2573		up	2.25375	1.62133e-07	Putative 2-dehydropantoate 2-reductase	Conserved hypothetical protein
	Rv2599	Rv2599		up	6.15417	8.09406e-07	Uncharacterized protein Rv2599/MT2674	Probable conserved membrane protein
	Rv2617c	Rv2617c		up	2.37395	1.58407e-08	PROBABLE TRANSMEMBRANE PROTEIN	Probable transmembrane protein
	Rv2621c	Rv2621c		up	2.77663	7.5058e-12	Putative uncharacterized protein	Possible transcriptional regulatory protein
	Rv2635	Rv2635		up	2.19286	3.39117e-07	Uncharacterized protein Rv2635/MT2713	Hypothetical protein
	Rv2638	Rv2638		up	2.37016	1.01006e-05	Anti-sigma factor antagonist	Conserved hypothetical protein
	Rv2640c	Rv2640c		up	5.57947	2.30813e-11	POSSIBLE TRANSCRIPTIONAL REGULATORY PROTEIN (PROBABLY ARSR-FAMILY)	Possible transcriptional regulatory protein (probably ArsR-family)
	Rv2645	Rv2645		up	15.2367	7.78889e-16	Uncharacterized protein Rv2645/MT2723	Hypothetical protein
	Rv2653c	Rv2653c		up	2.54808	2.34243e-09	POSSIBLE phiRv2 PROPHAGE PROTEIN	Possible PhiRv2 prophage protein
	Rv2656c	Rv2656c		up	4.25411	1.0355e-10	Uncharacterized protein Rv2656c/MT2733	Possible PhiRv2 prophage protein
	Rv2657c	Rv2657c		up	3.02456	4.80782e-07	Gene 36 protein, putative	Probable PhiRv2 prophage protein
	Rv2659c	Rv2659c		up	6.9668	1.56186e-11	PROBABLE phiRv2 PROPHAGE INTEGRASE	Probable PhiRv2 prophage integrase
	Rv2662	Rv2662		up	2.74751	9.06981e-11	Putative uncharacterized protein	Hypothetical protein
	Rv2665	Rv2665		up	50.0749	3.63022e-17	HYPOTHETICAL ARGININE RICH PROTEIN	Hypothetical arginine rich protein
	Rv2672	Rv2672		up	2.97876	4.25928e-12	POSSIBLE SECRETED PROTEASE	Possible secreted protease
	Rv2688c	Rv2688c		up	2.57815	1.21508e-08	PROBABLE ANTIBIOTIC-TRANSPORT ATP-BINDING PROTEIN ABC TRANSPORTER	Antibiotic-transport ATP-binding protein ABC transporter
	Rv2709	Rv2709		up	4.40236	2.24888e-11	PROBABLE CONSERVED TRANSMEMBRANE PROTEIN	Probable conserved transmembrane protein
	Rv2722	Rv2722		up	2.53489	1.70988e-08	Putative uncharacterized protein	Conserved hypothetical protein
	Rv2730	Rv2730		up	2.11731	2.8235e-07	Putative uncharacterized protein	Hypothetical protein
	Rv2735c	Rv2735c		up	2.2952	2.1121e-07	Putative uncharacterized protein	Conserved hypothetical protein
	Rv2749	Rv2749		up	2.90032	9.53154e-08	Putative uncharacterized protein	Conserved protein
	Rv2767c	Rv2767c		up	29.9019	3.48904e-16	POSSIBLE MEMBRANE PROTEIN	Possible membrane protein
	Rv2772c	Rv2772c		up	7.35713	4.85823e-10	PROBABLE CONSERVED TRANSMEMBRANE PROTEIN	Probable conserved transmembrane protein
	Rv2795c	Rv2795c		up	2.10347	3.5858e-07	Putative uncharacterized protein	Conserved hypothetical protein
	Rv2803	Rv2803		up	6.41067	1.76982e-09	Putative uncharacterized protein	Conserved hypothetical protein
	Rv2812	Rv2812		up	2.61166	1.40797e-07	PROBABLE TRANSPOSASE	Probable transposase
	Rv2813	Rv2813		up	3.50924	2.17017e-08	General secretion pathway protein A-related protein	Conserved hypothetical protein
	Rv2820c	Rv2820c		up	2.93617	6.96432e-06	CRISPR-associated protein, TM1808 family	Hypothetical protein
	Rv2825c	Rv2825c		up	6.89798	5.14058e-12	Putative uncharacterized protein	Conserved hypothetical protein
	Rv2844	Rv2844		up	32.837	1.31905e-13	CONSERVED HYPOTHETICAL ALANINE RICH PROTEIN	Conserved alanine rich protein
	Rv2886c	Rv2886c		up	5.34122	5.67296e-11	Uncharacterized protein Rv2886c/MT2954	Probable resolvase
	Rv2898c	Rv2898c		up	3.35485	4.71636e-11	UPF0102 protein Rv2898c/MT2966	Conserved hypothetical protein
	Rv2944	Rv2944		up	4.16635	0.000335351	POSSIBLE TRANSPOSASE FOR INSERTION SEQUENCE ELEMENT IS1533	Possible transposase for insertion sequence element IS1533
	Rv2958c	Rv2958c		up	2.61202	2.82882e-06	PGL/p-HBAD biosynthesis glycosyltransferase Rv2958c/MT3034	Possible glycosyl transferase
	Rv2971	Rv2971		up	2.15083	0.000927635	Uncharacterized oxidoreductase Rv2971/MT3049	Probable oxidoreductase
	Rv2983	Rv2983		up	33.5459	6.92299e-17	CONSERVED HYPOTHETICAL ALANINE RICH PROTEIN	Conserved hypothetical alanine rich protein
	Rv3013	Rv3013		up	2.03052	3.92424e-07	Putative uncharacterized protein	Conserved protein
	Rv3015c	Rv3015c		up	2.03317	3.15039e-06	Putative uncharacterized protein	Conserved hypothetical protein
	Rv3066	Rv3066		up	2.27857	4.25075e-06	PROBABLE TRANSCRIPTIONAL REGULATORY PROTEIN (PROBABLY DEOR-FAMILY)	Probable transcriptional regulatory protein (probably DeoR-family)
	Rv3072c	Rv3072c		up	2.43743	2.22161e-06	Putative uncharacterized protein	Conserved hypothetical protein
	Rv3087	Rv3087		up	29.5924	1.08779e-14	UPF0089 protein Rv3087/MT3172	Possible triacylglycerol synthase (diacylglycerol acyltransferase)
	Rv3093c	Rv3093c		up	2.14395	6.02254e-09	HYPOTHETICAL OXIDOREDUCTASE	Hypothetical oxidoreductase
	Rv3098c	Rv3098c		up	26.4881	2.4946e-14	Putative uncharacterized protein	Hypothetical protein
	Rv3103c	Rv3103c		up	5.50225	2.35413e-08	HYPOTHETICAL PROLINE-RICH PROTEIN	Hypothetical proline-rich protein
	Rv3126c	Rv3126c		up	6.11181	2.12728e-08	Putative uncharacterized protein	Hypothetical protein
	Rv3128c	Rv3128c		up	26.9826	8.02567e-16		Conserved hypothetical protein
	Rv3142c	Rv3142c		up	5.1671	3.19806e-06	Putative uncharacterized protein	Hypothetical protein
	Rv3161c	Rv3161c		up	2.60961	2.03619e-05	POSSIBLE DIOXYGENASE	Possible dioxygenase
	Rv3173c	Rv3173c		up	2.69386	2.26212e-06	PROBABLE TRANSCRIPTIONAL REGULATORY PROTEIN (PROBABLY TETR/ACRR-FAMILY)	Probable transcriptional regulatory protein (probably TetR/AcrR-family)
	Rv3174	Rv3174		up	2.01426	6.19652e-09	Oxidoreductase	Probable short-chain dehydrogenase/reductase
	Rv3178	Rv3178		up	4.85803	5.15472e-11	Putative uncharacterized protein	Conserved hypothetical protein
	Rv3180c	Rv3180c		up	18.9588	4.38151e-16	HYPOTHETICAL ALANINE RICH PROTEIN	Hypothetical alanine rich protein
	Rv3181c	Rv3181c		up	4.14511	1.63048e-11	Putative uncharacterized protein	Conserved protein
	Rv3183	Rv3183		up	2.03356	2.05054e-08	POSSIBLE TRANSCRIPTIONAL REGULATORY PROTEIN	Possible transcriptional regulatory protein
	Rv3192	Rv3192		up	2.06866	1.62886e-07	CONSERVED HYPOTHETICAL ALANINE AND PROLINE-RICH PROTEIN	Conserved hypothetical alanine and proline-rich protein
	Rv3197	Rv3197		up	3.32656	5.18402e-10	PROBABLE CONSERVED ATP-BINDING PROTEIN ABC TRANSPORTER	Probable conserved ATP-binding protein ABC transporter
	Rv3201c	Rv3201c		up	7.88294	2.03429e-13	Helicase, UvrD/Rep family	Probable ATP-dependent DNA helicase
	Rv3217c	Rv3217c		up	2.18059	7.42288e-09	PROBABLE CONSERVED INTEGRAL MEMBRANE PROTEIN	Probable conserved integral membrane protein
	Rv3226c	Rv3226c		up	8.4796	1.13173e-11	Putative uncharacterized protein	Conserved hypothetical protein
	Rv3243c	Rv3243c		up	2.85558	8.61895e-09	Putative uncharacterized protein	Unknown protein
	Rv3253c	Rv3253c		up	3.77541	7.90153e-11	Amino acid permease	Possible cationic amino acid transport integral membrane protein
	Rv3256c	Rv3256c		up	3.5957	2.48646e-09	Putative uncharacterized protein	Conserved protein
	Rv3272	Rv3272	yfdE	up	3.67821	1.0137e-09	Putative uncharacterized protein	Conserved hypothetical protein
	Rv3282	Rv3282		up	10.3032	3.16852e-13	Maf-like protein Rv3282/MT3381	Conserved hypothetical protein
	Rv3294c	Rv3294c		up	2.33934	2.98588e-06	Putative uncharacterized protein	Conserved hypothetical protein
	Rv3304	Rv3304		up	4.86614	8.03073e-10	Putative uncharacterized protein	Conserved protein
	Rv3327	Rv3327		up	2.0869	6.82605e-07	PROBABLE TRANSPOSASE FUSION PROTEIN	Probable transposase fusion protein
	Rv3333c	Rv3333c		up	2.00354	4.70094e-08	HYPOTHETICAL PROLINE RICH PROTEIN	Hypothetical proline rich protein
	Rv3342	Rv3342		up	2.75255	0.00134404	Uncharacterized methyltransferase Rv3342/MT3445	Possible methyltransferase (methylase)
	Rv3349c	Rv3349c		up	2.51972	3.21293e-09	Putative uncharacterized protein///IS1561', transposase	Probable transposase
	Rv3360	Rv3360		up	10.5024	2.00712e-12	Putative uncharacterized protein	Conserved hypothetical protein
	Rv3363c	Rv3363c		up	9.24683	6.84926e-07	Putative uncharacterized protein	Conserved hypothetical protein
	Rv3371	Rv3371		up	2.76227	8.32978e-08	UPF0089 protein Rv3371/MT3481	Possible triacylglycerol synthase (diacylglycerol acyltransferase)
	Rv3415c	Rv3415c		up	17.8763	1.0622e-14	Putative uncharacterized protein	Conserved hypothetical protein
	Rv3428c	Rv3428c		up	2.47723	7.46891e-09	Putative transposase Rv3428c	Possible transposase
	Rv3454	Rv3454		up	4.82709	2.06224e-08	PROBABLE CONSERVED INTEGRAL MEMBRANE PROTEIN	Probable conserved integral membrane protein
	Rv3471c	Rv3471c		up	3.3737	1.09301e-09	Putative uncharacterized protein	Conserved hypothetical protein
	Rv3486	Rv3486		up	2.71145	4.12855e-09	Putative uncharacterized protein	Conserved protein
	Rv3538	Rv3538		up	3.13588	3.64647e-07	PROBABLE DEHYDROGENASE	Probable dehydrogenase. Possible 2-enoyl acyl-CoA hydratase.
	Rv3549c	Rv3549c		up	6.95661	8.03806e-13	Oxidoreductase, short-chain dehydrogenase/reductase family	Probable short-chain type dehydrogenase/reductase
	Rv3551	Rv3551		up	2.22449	1.59166e-09	Putative CoA-transferase subunit alpha Rv3551/MT3655	Possible CoA-transferase (alpha subunit)
	Rv3599c	Rv3599c		up	14.938	9.71891e-10	HYPOTHETICAL SHORT PROTEIN	Hypothetical short protein
	Rv3611	Rv3611		up	5.07752	2.0194e-09	HYPOTHETICAL ARGININE AND PROLINE RICH PROTEIN	Hypothetical arginine and proline rich protein
	Rv3618	Rv3618		up	7.29979	3.18135e-11	Luciferase-related protein	Possible monooxygenase
	Rv3629c	Rv3629c		up	4.75551	2.13006e-09	PROBABLE CONSERVED INTEGRAL MEMBRANE PROTEIN	Probable conserved integral membrane protein
	Rv3637	Rv3637		up	4.26856	2.91606e-11	POSSIBLE TRANSPOSASE	Possible transposase
	Rv3638	Rv3638		up	4.74775	4.25869e-06	IS1534, istB protein	Possible transposase
	Rv3643	Rv3643		up	2.00839	1.9306e-08	Putative uncharacterized protein	Hypothetical protein
	Rv3657c	Rv3657c		up	2.16587	2.15922e-09	POSSIBLE CONSERVED ALANINE RICH MEMBRANE PROTEIN	Possible conserved alanine rich membrane protein
	Rv3659c	Rv3659c		up	2.29988	2.68059e-08	Putative uncharacterized protein	Conserved hypothetical protein
	Rv3662c	Rv3662c		up	8.29259	2.11844e-09	Putative uncharacterized protein	Conserved hypothetical protein
	Rv3691	Rv3691		up	4.58972	1.70778e-11	Putative uncharacterized protein	Conserved protein
	Rv3693	Rv3693		up	30.5888	3.8529e-16	POSSIBLE CONSERVED MEMBRANE PROTEIN	Possible conserved membrane protein
	Rv3695	Rv3695		up	5.18164	3.92916e-09	POSSIBLE CONSERVED MEMBRANE PROTEIN	Possible conserved membrane protein
	Rv3698	Rv3698		up	2.96747	0.00531128	Putative uncharacterized protein	Conserved protein
	Rv3699	Rv3699		up	13.4902	8.29616e-14	Putative uncharacterized protein	Conserved protein
	Rv3707c	Rv3707c		up	3.4838	5.15472e-11	Putative uncharacterized protein	Conserved hypothetical protein
	Rv3712	Rv3712		up	11.4782	1.24181e-14	Mur ligase family protein	Possible ligase
	Rv3714c	Rv3714c		up	5.43241	1.17425e-10	Putative uncharacterized protein	Conserved hypothetical protein
	Rv3736	Rv3736		up	2.80949	7.51114e-08	TRANSCRIPTIONAL REGULATORY PROTEIN (PROBABLY ARAC/XYLS-FAMILY)	Transcriptional regulatory protein (probably AraC/XylS-family)
	Rv3737	Rv3737		up	2.64472	2.54002e-10	PROBABLE CONSERVED TRANSMEMBRANE PROTEIN	Probable conserved transmembrane protein
	Rv3749c	Rv3749c		up	4.07126	1.2745e-09	Putative uncharacterized protein	Conserved hypothetical protein
	Rv3760	Rv3760		up	6.46117	3.23801e-10	POSSIBLE CONSERVED MEMBRANE PROTEIN	Possible conserved membrane protein
	Rv3766	Rv3766		up	2.24767	0.000465871	Putative uncharacterized protein	Hypothetical protein
	Rv3770c	Rv3770c		up	27.7266	1.19983e-12	HYPOTHETICAL LEUCINE RICH PROTEIN	Hypothetical leucine rich protein
	Rv3776	Rv3776		up	2.0187	4.2867e-07	Putative uncharacterized protein	Conserved hypothetical protein
	Rv3811	Rv3811		up	4.00496	1.42605e-10	Putative uncharacterized protein	Conserved hypothetical protein
	Rv3819	Rv3819		up	30.9571	5.83762e-13	Putative uncharacterized protein	Unknown protein
	Rv3835	Rv3835		up	14.8245	4.26668e-14	PROBABLE CONSERVED MEMBRANE PROTEIN	Conserved membrane protein
	Rv3839	Rv3839		up	20.1104	3.37309e-15	Putative uncharacterized protein	Conserved hypothetical protein
	Rv3898c	Rv3898c		up	6.03031	4.34653e-14	Putative uncharacterized protein	Conserved hypothetical protein
	Rv3899c	Rv3899c		up	2.2063	2.28004e-07	Putative uncharacterized protein	Conserved hypothetical protein
	Rv3900c	Rv3900c		up	6.05876	9.47189e-11	CONSERVED HYPOTHETICAL ALANINE RICH PROTEIN	Conserved hypothetical alanine rich protein
	Rv3901c	Rv3901c		up	4.84519	3.67509e-08	POSSIBLE MEMBRANE PROTEIN	Possible membrane protein
	Rv3909	Rv3909		up	7.122	4.85661e-14	Putative uncharacterized protein	Conserved protein
	Rv3910	Rv3910		up	6.04998	9.08492e-10	PROBABLE CONSERVED TRANSMEMBRANE PROTEIN	Probable conserved transmembrane protein
	Rv2504c	scoA	scoA	up	3.06012	1.33503e-09	Probable succinyl-CoA:3-ketoacid-coenzyme A transferase subunit A	Probable succinyl-CoA:3-ketoacid-coenzyme A transferase (alpha subunit) ScoA (3-oxo acid:CoA transferase) (OXCT A) (succinyl-CoA:3-oxoacid-coenzyme A transferase)
	Rv2503c	scoB	scoB	up	6.34545	6.57289e-15	Probable succinyl-CoA:3-ketoacid-coenzyme A transferase subunit B	Probable succinyl-CoA:3-ketoacid-coenzyme A transferase (beta subunit) ScoB (3-oxo-acid:CoA transferase) (OXCT B) (succinyl CoA:3-oxoacid CoA-transferase)
	Rv0182c	sigG	sigG	up	11.8977	1.80726e-11	RNA polymerase sigma factor	Probable alternative RNA polymerase sigma factor SigG (RNA polymerase ECF type sigma factor)
	Rv3911	sigM	sigM	up	4.44376	1.20118e-11	POSSIBLE ALTERNATIVE RNA POLYMERASE SIGMA FACTOR SIGM	Possible alternative RNA polymerase sigma factor SigM
	Rv2754c	thyX	thyX	up	3.90987	5.45235e-09	Thymidylate synthase thyX	Probable thymidylate synthase ThyX (ts) (TSase)
	Rv1032c	trcS	trcS	up	3.37412	2.47893e-10	Sensor protein	Two component sensor histidine kinase TrcS
	Rv2906c	trmD	trmD	up	12.8187	7.26911e-16	tRNA (guanine-N(1)-)-methyltransferase	Probable tRNA (guanine-N1)-methyltransferase TrmD (M1G-methyltransferase) (tRNA [GM37] methyltransferase)
	Rv3754	tyrA	tyrA	up	5.34676	5.08197e-09	PREPHENATE DEHYDROGENASE TYRA (PDH) (HYDROXYPHENYLPYRUVATE SYNTHASE)	Prephenate dehydrogenase TyrA (PDH) (hydroxyphenylpyruvate synthase)
	Rv1852	ureG	ureG	up	3.17727	2.99297e-09	Urease accessory protein ureG	Urease accessory protein UreG
	Rv1839c	vapB13		up	2.43355	1.76334e-05	DNA-binding protein, CopG family	Possible antitoxin VapB13
	Rv1952	vapB14		up	5.42777	5.40241e-14	Putative uncharacterized protein	Possible antitoxin VapB14
	Rv2493	vapB38		up	15.1586	2.24289e-12	Putative uncharacterized protein	Possible antitoxin VapB38
	Rv0662c	vapB7		up	2.88428	3.46926e-08	Putative uncharacterized protein	Possible antitoxin VapB7
	Rv2010	vapC15		up	2.74963	3.83834e-05	Uncharacterized protein Rv2010/MT2065	Toxin VapC15
	Rv0301	vapC2		up	2.30014	5.92958e-07	Putative uncharacterized protein	Possible toxin VapC2
	Rv2863	vapC23		up	2.0315	4.17514e-08	Putative uncharacterized protein	Possible toxin VapC23
	Rv0582	vapC26		up	5.11992	6.32215e-12	Putative uncharacterized protein	Possible toxin VapC26. Contains PIN domain.
	Rv2494	vapC38		up	18.1983	3.91305e-11	Putative uncharacterized protein	Possible toxin VapC38. Contains PIN domain.
	Rv1759c	wag22	wag22	up	3.14969	9.23177e-09	WAG22 antigen	PE-PGRS family protein Wag22
	Rv3265c	wbbL1	wbbL1	up	2.11766	9.90041e-08	Glycosyl transferase	dTDP-RHA:a-D-GlcNAc-diphosphoryl polyprenol, a-3-L-rhamnosyl transferase WbbL1 (alpha-L-rhamnose-(1->3)-alpha-D-GlcNAc(1->P)-P-decaprenyl)
	Rv3862c	whiB6	whiB6	up	2.21776	7.01003e-05	POSSIBLE TRANSCRIPTIONAL REGULATORY PROTEIN WHIB-LIKE WHIB6	Possible transcriptional regulatory protein WhiB-like WhiB6
	Rv0168	yrbE1B	yrbE1B	up	2.17658	1.17237e-06	CONSERVED HYPOTHETICAL INTEGRAL MEMBRANE PROTEIN YRBE1B	Conserved integral membrane protein YrbE1B
	Rv1965	yrbE3B	yrbE3B	up	2.34633	8.61996e-08	CONSERVED HYPOTHETICAL INTEGRAL MEMBRANE PROTEIN YRBE3B	Conserved hypothetical integral membrane protein YrbE3B
	JTY_0843		TBFG_10835, TBFG_00822	up	2.03458	9.08908e-06	phosphate-transport system ATP-binding protein ABC transporter phoT
	JTY_1755		TBFG_11759, TBFG_01735	up	2.90207	2.84044e-07	hypothetical protein
	JTY_1780			up	2.13837	7.35442e-09	hypothetical protein
	JTY_1988		yrbE3A	up	3.14433	5.17593e-07	hypothetical integral membrane protein
	JTY_2286		TBFG_12300, TBFG_02262	up	19.9867	5.83762e-13	hypothetical protein
	JTY_3394			up	2.76324	7.78269e-07	hypothetical protein
	JTY_3395		embR2	up	2.86175	5.50618e-07	putative transcriptional regulatory protein
	JTY_3396			up	2.04362	5.01572e-06	hypothetical protein
	JTY_3417		TBFG_13381, TBFG_03335	up	2.2081	4.75838e-06	PPE family protein
	JTY_3661		PE_PGRS59	up	18.1676	9.60743e-15	PE-PGRS family protein
	JTY_3886		TBFG_13856, TBFG_03811	up	2.06035	1.42513e-07	hypothetical protein
	Mb1351c		TBFG_11344, TBFG_01324	up	79.6197	1.20913e-11	Ada regulatory protein alkA
	MRA_2679			up	2.06305	1.733e-09	Putative uncharacterized protein
	MT0270.2			up	70.3122	7.84631e-12	Putative uncharacterized protein
	MT0325			up	8.85577	5.60559e-14	Putative uncharacterized protein
	MT0416			up	5.89692	3.71384e-10	Putative uncharacterized protein
	MT0573.1			up	3.02525	2.75074e-07	Putative uncharacterized protein
	MT0717.1			up	26.3385	1.65094e-13	Putative uncharacterized protein
	MT0762.1			up	2.52379	4.0728e-09	Putative uncharacterized protein
	MT0772.2			up	2.36814	8.4286e-07	Putative uncharacterized protein
	MT0827			up	4.72016	7.3163e-11	Putative uncharacterized protein
	MT0859			up	3.73106	6.3234e-09	Putative uncharacterized protein
	MT0915.1			up	2.00148	6.37889e-08	Putative uncharacterized protein
	MT1107			up	6.26023	1.45354e-10	Putative uncharacterized protein
	MT1321			up	7.16427	6.242e-05	Putative uncharacterized protein
	MT1602			up	2.2401	7.02412e-07	Putative uncharacterized protein
	MT1924.1			up	2.40169	9.11106e-09	Putative uncharacterized protein
	MT1978			up	4.68878	1.36743e-11	Putative uncharacterized protein
	MT2165.1			up	2.04424	1.0828e-05	Putative uncharacterized protein
	MT2364.1			up	2.41552	1.22105e-07	Putative uncharacterized protein
	MT2405			up	3.75834	1.2742e-09	Putative uncharacterized protein
	MT2488.1			up	14.0972	1.57978e-11	Putative uncharacterized protein
	MT2627.1			up	3.03267	1.35786e-10	Putative uncharacterized protein
	MT2653			up	2.72093	0.00342728	Putative uncharacterized protein
	MT2668			up	33.6864	8.51909e-16	Putative uncharacterized protein
	MT2722			up	15.3211	4.45688e-09	Putative uncharacterized protein
	MT2895			up	4.15735	1.93e-06	Putative uncharacterized protein
	MT2993			up	9.43982	1.38287e-13	Putative uncharacterized protein
	MT3013			up	2.22379	2.26455e-09	Putative uncharacterized protein
	MT3102			up	4.21521	2.47272e-06	Putative uncharacterized protein
	MT3174.1			up	3.67657	0.000766695	Putative uncharacterized protein
	MT3174.2			up	3.32934	4.78591e-08	Putative uncharacterized protein
	MT3204			up	2.02424	3.21066e-05	Putative uncharacterized protein
	MT3207			up	6.30348	2.47148e-09	Putative uncharacterized protein
	MT3284			up	2.59022	0.00139116	Putative uncharacterized protein
	MT3560			up	3.17063	6.88802e-06	Putative uncharacterized protein
	MT3631			up	3.05853	1.12335e-10	Putative uncharacterized protein
	MT3762			up	2.96011	1.25398e-05	Putative uncharacterized protein
	MT3954.1			up	2.02704	1.7243e-06	Putative uncharacterized protein
	MT4041.2			up	9.2238	3.43305e-10	Putative uncharacterized protein
	Rv0470.1			up	2.43105	2.57917e-11	Putative uncharacterized protein
	Rv0724.1			up	94.9343	1.31407e-16	Putative uncharacterized protein
	Rv1489.1			up	67.1806	1.19187e-11	Putative uncharacterized protein
	Rv2306.1			up	3.06552	3.38917e-12	POSSIBLE CONSERVED MEMBRANE PROTEIN///Uncharacterized protein Rv2306c/MT2363
	Rv2306.2			up	2.27461	8.93504e-05	POSSIBLE CONSERVED MEMBRANE PROTEIN
	Rv2438.1			up	2.76594	1.83871e-10	Putative uncharacterized protein
	Rv3395.1			up	2.30551	4.90437e-07	PROBABLE MEMBRANE PROTEIN
	Rv3423.1			up	2.56022	1.30763e-08	Uncharacterized protein Rv3423.1/MT3532.1
	Rv3705.1			up	6.86662	3.83252e-09	CONSERVED HYPOTHETICAL PROLINE RICH PROTEIN
	TBFG_10589		TBFG_10589, TBFG_00580	up	3.49834	1.17984e-06	hypothetical protein
	TBFG_10612		TBFG_10612, TBFG_00603, TBFG_00604	up	2.02255	3.93046e-08	two component sensor kinase
	TBFG_11070			up	2.95512	2.98193e-08	hypothetical protein
	TBFG_11544			up	2.65253	1.02988e-08	hypothetical protein
	TBFG_11753		TBFG_11753, TBFG_01729	up	2.27341	3.33797e-08	hypothetical protein
	TBFG_11993			up	3.17691	3.58443e-08	hypothetical protein
	TBFG_12060		TBFG_12055, TBFG_02015	up	38.7154	8.22295e-12	hypothetical protein
	TBFG_12139		TBFG_12139, TBFG_02097	up	2.7497	1.1525e-05	hypothetical protein
	TBFG_12784		TBFG_12784, TBFG_02746	up	3.9971	1.20531e-07	hypothetical protein
	TBFG_12843		TBFG_12843, TBFG_02803	up	6.97868	3.49631e-12	hypothetical protein
	TBFG_12979			up	5.25845	1.09662e-09	hypothetical protein
	TBFG_13366			up	2.82328	5.06676e-09	hypothetical protein
	TBMG_00617			up	19.6639	1.00397e-11	hypothetical protein
	TBMG_00625			up	261.559	6.23657e-15	antitoxin
	TBMG_01494			up	12.211	1.48797e-12	hypothetical protein
	TBMG_01673			up	9.15409	2.1542e-10	hypothetical protein
	TBMG_01877			up	8.82297	2.62683e-14	hypothetical protein
	TBMG_01918			up	16.3189	6.03029e-14	toxin
	TBMG_02207			up	2.0731	2.99434e-08	hypothetical protein
	TBMG_02531		TBFG_11480, TBFG_01457	up	2.70628	2.01703e-08	PE-PGRS family protein
	TBMG_02863			up	2.10861	5.4358e-09	hypothetical protein
	TBMG_02991			up	2.31207	2.47148e-09	methyltransferase
	TBMG_03740			up	2.12949	9.10264e-08	antitoxin
	TBMG_04000		TBFG_10811, TBFG_00799	up	2.3793	5.37091e-07	transposase
	TBMG_04003			up	2.0147	9.82183e-06	hypothetical protein
	TBMG_04021			up	3.39683	6.7696e-10	hypothetical protein
	Rv2744c	35kd_ag		down	3.02152	1.40353e-07	35 kDa protein	Conserved 35 kDa alanine rich protein
	Rv3285	accA3	accA3	down	4.81049	5.83762e-13	Acetyl/propionyl-CoA carboxylase, alpha subunit	Probable bifunctional protein acetyl-/propionyl-coenzyme A carboxylase (alpha chain) AccA3: biotin carboxylase + biotin carboxyl carrier protein (BCCP)
	Rv3799c	accD4	accD4	down	4.16347	2.36455e-10	PROBABLE PROPIONYL-CoA CARBOXYLASE BETA CHAIN 4 ACCD4 (PCCASE) (PROPANOYL-COA:CARBON DIOXIDE LIGASE)	Probable propionyl-CoA carboxylase beta chain 4 AccD4 (pccase) (propanoyl-CoA:carbon dioxide ligase)
	Rv2247	accD6	accD6	down	7.36378	1.76982e-09	Probable propionyl-CoA carboxylase beta chain 6	Acetyl/propionyl-CoA carboxylase (beta subunit) AccD6
	Rv3281	accE5		down	2.53575	4.85167e-11	Putative uncharacterized protein	Probable bifunctional protein acetyl-/propionyl-coenzyme A carboxylase (epsilon chain) AccE5
	Rv2244	acpM	acpM	down	29.2198	1.58808e-09	Meromycolate extension acyl carrier protein	Meromycolate extension acyl carrier protein AcpM
	Rv2523c	acpS	acpS	down	2.28061	9.18907e-10	Holo-[acyl-carrier-protein] synthase	holo-[acyl-carrier protein] synthase AcpS (holo-ACP synthase) (CoA:APO-[ACP]pantetheinephosphotransferase) (CoA:APO-[acyl-carrier protein]pantetheinephosphotransferase)
	Rv0733	adk	adk	down	13.7439	1.01756e-15	Adenylate kinase	Adenylate kinase Adk (ATP-AMP transphosphorylase)
	Rv2202c	adoK	adoK	down	2.49065	4.75978e-06	Adenosine kinase	Adenosine kinase
	Rv1860	apa	apa	down	3.2543	2.47148e-09	Alanine and proline-rich secreted protein apa	Alanine and proline rich secreted protein Apa (fibronectin attachment protein) (immunogenic protein MPT32) (antigen MPT-32) (45-kDa glycoprotein) (45/47 kDa antigen)
	Rv2584c	apt	apt	down	2.1037	2.97478e-09	Adenine phosphoribosyltransferase	Adenine phosphoribosyltransferase Apt (APRT) (AMP diphosphorylase) (AMP pyrophosphorylase) (transphosphoribosidase)
	Rv2178c	aroG	aroG	down	2.13723	5.18402e-10	Probable 3-deoxy-D-arabino-heptulosonate 7-phosphate synthase AroG (DAHP synthetase, phenylalanine-repressible)	3-deoxy-D-arabino-heptulosonate 7-phosphate synthase AroG (DAHP synthetase, phenylalanine-repressible)
	Rv3709c	ask	ask	down	2.66236	5.36915e-09	Aspartokinase	Aspartokinase Ask (aspartate kinase) [contains: aspartokinase alpha subunit (Ask-alpha); and aspartokinase beta subunit (Ask-beta)]
	Rv1308	atpA	atpA	down	3.20276	2.54634e-12	ATP synthase subunit alpha	Probable ATP synthase alpha chain AtpA
	Rv1304	atpB	atpB	down	3.07918	2.24289e-12	ATP synthase subunit a	Probable ATP synthase a chain AtpB (protein 6)
	Rv1311	atpC	atpC	down	6.69061	2.34003e-13	ATP synthase epsilon chain	Probable ATP synthase epsilon chain AtpC
	Rv1310	atpD	atpD	down	6.29279	1.33957e-11	ATP synthase subunit beta	Probable ATP synthase beta chain AtpD
	Rv1305	atpE	atpE	down	3.10082	8.76902e-14	ATP synthase subunit c	Probable ATP synthase C chain AtpE (lipid-binding protein) (dicyclohexylcarbodiimide-binding protein)
	Rv1306	atpF	atpF	down	29.0614	7.25326e-16	ATP synthase subunit b	Probable ATP synthase B chain AtpF
	Rv1309	atpG	atpG	down	2.40311	9.45278e-11	ATP synthase gamma chain	Probable ATP synthase gamma chain AtpG
	Rv1307	atpH	atpFH	down	2.64825	2.58246e-12	ATP synthase subunit b-delta	Probable ATP synthase delta chain AtpH
	Rv1608c	bcpB	bcpB	down	2.7406	3.0641e-10	Bacterioferritin comigratory protein	Probable peroxidoxin BcpB
	Rv1876	bfrA	bfr	down	2.6329	1.94136e-09	Bacterioferritin	Probable bacterioferritin BfrA
	Rv1589	bioB	bioB	down	3.10814	1.47949e-11	Biotin synthase	Probable biotin synthetase BioB
	Rv1284	canA		down	7.55859	1.64362e-08	Uncharacterized protein Rv1284/MT1322	Beta-carbonic anhydrase
	Rv2289	cdh	cdh	down	2.12098	9.91562e-11	Probable CDP-diacylglycerol pyrophosphatase	Probable CDP-diacylglycerol pyrophosphatase Cdh (CDP-diacylglycerol diphosphatase) (CDP-diacylglycerol phosphatidylhydrolase)
	Rv0062	celA1	celA1	down	2.46726	3.90275e-11	POSSIBLE CELLULASE CELA1 (ENDOGLUCANASE) (ENDO-1,4-BETA-GLUCANASE) (FI-CMCASE) (CARBOXYMETHYL CELLULASE)	Possible cellulase CelA1 (endoglucanase) (endo-1,4-beta-glucanase) (FI-cmcase) (carboxymethyl cellulase)
	Rv2376c	cfp2	mtb12	down	27.2636	4.90029e-16	Low molecular weight antigen MTB12	Low molecular weight antigen CFP2 (low molecular weight protein antigen 2) (CFP-2)
	Rv1984c	cfp21		down	2.23803	1.69008e-08	Probable cutinase Rv1984c/MT2037	Probable cutinase precursor CFP21
	Rv2745c	clgR		down	4.0415	1.12044e-05	DNA-binding protein, putative	Transcriptional regulatory protein ClgR
	Rv3596c	clpC1	clpC	down	2.86091	5.55392e-08	Probable ATP-dependent Clp protease ATP-binding subunit	Probable ATP-dependent protease ATP-binding subunit ClpC1
	Rv2460c	clpP2	clpP2	down	4.03296	6.74553e-11	ATP-dependent Clp protease proteolytic subunit 2	Probable ATP-dependent CLP protease proteolytic subunit 2 ClpP2 (endopeptidase CLP 2)
	Rv2457c	clpX	clpX	down	12.8438	1.95543e-13	ATP-dependent Clp protease ATP-binding subunit clpX	Probable ATP-dependent CLP protease ATP-binding subunit ClpX
	Rv0503c	cmaA2	cmaA2	down	4.67584	1.13621e-12	Cyclopropane-fatty-acyl-phospholipid synthase 2	Cyclopropane-fatty-acyl-phospholipid synthase 2 CmaA2 (cyclopropane fatty acid synthase) (CFA synthase) (cyclopropane mycolic acid synthase 2) (mycolic acid trans-cyclopropane synthetase)
	Rv3676	crp		down	5.85723	5.30709e-10	PROBABLE TRANSCRIPTIONAL REGULATORY PROTEIN (PROBABLY CRP/FNR-FAMILY)	Transcriptional regulatory protein Crp (Crp/Fnr-family)
	Rv3648c	cspA	cspA	down	8.57873	2.69722e-11	Probable cold shock protein A	Probable cold shock protein A CspA
	Rv2200c	ctaC	ctaC	down	2.9946	1.0348e-12	Cytochrome c oxidase subunit 2	Probable transmembrane cytochrome C oxidase (subunit II) CtaC
	Rv3043c	ctaD	ctaD	down	5.83275	6.72768e-14	Probable cytochrome c oxidase subunit 1	Probable cytochrome C oxidase polypeptide I CtaD (cytochrome AA3 subunit 1)
	Rv0568	cyp135B1	CYP135B1	down	2.0082	7.35428e-11	Putative cytochrome P450 135B1	Possible cytochrome P450 135B1 Cyp135B1
	Rv1880c	cyp140	cyp140	down	2.16368	1.81468e-08	Putative cytochrome P450 140	Probable cytochrome P450 140 Cyp140
	Rv0815c	cysA2	cysA1	down	7.96854	4.2894e-10	Putative thiosulfate sulfurtransferase	Probable thiosulfate sulfurtransferase CysA2 (rhodanese-like protein) (thiosulfate cyanide transsulfurase) (thiosulfate thiotransferase)
	Rv2392	cysH	cysH	down	3.87936	2.34711e-10	Probable phosphoadenosine phosphosulfate reductase	Probable 3'-phosphoadenosine 5'-phosphosulfate reductase CysH (PAPS reductase, thioredoxin DEP.) (padops reductase) (3'- phosphoadenylylsulfate reductase) (PAPS sulfotransferase)
	Rv0824c	desA1	des	down	2.49786	0.000743717	PROBABLE ACYL-[ACYL-CARRIER PROTEIN] DESATURASE DESA1 (ACYL-[ACP] DESATURASE) (STEAROYL-ACP DESATURASE) (PROTEIN DES)	Probable acyl-[acyl-carrier protein] desaturase DesA1 (acyl-[ACP] desaturase) (stearoyl-ACP desaturase) (protein Des)
	Rv1094	desA2	desA2	down	3.19431	0.00123048	Acyl-(Acyl-carrier-protein) desaturase, putative	Possible acyl-[acyl-carrier protein] desaturase DesA2 (acyl-[ACP] desaturase) (stearoyl-ACP desaturase)
	Rv3229c	desA3		down	2.15175	2.12025e-08	Linoleoyl-CoA desaturase, putative	Possible linoleoyl-CoA desaturase (delta(6)-desaturase)
	Rv1391	dfp	coaBC	down	5.83766	6.62293e-12	Coenzyme A biosynthesis bifunctional protein coaBC	Probable DNA/pantothenate metabolism flavoprotein homolog Dfp
	Rv2215	dlaT	sucB	down	2.17752	1.99273e-10	Dihydrolipoyllysine-residue succinyltransferase component of 2-oxoglutarate dehydrogenase complex	DlaT, dihydrolipoamide acyltransferase, E2 component of pyruvate dehydrogenase
	Rv0352	dnaJ1	dnaJ1	down	6.60307	2.10281e-09	Chaperone protein dnaJ 1	Probable chaperone protein DnaJ1
	Rv2373c	dnaJ2	dnaJ2	down	3.60077	1.76899e-05	Chaperone protein dnaJ 2	Probable chaperone protein DnaJ2
	Rv0350	dnaK	dnaK	down	7.53271	1.91216e-08	Chaperone protein dnaK	Probable chaperone protein DnaK (heat shock protein 70) (heat shock 70 kDa protein) (HSP70)
	Rv0002	dnaN	dnaN	down	2.16395	7.12813e-11	DNA polymerase III subunit beta	DNA polymerase III (beta chain) DnaN (DNA nucleotidyltransferase)
	Rv2697c	dut	dut	down	3.65649	6.31282e-05	Deoxyuridine 5'-triphosphate nucleotidohydrolase	Probable deoxyuridine 5'-triphosphate nucleotidohydrolase Dut (dUTPase) (dUTP pyrophosphatase) (deoxyuridine 5'-triphosphatase) (dUTP diphosphatase) (deoxyuridine-triphosphatase)
	Rv1783	eccC5		down	5.38206	8.61835e-12	PROBABLE CONSERVED MEMBRANE PROTEIN	ESX conserved component EccC5. ESX-5 type VII secretion system protein.
	Rv3774	echA21	echA21	down	2.47183	8.0946e-12	Enoyl-CoA hydratase/isomerase family protein	Possible enoyl-CoA hydratase EchA21 (enoyl hydrase) (unsaturated acyl-CoA hydratase) (crotonase)
	Rv0632c	echA3	echA3	down	5.20678	1.00825e-12	Enoyl-CoA hydratase/isomerase family protein	Probable enoyl-CoA hydratase EchA3 (enoyl hydrase) (unsaturated acyl-CoA hydratase) (crotonase)
	Rv2846c	efpA	efpA	down	3.27354	1.06391e-07	Efflux protein	Possible integral membrane efflux protein EfpA
	Rv0670	end	nfo	down	2.03025	2.89896e-08	Probable endonuclease 4	Probable endonuclease IV End (endodeoxyribonuclease IV) (apurinase)
	Rv3616c	espA		down	59.3109	4.94823e-14	CONSERVED HYPOTHETICAL ALANINE AND GLYCINE RICH PROTEIN	ESX-1 secretion-associated protein A, EspA
	Rv3615c	espC		down	39.3035	3.93137e-14	Uncharacterized protein Rv3615c/MT3717	ESX-1 secretion-associated protein EspC
	Rv3614c	espD		down	76.8667	2.39395e-14	Putative uncharacterized protein	ESX-1 secretion-associated protein EspD
	Rv3866	espG1		down	2.06743	2.59429e-06	Putative uncharacterized protein	ESX-1 secretion-associated protein EspG1
	Rv0289	espG3		down	25.6363	1.19847e-07	Putative uncharacterized protein	ESX-3 secretion-associated protein EspG3
	Rv3879c	espK		down	2.05202	5.03733e-05	HYPOTHETICAL ALANINE AND PROLINE RICH PROTEIN	ESX-1 secretion-associated protein EspK. Alanine and proline rich protein.
	Rv3880c	espL		down	2.64405	1.39304e-07	Putative uncharacterized protein	ESX-1 secretion-associated protein EspL
	Rv3849	espR		down	8.68459	5.68782e-12	Putative uncharacterized protein	ESX-1 transcriptional regulatory protein EspR
	Rv3875	esxA	esxA	down	50.2417	5.14407e-07	6 kDa early secretory antigenic target	6 kDa early secretory antigenic target EsxA (ESAT-6)
	Rv3874	esxB	esxB	down	20.74	1.19374e-06	ESAT-6-like protein esxB	10 kDa culture filtrate antigen EsxB (LHP) (CFP10)
	Rv3890c	esxC		down	2.09166	3.71384e-10	Putative ESAT-6-like protein 11	ESAT-6 like protein EsxC (ESAT-6 like protein 11)
	Rv0287	esxG	esxG	down	8.04744	1.73458e-08	PE family protein	ESAT-6 like protein EsxG (conserved protein TB9.8)
	Rv0288	esxH	esxH	down	13.6459	1.08249e-08	ESAT-6-like protein esxH	Low molecular weight protein antigen 7 EsxH (10 kDa antigen) (CFP-7) (protein TB10.4)
	Rv1038c	esxJ	esxJ	down	22.6431	2.50885e-11	ESAT-6-like protein esxJ///Putative ESAT-6-like protein 10	ESAT-6 like protein EsxJ (ESAT-6 like protein 2)
	Rv1197	esxK	esxK	down	27.1818	2.16338e-11	ESAT-6-like protein esxK///Putative ESAT-6-like protein 7	ESAT-6 like protein EsxK (ESAT-6 like protein 3)
	Rv1198	esxL	esxL	down	10.9173	1.35786e-10	ESAT-6-like protein esxL	Putative ESAT-6 like protein EsxL (ESAT-6 like protein 4)
	Rv1792	esxM	esxM	down	19.8498	5.58399e-11		ESAT-6 like protein EsxM
	Rv1793	esxN	esxN	down	34.3088	1.50956e-09	ESAT-6-like protein esxN	Putative ESAT-6 like protein EsxN (ESAT-6 like protein 5)
	Rv2346c	esxO		down	75.1864	1.67483e-11	Putative ESAT-6-like protein 6	Putative ESAT-6 like protein EsxO (ESAT-6 like protein 6)
	Rv2347c	esxP		down	2.78157	9.64208e-09	Putative ESAT-6-like protein 7	Putative ESAT-6 like protein EsxP (ESAT-6 like protein 7)
	Rv3619c	esxV	esxI	down	39.028	1.9858e-09	ESAT-6-like protein esxI///Putative ESAT-6-like protein 6	Putative ESAT-6 like protein EsxV (ESAT-6 like protein 1)
	Rv2243	fabD	fabD	down	7.45381	1.98405e-08	Malonyl CoA-acyl carrier protein transacylase	Malonyl CoA-acyl carrier protein transacylase FabD (malonyl CoA:ACPM acyltransferase) (MCT)
	Rv1483	fabG1	fabG	down	2.47621	8.20484e-11	3-oxoacyl-[acyl-carrier-protein] reductase	3-oxoacyl-[acyl-carrier protein] reductase FabG1 (3-ketoacyl-acyl carrier protein reductase) (mycolic acid biosynthesis a protein)
	Rv0242c	fabG4	fabG4	down	3.77545	1.08779e-14	3-oxoacyl-(Acyl-carrier-protein) reductase	Probable 3-oxoacyl-[acyl-carrier protein] reductase FabG4 (3-ketoacyl-acyl carrier protein reductase)
	Rv0859	fadA	fadA	down	2.34453	8.48665e-12	POSSIBLE ACYL-CoA THIOLASE FADA	Possible acyl-CoA thiolase FadA
	Rv0243	fadA2	fadA2	down	5.39388	7.46776e-14	PROBABLE ACETYL-CoA ACYLTRANSFERASE FADA2 (3-KETOACYL-CoA THIOLASE) (BETA-KETOTHIOLASE)	Probable acetyl-CoA acyltransferase FadA2 (3-ketoacyl-CoA thiolase) (beta-ketothiolase)
	Rv1074c	fadA3	fadA3	down	4.49818	2.43583e-12	PROBABLE BETA-KETOACYL CoA THIOLASE FADA3	Probable beta-ketoacyl CoA thiolase FadA3
	Rv1323	fadA4	fadA4	down	4.43904	3.35792e-13	Probable acetyl-CoA acetyltransferase	Probable acetyl-CoA acetyltransferase FadA4 (acetoacetyl-CoA thiolase)
	Rv0270	fadD2	fadD2	down	2.14242	7.49605e-05	PROBABLE FATTY-ACID-CoA LIGASE FADD2 (FATTY-ACID-CoA SYNTHETASE) (FATTY-ACID-CoA SYNTHASE)	Probable fatty-acid-CoA ligase FadD2 (fatty-acid-CoA synthetase) (fatty-acid-CoA synthase)
	Rv1185c	fadD21	fadD21	down	2.33071	1.10243e-08	Putative fatty-acid--CoA ligase fadD21	Probable fatty-acid-AMP ligase FadD21 (fatty-acid-AMP synthetase) (fatty-acid-AMP synthase)
	Rv1529	fadD24	fadD24	down	10.4293	1.14654e-05	Acyl-CoA synthase	Probable fatty-acid-AMP ligase FadD24 (fatty-acid-AMP synthetase) (fatty-acid-AMP synthase)
	Rv2941	fadD28	fadD28	down	7.2422	7.34497e-11	Acyl-CoA synthase	Fatty-acid-AMP ligase FadD28 (fatty-acid-AMP synthetase) (fatty-acid-AMP synthase)
	Rv1925	fadD31	fadD31	down	11.7467	4.55607e-13	PROBABLE ACYL-CoA LIGASE FADD31 (ACYL-COA SYNTHETASE) (ACYL-CoA SYNTHASE)	Probable acyl-CoA ligase FadD31 (acyl-CoA synthetase) (acyl-CoA synthase)
	Rv3801c	fadD32	fadD32	down	16.1294	6.03744e-10	PROBABLE FATTY-ACID-CoA LIGASE FADD32 (FATTY-ACID-CoA SYNTHETASE) (FATTY-ACID-CoA SYNTHASE)	Fatty-acid-AMP ligase FadD32 (fatty-acid-AMP synthetase) (fatty-acid-AMP synthase). Also shown to have acyl-ACP ligase activity.
	Rv0166	fadD5	fadD5	down	2.94455	5.96137e-12	PROBABLE FATTY-ACID-CoA LIGASE FADD5 (FATTY-ACID-CoA SYNTHETASE) (FATTY-ACID-CoA SYNTHASE)	Probable fatty-acid-CoA ligase FadD5 (fatty-acid-CoA synthetase) (fatty-acid-CoA synthase)
	Rv3140	fadE23	fadE23	down	4.94029	9.71891e-10	Acyl-CoA dehydrogenase	Probable acyl-CoA dehydrogenase FadE23
	Rv2524c	fas	fas	down	6.86431	3.58927e-14	PROBABLE FATTY ACID SYNTHASE FAS (FATTY ACID SYNTHETASE)	Probable fatty acid synthase Fas (fatty acid synthetase)
	Rv0363c	fba	fba	down	2.70301	1.13294e-10	Fructose-bisphosphate aldolase	Probable fructose-bisphosphate aldolase Fba
	Rv3804c	fbpA	fbpA	down	3.05878	4.96056e-12	Antigen 85-A	Secreted antigen 85-a FbpA (mycolyl transferase 85A) (fibronectin-binding protein A) (antigen 85 complex A)
	Rv1886c	fbpB	fbpB	down	5.00477	3.70428e-06	Antigen 85-B	Secreted antigen 85-B FbpB (85B) (antigen 85 complex B) (mycolyl transferase 85B) (fibronectin-binding protein B) (extracellular alpha-antigen)
	Rv0129c	fbpC	fbpC	down	5.40165	7.5058e-12	Antigen 85-C	Secreted antigen 85-C FbpC (85C) (antigen 85 complex C) (AG58C) (mycolyl transferase 85C) (fibronectin-binding protein C)
	Rv3044	fecB	fecB	down	3.67845	1.6504e-14	PROBABLE FEIII-DICITRATE-BINDING PERIPLASMIC LIPOPROTEIN FECB	Probable FEIII-dicitrate-binding periplasmic lipoprotein FecB
	Rv0020c	fhaA	TB39.8	down	4.46807	6.95675e-12	Putative uncharacterized protein TB39.8	Conserved protein with FHA domain, FhaA
	Rv3029c	fixA	etfB	down	6.05712	9.35043e-14	Electron transfer flavoprotein subunit beta	Probable electron transfer flavoprotein (beta-subunit) FixA (beta-ETF) (electron transfer flavoprotein small subunit) (ETFSS)
	Rv3028c	fixB	etfA	down	3.2672	1.62185e-12	Electron transfer flavoprotein subunit alpha	Probable electron transfer flavoprotein (alpha-subunit) FixB (alpha-ETF) (electron transfer flavoprotein large subunit) (ETFLS)
	Rv2882c	frr	frr	down	2.14723	1.33914e-08	Ribosome-recycling factor	Ribosome recycling factor Frr (ribosome releasing factor) (RRF)
	Rv2748c	ftsK	ftsK	down	3.28514	3.86879e-10	DNA translocase ftsK	Possible cell division transmembrane protein FtsK
	Rv3101c	ftsX	ftsX	down	2.62291	2.64988e-09	Cell division protein ftsX homolog	Putative cell division protein FtsX (septation component-transport integral membrane protein ABC transporter)
	Rv2150c	ftsZ	ftsZ	down	5.46802	4.26668e-14	Cell division protein ftsZ	Cell division protein FtsZ
	Rv1098c	fum	fumC	down	3.1819	6.72976e-11	Fumarate hydratase class II	Probable fumarase Fum (fumarate hydratase)
	Rv0684	fusA1	fusA	down	18.8304	5.51243e-11	Elongation factor G	Probable elongation factor G FusA1 (EF-G)
	Rv1827	garA		down	9.77421	1.0386e-09	Uncharacterized protein Rv1827/MT1875	Conserved protein with FHA domain, GarA
	Rv1826	gcvH	gcvH	down	3.37101	1.24552e-09	Glycine cleavage system H protein	Probable glycine cleavage system H protein GcvH
	Rv2476c	gdh	gdh	down	4.30012	3.47611e-11	PROBABLE NAD-DEPENDENT GLUTAMATE DEHYDROGENASE GDH (NAD-GDH) (NAD-DEPENDENT GLUTAMIC DEHYDROGENASE)	Probable NAD-dependent glutamate dehydrogenase Gdh (NAD-Gdh) (NAD-dependent glutamic dehydrogenase)
	Rv1837c	glcB	glcB	down	7.10399	2.16338e-11	Malate synthase G	Malate synthase G GlcB
	Rv3809c	glf	glf	down	2.0734	3.0913e-10	UDP-GALACTOPYRANOSE MUTASE GLF (UDP-GALP MUTASE) (NAD+-FLAVIN ADENINE DINUCLEOTIDE-REQUIRING ENZYME)	UDP-galactopyranose mutase Glf (UDP-GALP mutase) (NAD+-flavin adenine dinucleotide-requiring enzyme)
	Rv2220	glnA1	glnA1	down	7.15301	1.01756e-15	Glutamine synthetase 1	Glutamine synthetase GlnA1 (glutamine synthase) (GS-I)
	Rv2222c	glnA2	glnA2	down	5.05978	1.71586e-10	Probable glutamine synthetase 2	Probable glutamine synthetase GlnA2 (glutamine synthase) (GS-II)
	Rv0317c	glpQ2	glpQ2	down	2.01711	1.67021e-11	POSSIBLE GLYCEROPHOSPHORYL DIESTER PHOSPHODIESTERASE GLPQ2 (GLYCEROPHOSPHODIESTER PHOSPHODIESTERASE)	Possible glycerophosphoryl diester phosphodiesterase GlpQ2 (glycerophosphodiester phosphodiesterase)
	Rv0896	gltA2	gltA2	down	7.40622	6.20449e-14	Citrate synthase 1	Probable citrate synthase I GltA2
	Rv1389	gmk	gmk	down	26.6481	9.82196e-16	Guanylate kinase	Probable guanylate kinase Gmk
	Rv1080c	greA	greA	down	3.48468	2.35068e-07	Transcription elongation factor greA	Probable transcription elongation factor GreA (transcript cleavage factor GreA)
	Rv3417c	groEL1	groL1	down	7.37629	6.72768e-14	60 kDa chaperonin 1	60 kDa chaperonin 1 GroEL1 (protein CPN60-1) (GroEL protein 1)
	Rv0440	groEL2	groL2	down	103.076	8.51909e-16	60 kDa chaperonin 2	60 kDa chaperonin 2 GroEL2 (protein CPN60-2) (GroEL protein 2) (65 kDa antigen) (heat shock protein 65) (cell wall protein A) (antigen A)
	Rv3418c	groES	groS	down	121.997	7.80142e-13	10 kDa chaperonin	10 kDa chaperonin GroES (protein CPN10) (protein GroES) (BCG-a heat shock protein) (10 kDa antigen)
	Rv0351	grpE	grpE	down	12.9821	9.85817e-10	Protein grpE	Probable GrpE protein (HSP-70 cofactor)
	Rv3411c	guaB2	guaB	down	3.63862	1.8074e-09	Inosine-5'-monophosphate dehydrogenase	Probable inosine-5'-monophosphate dehydrogenase GuaB2 (imp dehydrogenase) (inosinic acid dehydrogenase) (inosinate dehydrogenase) (imp oxidoreductase) (inosine-5'-monophosphate oxidoreductase) (IMPDH) (IMPD)
	Rv0006	gyrA	gyrA	down	3.27728	3.21969e-11	DNA gyrase subunit A	DNA gyrase (subunit A) GyrA (DNA topoisomerase (ATP-hydrolysing)) (DNA topoisomerase II) (type II DNA topoisomerase)
	Rv0635	hadA		down	4.84373	1.27723e-10	UPF0336 protein Rv0635/MT0664	(3R)-hydroxyacyl-ACP dehydratase subunit HadA
	Rv0636	hadB		down	5.51148	1.5472e-05	MaoC family protein	(3R)-hydroxyacyl-ACP dehydratase subunit HadB
	Rv0637	hadC		down	12.0605	5.2508e-13	UPF0336 protein Rv0637/MT0666	(3R)-hydroxyacyl-ACP dehydratase subunit HadC
	Rv0475	hbhA	hbhA	down	3.40837	6.83203e-13	Heparin-binding hemagglutinin	Iron-regulated heparin binding hemagglutinin HbhA (adhesin)
	Rv0509	hemA	hemA	down	2.23638	2.00725e-07	Glutamyl-tRNA reductase	Probable glutamyl-tRNA reductase HemA (GLUTR)
	Rv0510	hemC	hemC	down	2.47854	7.1298e-10	Porphobilinogen deaminase	Probable porphobilinogen deaminase HemC (PBG) (hydroxymethylbilane synthase) (HMBS) (pre-uroporphyrinogen synthase)
	Rv3852	hns	hns	down	2.37711	8.29368e-06	POSSIBLE HISTONE-LIKE PROTEIN HNS	Possible histone-like protein Hns
	Rv0353	hspR	hspR	down	2.08734	3.05812e-05	PROBABLE HEAT SHOCK PROTEIN TRANSCRIPTIONAL REPRESSOR HSPR (MERR FAMILY)	Probable heat shock protein transcriptional repressor HspR (MerR family)
	Rv3389c	htdY		down	2.00476	1.02599e-10	MaoC family protein	Probable 3-hydroxyacyl-thioester dehydratase HtdY
	Rv0563	htpX	htpX	down	2.99261	1.02135e-06	Probable protease htpX homolog	Probable protease transmembrane protein heat shock protein HtpX
	Rv2986c	hupB	hup	down	10.5708	3.2696e-16	DNA-binding protein HU homolog	DNA-binding protein HU homolog HupB (histone-like protein) (HLP) (21-kDa laminin-2-binding protein)
	Rv2711	ideR	ideR	down	5.09794	2.41406e-08	Iron-dependent repressor ideR	Iron-dependent repressor and activator IdeR
	Rv3003c	ilvB1	ilvB	down	2.07221	3.96942e-05	Acetolactate synthase	Acetolactate synthase (large subunit) IlvB1 (acetohydroxy-acid synthase)
	Rv3001c	ilvC	ilvC	down	5.93364	7.90386e-10	Ketol-acid reductoisomerase	Probable KETOL-acid reductoisomerase IlvC (acetohydroxy-acid isomeroreductase) (alpha-keto-beta-hydroxylacil reductoisomerase)
	Rv3462c	infA	infA	down	17.2701	1.04669e-10	Translation initiation factor IF-1	Probable translation initiation factor if-1 InfA
	Rv1641	infC	infC	down	2.10215	6.0471e-09	Translation initiation factor IF-3	Probable initiation factor if-3 InfC
	Rv1484	inhA	inhA	down	3.29769	9.42045e-14	Enoyl-[acyl-carrier-protein] reductase [NADH]	NADH-dependent enoyl-[acyl-carrier-protein] reductase InhA (NADH-dependent enoyl-ACP reductase)
	Rv0046c	ino1		down	2.65249	5.72664e-09	Uncharacterized protein Rv0046c/MT0052	myo-inositol-1-phosphate synthase Ino1 (inositol 1-phosphate synthetase) (D-glucose 6-phosphate cycloaldolase) (glucose 6-phosphate cyclase) (glucocycloaldolase)
	Rv3582c	ispD	ispD	down	2.79186	1.82244e-06	2-C-methyl-D-erythritol 4-phosphate cytidylyltransferase	4-diphosphocytidyl-2C-methyl-D-erythritol synthase IspD (MEP cytidylyltransferase) (MCT)
	Rv2245	kasA	kasA	down	14.2015	1.99547e-10	3-oxoacyl-[acyl-carrier-protein] synthase 1	3-oxoacyl-[acyl-carrier protein] synthase 1 KasA (beta-ketoacyl-ACP synthase) (KAS I)
	Rv2246	kasB	kasB	down	4.84015	1.4131e-08	3-oxoacyl-[acyl-carrier-protein] synthase 2	3-oxoacyl-[acyl-carrier protein] synthase 2 KasB (beta-ketoacyl-ACP synthase) (KAS I)
	Rv1908c	katG	katG	down	2.26173	5.77689e-06	Catalase-peroxidase	Catalase-peroxidase-peroxynitritase T KatG
	Rv2903c	lepB	lepB	down	2.77276	3.53204e-07	Probable signal peptidase I	Probable signal peptidase I LepB (SPASE I) (leader peptidase I).
	Rv2995c	leuB	leuB	down	2.51246	1.50244e-11	3-isopropylmalate dehydrogenase	Probable 3-isopropylmalate dehydrogenase LeuB (beta-IPM dehydrogenase) (IMDH) (3-IPM-DH)
	Rv2720	lexA	lexA	down	2.02697	1.48015e-09	LexA repressor	Repressor LexA
	Rv2217	lipB	lipB	down	2.08406	1.52566e-10	Octanoyltransferase	Probable lipoate biosynthesis protein B LipB
	Rv0220	lipC	lipC	down	2.31497	1.41377e-12	Esterase, putative	Probable esterase LipC
	Rv3487c	lipF	lipF	down	4.06279	5.08197e-09	PROBABLE ESTERASE/LIPASE LIPF	Probable esterase/lipase LipF
	Rv1497	lipL	lipL	down	2.86308	1.26564e-09	PROBABLE ESTERASE LIPL	Probable esterase LipL
	Rv1872c	lldD2	lldD2	down	96.5215	1.12739e-13	L-lactate dehydrogenase	Possible L-lactate dehydrogenase (cytochrome) LldD2
	Rv0462	lpdC	lpd	down	3.12948	1.32942e-13	Dihydrolipoyl dehydrogenase	Dihydrolipoamide dehydrogenase LpdC (lipoamide reductase (NADH)) (lipoyl dehydrogenase) (dihydrolipoyl dehydrogenase) (diaphorase)
	Rv1911c	lppC		down	2.10635	2.59287e-09	UPF0098 protein Rv1911c/MT1962	Probable lipoprotein LppC
	Rv2905	lppW	lppW	down	10.5463	4.79626e-11	Putative lipoprotein lppW	Probable conserved alanine rich lipoprotein LppW
	Rv3244c	lpqB	lpqB	down	2.06381	2.34656e-09	Lipoprotein lpqB	Probable conserved lipoprotein LpqB
	Rv3584	lpqE	lpqE	down	2.37275	7.36038e-11	Putative lipoprotein lpqE	Possible conserved lipoprotein LpqE
	Rv3763	lpqH	lpqH	down	6.87007	2.67565e-15	Lipoprotein lpqH	19 kDa lipoprotein antigen precursor LpqH
	Rv0418	lpqL	lpqL	down	2.81492	5.37181e-13	PROBABLE LIPOPROTEIN AMINOPEPTIDASE LPQL	Probable lipoprotein aminopeptidase LpqL
	Rv1016c	lpqT	lpqT	down	2.26492	1.81116e-11	Putative lipoprotein lpqT	Probable conserved lipoprotein LpqT
	Rv1274	lprB	lprB	down	2.60748	1.38559e-05	Putative lipoprotein lprB	Possible lipoprotein LprB
	Rv1275	lprC	lprC	down	3.17984	1.50205e-09	POSSIBLE LIPOPROTEIN LPRC	Possible lipoprotein LprC
	Rv0483	lprQ		down	2.011	0.000110757	Uncharacterized protein Rv0483/MT0501	Probable conserved lipoprotein LprQ
	Rv3597c	lsr2	lsr2	down	10.5346	5.26294e-13	Protein lsr2	Iron-regulated H-NS-like protein Lsr2
	Rv0734	mapA	map-1	down	3.48271	8.54728e-13	Methionine aminopeptidase	Methionine aminopeptidase MapA (map) (peptidase M) (MetAP)
	Rv2940c	mas	mas	down	2.4388	1.43724e-06	Mycocerosic acid synthase	Probable multifunctional mycocerosic acid synthase membrane-associated Mas
	Rv0660c	mazE2		down	11.3218	3.5099e-14	Putative uncharacterized protein	Possible antitoxin MazE2
	Rv1103c	mazE3		down	3.17899	2.5718e-06	Putative uncharacterized protein	Possible antitoxin MazE3
	Rv1102c	mazF3		down	2.14062	1.4834e-05	Putative uncharacterized protein	Toxin MazF3
	Rv0169	mce1A	mce1A	down	2.70503	1.37817e-08	MCE-FAMILY PROTEIN MCE1A	Mce-family protein Mce1A
	Rv0170	mce1B	mce1B	down	3.21913	9.78574e-11	MCE-FAMILY PROTEIN MCE1B	Mce-family protein Mce1B
	Rv0174	mce1F	mce1F	down	2.95711	3.71102e-10	MCE-FAMILY PROTEIN MCE1F	Mce-family protein Mce1F
	Rv1698	mctB		down	2.88831	8.3477e-12	Channel-forming protein Rv1698/MT1737	Outer membrane protein MctB
	Rv1240	mdh	mdh	down	4.23778	7.66412e-14	Malate dehydrogenase	Probable malate dehydrogenase Mdh
	Rv1079	metB	metB	down	3.39223	1.00833e-12	Cystathionine gamma-synthase	Cystathionine gamma-synthase MetB (CGS) (O-succinylhomoserine [thiol]-lyase)
	Rv1133c	metE	metE	down	2.40619	3.27949e-10	5-methyltetrahydropteroyltriglutamate--homocysteine methyltransferase	Probable 5-methyltetrahydropteroyltriglutamate--homocysteine methyltransferase MetE (methionine synthase, vitamin-B12 independent isozyme)
	Rv1388	mihF	mihF	down	2.51901	6.68612e-06	PUTATIVE INTEGRATION HOST FACTOR MIHF	Putative integration host factor MihF
	Rv0655	mkl	mkl	down	7.2187	1.20261e-15	Probable ribonucleotide transport ATP-binding protein mkl	Possible ribonucleotide-transport ATP-binding protein ABC transporter Mkl
	Rv0644c	mmaA2	mmaA2	down	2.13097	4.89276e-08	METHOXY MYCOLIC ACID SYNTHASE 2 MMAA2 (METHYL MYCOLIC ACID SYNTHASE 2) (MMA2) (HYDROXY MYCOLIC ACID SYNTHASE)	Methoxy mycolic acid synthase 2 MmaA2 (methyl mycolic acid synthase 2) (MMA2) (hydroxy mycolic acid synthase)
	Rv0643c	mmaA3	MMA3	down	2.7211	3.6256e-08	Methoxy mycolic acid synthase 3	Methoxy mycolic acid synthase 3 MmaA3 (methyl mycolic acid synthase 3) (MMA3) (hydroxy mycolic acid synthase)
	Rv0642c	mmaA4	mmaA4	down	3.59583	1.39488e-10	METHOXY MYCOLIC ACID SYNTHASE 4 MMAA4 (METHYL MYCOLIC ACID SYNTHASE 4) (MMA4) (HYDROXY MYCOLIC ACID SYNTHASE)	Methoxy mycolic acid synthase 4 MmaA4 (methyl mycolic acid synthase 4) (MMA4) (hydroxy mycolic acid synthase)
	Rv3823c	mmpL8	mmpL8	down	2.55944	1.91824e-11	Membrane transport protein mmpL8	Conserved integral membrane transport protein MmpL8
	Rv0864	moaC2	moaC2	down	4.6749	1.79318e-10	Molybdenum cofactor biosynthesis protein C 2	Probable molybdenum cofactor biosynthesis protein C 2 MoaC2
	Rv1479	moxR1	moxR1	down	2.07021	2.41407e-06	PROBABLE TRANSCRIPTIONAL REGULATORY PROTEIN MOXR1	Probable transcriptional regulatory protein MoxR1
	Rv0981	mprA	mprA	down	2.3639	3.649e-07	Response regulator mprA	Mycobacterial persistence regulator MRPA (two component response transcriptional regulatory protein)
	Rv1926c	mpt63	mpt63	down	2.45353	6.80306e-06	Immunogenic protein MPT63	Immunogenic protein Mpt63 (antigen Mpt63/MPB63) (16 kDa immunoprotective extracellular protein)
	Rv1980c	mpt64	mpt64	down	3.41727	1.13173e-11	Immunogenic protein MPT64	Immunogenic protein Mpt64 (antigen Mpt64/MPB64)
	Rv2674	msrB		down	2.35748	4.99731e-08	PilB-related protein	Probable peptide methionine sulfoxide reductase MsrB (protein-methionine-R-oxide reductase) (peptide met(O) reductase)
	Rv0040c	mtc28	mtc28	down	2.50391	2.34617e-13	Proline-rich 28 kDa antigen	Secreted proline rich protein Mtc28 (proline rich 28 kDa antigen)
	Rv3246c	mtrA	mtrA	down	6.39204	6.20449e-14	DNA-binding response regulator mtrA	Two component sensory transduction transcriptional regulatory protein MtrA
	Rv3245c	mtrB	mtrB	down	2.63718	3.30467e-10	Sensor histidine kinase mtrB	Two component sensory transduction histidine kinase MtrB
	Rv1594	nadA	nadA	down	13.7126	3.37669e-12	Quinolinate synthetase A	Probable quinolinate synthetase NadA
	Rv1595	nadB	nadB	down	5.49785	6.45389e-12	L-aspartate oxidase	Probable L-aspartate oxidase NadB
	Rv1596	nadC	nadC	down	6.20714	1.07657e-11	Nicotinate-nucleotide pyrophosphorylase [carboxylating]	Probable nicotinate-nucleotide pyrophosphatase NadC
	Rv2329c	narK1	narK1	down	2.1867	5.19073e-06	Nitrite extrusion protein	Probable nitrite extrusion protein 1 NarK1 (nitrite facilitator 1)
	Rv3051c	nrdE	nrdE	down	2.55359	2.57395e-10	Ribonucleoside-diphosphate reductase subunit alpha	Ribonucleoside-diphosphate reductase (alpha chain) NrdE (ribonucleotide reductase small subunit) (R1F protein)
	Rv3053c	nrdH	nrdH	down	11.8194	1.56952e-10	Glutaredoxin NrdH, putative	Probable glutaredoxin electron transport component of NRDEF (glutaredoxin-like protein) NrdH
	Rv3052c	nrdI	nrdI	down	15.4704	1.70778e-11	Protein nrdI	Probable NrdI protein
	Rv2718c	nrdR	nrdR	down	2.33846	1.86151e-08	Transcriptional repressor nrdR	Probable transcriptional regulatory protein NrdR
	Rv3148	nuoD	nuoD	down	2.35623	6.53933e-12	NADH-quinone oxidoreductase subunit D	Probable NADH dehydrogenase I (chain D) NuoD (NADH-ubiquinone oxidoreductase chain D)
	Rv3149	nuoE	nuoE	down	5.23478	9.69043e-16	NADH-quinone oxidoreductase subunit E	Probable NADH dehydrogenase I (chain E) NuoE (NADH-ubiquinone oxidoreductase chain E)
	Rv3150	nuoF	nuoF	down	2.52604	3.24507e-12	NADH-quinone oxidoreductase subunit F	Probable NADH dehydrogenase I (chain F) NuoF (NADH-ubiquinone oxidoreductase chain F)
	Rv3151	nuoG	nuoG	down	2.95364	5.23436e-14	NADH-quinone oxidoreductase subunit G	Probable NADH dehydrogenase I (chain G) NuoG (NADH-ubiquinone oxidoreductase chain G)
	Rv3155	nuoK	nuoK	down	2.74502	1.17517e-10	NADH-quinone oxidoreductase subunit K	Probable NADH dehydrogenase I (chain K) NuoK (NADH-ubiquinone oxidoreductase chain K)
	Rv3156	nuoL	nuoL	down	2.03789	1.1194e-11	NADH-quinone oxidoreductase subunit L	Probable NADH dehydrogenase I (chain L) NuoL (NADH-ubiquinone oxidoreductase chain L)
	Rv2533c	nusB	nusB	down	2.19419	5.23431e-10	N utilization substance protein B homolog	N utilization substance protein NusB (NusB protein)
	Rv0639	nusG	nusG	down	4.60523	4.54989e-08	Transcription antitermination protein nusG	Probable transcription antitermination protein NusG
	Rv3490	otsA	otsA	down	3.07407	1.67222e-10	Trehalose-phosphate synthase	Alpha, alpha-trehalose-phosphate synthase [UDP-forming] OtsA (trehalose-6-phosphate synthase) (UDP-glucose-glucosephosphate glucosyltransferase) (trehalosephosphate-UDP glucosyltransferase) (trehalose-6-phosphate synthetase) (trehalose-phosphate synthase) (trehalose-phosphate synthetase) (transglucosylase) (trehalosephosphate-UDP glucosyl transferase)
	Rv1182	papA3	papA3	down	3.25468	5.32649e-09	PROBABLE CONSERVED POLYKETIDE SYNTHASE ASSOCIATED PROTEIN PAPA3	Probable conserved polyketide synthase associated protein PapA3
	Rv0470c	pcaA	cmaC	down	2.65437	3.89735e-07	MYCOLIC ACID SYNTHASE PCAA (CYCLOPROPANE SYNTHASE)	Mycolic acid synthase PcaA (cyclopropane synthase)
	Rv0211	pckA	pckG	down	2.17211	2.55815e-05	Phosphoenolpyruvate carboxykinase [GTP]	Probable iron-regulated phosphoenolpyruvate carboxykinase [GTP] PckA (phosphoenolpyruvate carboxylase) (PEPCK)(pep carboxykinase)
	Rv2162c	PE_PGRS38	PE_PGRS38	down	3.15778	3.02084e-09	PE-PGRS FAMILY PROTEIN	PE-PGRS family protein PE_PGRS38
	Rv2396	PE_PGRS41	PE_PGRS41	down	2.20472	4.03335e-07	PE-PGRS FAMILY PROTEIN	PE-PGRS family protein PE_PGRS41
	Rv1172c	PE12	PE12	down	2.00374	2.87732e-07	PE FAMILY PROTEIN	PE family protein PE12
	Rv1791	PE19	PE19	down	2.1988	8.00364e-07	PE FAMILY PROTEIN	PE family protein PE19
	Rv3477	PE31	PE31	down	86.3791	2.32037e-18	PE FAMILY PROTEIN	PE family protein PE31
	Rv3893c	PE36	PE36	down	3.60355	1.49913e-11	PE family protein	PE family protein PE36
	Rv0125	pepA	pepA	down	4.89064	5.42098e-14	PROBABLE SERINE PROTEASE PEPA (SERINE PROTEINASE) (MTB32A)	Probable serine protease PepA (serine proteinase) (MTB32A)
	Rv0983	pepD	pepD	down	3.22346	2.11678e-08	PROBABLE SERINE PROTEASE PEPD (SERINE PROTEINASE) (MTB32B)	Probable serine protease PepD (serine proteinase) (MTB32B)
	Rv0821c	phoY2	phoU2	down	4.25912	1.33852e-10	Phosphate transport system protein phoU homolog 2	Probable phosphate-transport system transcriptional regulatory protein PhoY2
	Rv3810	pirG	erp	down	2.78816	5.8159e-09	Exported repetitive protein	Exported repetitive protein precursor PirG (cell surface protein) (EXP53)
	Rv0545c	pitA	pit	down	5.21909	1.3194e-10	Probable low-affinity inorganic phosphate transporter	Probable low-affinity inorganic phosphate transporter integral membrane protein PitA
	Rv3800c	pks13	pks13	down	3.52798	3.71384e-10	POLYKETIDE SYNTHASE PKS13	Polyketide synthase Pks13
	Rv1013	pks16	pks16	down	6.56046	3.19042e-11	PUTATIVE POLYKETIDE SYNTHASE PKS16	Putative polyketide synthase Pks16
	Rv1180	pks3	pks3	down	4.37746	1.54236e-12	PROBABLE POLYKETIDE BETA-KETOACYL SYNTHASE PKS3	Probable polyketide beta-ketoacyl synthase Pks3
	Rv1181	pks4	pks4	down	2.43662	6.20449e-14	PROBABLE POLYKETIDE BETA-KETOACYL SYNTHASE PKS4	Probable polyketide beta-ketoacyl synthase Pks4
	Rv3682	ponA2	pon1	down	2.62822	8.3651e-10	Penicillin-binding protein 1	Probable bifunctional membrane-associated penicillin-binding protein 1A/1B PonA2 (murein polymerase) [includes: penicillin-insensitive transglycosylase (peptidoglycan TGASE) + penicillin-sensitive transpeptidase (DD-transpeptidase)]
	Rv1168c	PPE17	ppe17	down	2.94069	1.59086e-11	Uncharacterized PPE family protein PPE17	PPE family protein PPE17
	Rv1361c	PPE19	PPE60///ppe19	down	4.41811	3.66846e-11	PE FAMILY PROTEIN///Uncharacterized PPE family protein PPE19	PPE family protein PPE19
	Rv1387	PPE20	ppe20	down	2.28073	4.83174e-12	Uncharacterized PPE family protein PPE20	PPE family protein PPE20
	Rv1807	PPE31	PPE31	down	2.24377	6.87254e-05	PPE FAMILY PROTEIN	PPE family protein PPE31
	Rv1808	PPE32	ppe32	down	2.88119	3.30072e-06	Uncharacterized PPE family protein PPE32	PPE family protein PPE32
	Rv3478	PPE60	PPE60	down	7.36078	6.67336e-13	PE FAMILY PROTEIN	PE family protein PPE60
	Rv0009	ppiA	ppiA	down	9.04368	1.25049e-14	Probable peptidyl-prolyl cis-trans isomerase A	Probable iron-regulated peptidyl-prolyl cis-trans isomerase A PpiA (PPIase A) (rotamase A)
	Rv2110c	prcB	prcB	down	2.06843	6.08342e-09	Proteasome subunit beta	Proteasome beta subunit PrcB; assembles with alpha subunit PrcA.
	Rv0903c	prrA	prrA	down	2.61065	3.76009e-08	Transcriptional regulatory protein prrA	Two component response transcriptional regulatory protein PrrA
	Rv1017c	prsA	prs	down	2.38067	8.58727e-08	Ribose-phosphate pyrophosphokinase	Probable ribose-phosphate pyrophosphokinase PrsA (phosphoribosyl pyrophosphate synthetase) (PRPP synthetase)
	Rv0933	pstB	pstB2	down	2.81962	1.78569e-12	Phosphate import ATP-binding protein pstB 2	Phosphate-transport ATP-binding protein ABC transporter PstB
	Rv0934	pstS1	pstS1	down	3.50919	1.97769e-13	Phosphate-binding protein pstS 1	Periplasmic phosphate-binding lipoprotein PstS1 (PBP-1) (PstS1)
	Rv0932c	pstS2	pstS2	down	4.09517	9.79384e-13	Phosphate-binding protein pstS 2	Periplasmic phosphate-binding lipoprotein PstS2 (PBP-2) (PstS2)
	Rv2111c	pup	pup	down	17.4395	6.06617e-09	Prokaryotic ubiquitin-like protein pup	Prokaryotic ubiquitin-like protein Pup
	Rv1699	pyrG	pyrG	down	2.13697	3.49089e-11	CTP synthase	Probable CTP synthase PyrG
	Rv2883c	pyrH	pyrH	down	2.06876	2.26111e-11	Uridylate kinase	Probable uridylate kinase PyrH (UK) (uridine monophosphate kinase) (UMP kinase)
	Rv2195	qcrA	qcrA	down	5.08074	1.30628e-12	Ubiquinol-cytochrome c reductase iron-sulfur subunit	Probable rieske iron-sulfur protein QcrA
	Rv2196	qcrB	qcrB	down	5.48647	3.37549e-13	Ubiquinol-cytochrome c reductase cytochrome b subunit	Probable ubiquinol-cytochrome C reductase QcrB (cytochrome B subunit)
	Rv2194	qcrC	qcrC	down	8.93362	7.86445e-14	Ubiquinol-cytochrome c reductase cytochrome c subunit	Probable ubiquinol-cytochrome C reductase QcrC (cytochrome C subunit)
	Rv2838c	rbfA	rbfA	down	2.11214	0.000303838	Ribosome-binding factor A	Probable ribosome-binding factor a RbfA (P15B protein)
	Rv3715c	recR	recR	down	3.22768	5.15629e-11	Recombination protein recR	Probable recombination protein RecR
	Rv3781	rfbE	rfbE	down	2.04896	1.76277e-10	O-antigen export system, ATP-binding protein	Probable O-antigen/lipopolysaccharide transport ATP-binding protein ABC transporter RfbE
	Rv3211	rhlE	rhlE	down	2.24448	5.96284e-08	ATP-dependent RNA helicase DeaD	Probable ATP-dependent RNA helicase RhlE
	Rv1477	ripA		down	2.65806	6.16528e-09	HYPOTHETICAL INVASION PROTEIN	Peptidoglycan hydrolase
	Rv3465	rmlC	rmlC	down	2.08394	3.94679e-10	dTDP-4-DEHYDRORHAMNOSE 3,5-EPIMERASE RMLC (DTDP-4-KETO-6-DEOXYGLUCOSE 3,5-EPIMERASE) (DTDP-L-RHAMNOSE SYNTHETASE) (THYMIDINE DIPHOSPHO-4-KETO-RHAMNOSE 3,5-EPIMERASE)	dTDP-4-dehydrorhamnose 3,5-epimerase RmlC (dTDP-4-keto-6-deoxyglucose 3,5-epimerase) (dTDP-L-rhamnose synthetase) (thymidine diphospho-4-keto-rhamnose 3,5-epimerase)
	Rv1884c	rpfC	rpfC	down	2.11402	5.67542e-08	PROBABLE RESUSCITATION-PROMOTING FACTOR RPFC	Probable resuscitation-promoting factor RpfC
	Rv0641	rplA	rplA	down	5.44715	1.95544e-09	50S ribosomal protein L1	50S ribosomal protein L1 RplA
	Rv0704	rplB	rplB	down	4.9182	1.7495e-08	50S ribosomal protein L2	50S ribosomal protein L2 RplB
	Rv0701	rplC	rplC	down	3.21222	3.16622e-08	50S ribosomal protein L3	50S ribosomal protein L3 RplC
	Rv0702	rplD	rplD	down	4.99033	1.32774e-09	50S ribosomal protein L4	50S ribosomal protein L4 RplD
	Rv0716	rplE	rplE	down	7.84034	5.15341e-10	50S ribosomal protein L5	50S ribosomal protein L5 RplE
	Rv0719	rplF	rplF	down	3.28661	1.46236e-12	50S ribosomal protein L6	50S ribosomal protein L6 RplF
	Rv0056	rplI	rplI	down	3.66801	1.15618e-11	50S ribosomal protein L9	50S ribosomal protein L9 RplI
	Rv0640	rplK	rplK	down	5.2312	1.23115e-07	50S ribosomal protein L11	50S ribosomal protein L11 RplK
	Rv0652	rplL	rplL	down	9.8086	6.40957e-12	50S ribosomal protein L7/L12	50S ribosomal protein L7/L12 RplL (SA1)
	Rv3443c	rplM	rplM	down	7.93153	8.55883e-10	50S ribosomal protein L13	50S ribosomal protein L13 RplM
	Rv0714	rplN	rplN	down	4.5558	3.18604e-09	50S ribosomal protein L14	50S ribosomal protein L14 RplN
	Rv0723	rplO	rplO	down	17.6551	5.59276e-12	50S ribosomal protein L15	50S ribosomal protein L15 RplO
	Rv3456c	rplQ	rplQ	down	4.78573	8.93187e-13	50S ribosomal protein L17	50S ribosomal protein L17 RplQ
	Rv0720	rplR	rplR	down	2.91787	1.36023e-10	50S ribosomal protein L18	50S ribosomal protein L18 RplR
	Rv2904c	rplS	rplS	down	5.07823	3.6195e-09	50S ribosomal protein L19	50S ribosomal protein L19 RplS
	Rv1643	rplT	rplT	down	4.11683	1.539e-10	50S ribosomal protein L20	50S ribosomal protein L20 RplT
	Rv2442c	rplU	rplU	down	3.13191	2.46676e-08	50S ribosomal protein L21	50S ribosomal protein L21 RplU
	Rv0706	rplV	rplV	down	3.41477	2.61236e-11	50S ribosomal protein L22	50S ribosomal protein L22 RplV
	Rv0703	rplW	rplW	down	4.86033	2.56422e-10	50S ribosomal protein L23	50S ribosomal protein L23 RplW
	Rv0715	rplX	rplX	down	5.19815	4.12401e-10	50S ribosomal protein L24	50S ribosomal protein L24 RplX
	Rv2441c	rpmA	rpmA	down	9.1531	1.30856e-12	50S ribosomal protein L27	50S ribosomal protein L27 RpmA
	Rv0709	rpmC	rpmC	down	3.58049	1.01962e-09	50S ribosomal protein L29	50S ribosomal protein L29 RpmC
	Rv0722	rpmD	rpmD	down	2.66209	2.89876e-10	50S ribosomal protein L30	50S ribosomal protein L30 RpmD
	Rv1298	rpmE	rpmE	down	5.11805	3.81818e-05	50S ribosomal protein L31	50S ribosomal protein L31 RpmE
	Rv0979A	rpmF	rpmF	down	3.37633	6.55903e-10	50S ribosomal protein L32	50S ribosomal protein L32 RpmF
	Rv0634B	rpmG2	rpmG2	down	2.64597	4.77599e-09	50S ribosomal protein L33 2	50S ribosomal protein L33 RpmG2
	Rv3924c	rpmH	rpmH	down	12.3284	5.06387e-10	50S ribosomal protein L34	50S ribosomal protein L34 RpmH
	Rv1642	rpmI	rpmI	down	25.0742	2.33094e-10	50S ribosomal protein L35	50S ribosomal protein L35 RpmI
	Rv3461c	rpmJ	rpmJ	down	5.36907	1.43262e-07	50S ribosomal protein L36	50S ribosomal protein L36 RpmJ
	Rv3457c	rpoA	rpoA	down	3.51697	1.31067e-09	DNA-directed RNA polymerase subunit alpha	Probable DNA-directed RNA polymerase (alpha chain) RpoA (transcriptase alpha chain) (RNA polymerase alpha subunit) (DNA-directed RNA nucleotidyltransferase)
	Rv0667	rpoB	rpoB	down	7.60508	2.84593e-07	DNA-directed RNA polymerase subunit beta	DNA-directed RNA polymerase (beta chain) RpoB (transcriptase beta chain) (RNA polymerase beta subunit)
	Rv0668	rpoC	rpoC	down	4.87264	2.4003e-05	DNA-directed RNA polymerase subunit beta'	DNA-directed RNA polymerase (beta' chain) RpoC (transcriptase beta' chain) (RNA polymerase beta' subunit).
	Rv1390	rpoZ	rpoZ	down	9.09216	7.02162e-12	DNA-directed RNA polymerase subunit omega	Probable DNA-directed RNA polymerase (omega chain) RpoZ (transcriptase omega chain) (RNA polymerase omega subunit)
	Rv1630	rpsA	rpsA	down	12.0122	2.28181e-12	30S ribosomal protein S1	30S ribosomal protein S1 RpsA
	Rv2890c	rpsB	rpsB	down	2.09588	0.000188612	30S ribosomal protein S2	30S ribosomal protein S2 RpsB
	Rv0721	rpsE	rpsE	down	3.18517	1.2593e-09	30S ribosomal protein S5	30S ribosomal protein S5 RpsE
	Rv0053	rpsF	rpsF	down	8.05567	4.74852e-12	30S ribosomal protein S6	30S ribosomal protein S6 RpsF
	Rv0683	rpsG	rpsG	down	14.0475	3.98017e-09	30S ribosomal protein S7	30S ribosomal protein S7 RpsG
	Rv0718	rpsH	rpsH	down	6.62902	2.02927e-12	30S ribosomal protein S8	30S ribosomal protein S8 RpsH
	Rv3442c	rpsI	rpsI	down	8.26844	2.35774e-11	30S ribosomal protein S9	30S ribosomal protein S9 RpsI
	Rv0700	rpsJ	rpsJ	down	29.394	7.66789e-10	30S ribosomal protein S10	30S ribosomal protein S10 RpsJ (transcription antitermination factor NusE)
	Rv0682	rpsL	rpsL	down	8.97658	1.02037e-08	30S ribosomal protein S12	30S ribosomal protein S12 RpsL
	Rv3460c	rpsM	rpsM	down	4.99455	3.89182e-09	30S ribosomal protein S13	30S ribosomal protein S13 RpsM
	Rv0717	rpsN1	rpsZ	down	2.82832	5.15472e-11	30S ribosomal protein S14 type Z	30S ribosomal protein S14 RpsN1
	Rv2785c	rpsO	rpsO	down	3.26789	1.48135e-07	30S ribosomal protein S15	30S ribosomal protein S15 RpsO
	Rv0055	rpsR1	rpsR1	down	3.51068	1.17986e-11	30S ribosomal protein S18 1	30S ribosomal protein S18-1 RpsR1
	Rv0705	rpsS	rpsS	down	7.393	1.80672e-10	30S ribosomal protein S19	30S ribosomal protein S19 RpsS
	Rv2412	rpsT	rpsT	down	12.6739	3.87446e-12	30S ribosomal protein S20	30S ribosomal protein S20 RpsT
	Rv1222	rseA		down	4.29483	4.48806e-05	Putative uncharacterized protein	Anti-sigma factor RseA
	Rv0011c	Rv0011c		down	2.08376	1.50224e-06	UPF0233 membrane protein Rv0011c/MT0014	Probable conserved transmembrane protein
	Rv0045c	Rv0045c		down	2.97627	5.37091e-07	POSSIBLE HYDROLASE	Possible hydrolase
	Rv0049	Rv0049		down	2.36587	2.8059e-10	Uncharacterized protein Rv0049/MT0055	Conserved hypothetical protein
	Rv0108c	Rv0108c		down	31.2017	1.70399e-13	Putative uncharacterized protein	Hypothetical protein
	Rv0145	Rv0145		down	3.31339	2.47312e-07	Putative S-adenosyl-L-methionine-dependent methyltransferase Rv0145/MT0153	Possible S-adenosylmethionine-dependent methyltransferase
	Rv0147	Rv0147		down	2.03876	3.24455e-08	PROBABLE ALDEHYDE DEHYDROGENASE (NAD+) DEPENDENT	Probable aldehyde dehydrogenase (NAD+) dependent
	Rv0157A	Rv0157A		down	18.2545	1.12739e-13		Conserved protein
	Rv0175	Rv0175		down	5.34974	4.40445e-12	PROBABLE CONSERVED MCE ASSOCIATED MEMBRANE PROTEIN	Probable conserved Mce associated membrane protein
	Rv0178	Rv0178		down	3.78997	2.865e-12	PROBABLE CONSERVED MCE ASSOCIATED MEMBRANE PROTEIN	Probable conserved Mce associated membrane protein
	Rv0201c	Rv0201c		down	2.19934	1.0296e-08	Putative uncharacterized protein	Conserved protein
	Rv0247c	Rv0247c		down	3.54551	7.92398e-15	Ferredoxin, 2Fe-2S	Probable succinate dehydrogenase [iron-sulfur subunit] (succinic dehydrogenase)
	Rv0248c	Rv0248c		down	2.46143	9.8395e-10	FAD flavoprotein oxidase, putative	Probable succinate dehydrogenase [iron-sulfur subunit] (succinic dehydrogenase)
	Rv0249c	Rv0249c		down	6.12306	6.91867e-10	PROBABLE SUCCINATE DEHYDROGENASE [MEMBRANE ANCHOR SUBUNIT] (SUCCINIC DEHYDROGENASE)	Probable succinate dehydrogenase [membrane anchor subunit] (succinic dehydrogenase)
	Rv0250c	Rv0250c		down	6.62853	3.61111e-11	Putative uncharacterized protein	Conserved protein
	Rv0268c	Rv0268c		down	2.0589	4.49259e-09	Putative uncharacterized protein	Hypothetical protein
	Rv0276	Rv0276		down	16.2361	6.23657e-15	Putative uncharacterized protein	Conserved hypothetical protein
	Rv0298	Rv0298		down	2.05907	3.94679e-10	DNA-binding protein, CopG family	Hypothetical protein
	Rv0299	Rv0299		down	3.25603	2.41798e-10	Putative uncharacterized protein	Hypothetical protein
	Rv0308	Rv0308		down	2.36781	1.18518e-12	PAP2 superfamily protein	Probable conserved integral membrane protein
	Rv0309	Rv0309		down	2.48396	3.60214e-10	Putative uncharacterized protein	Possible conserved exported protein
	Rv0315	Rv0315		down	3.42931	4.31938e-13	POSSIBLE BETA-1,3-GLUCANASE	Possible beta-1,3-glucanase precursor
	Rv0333	Rv0333		down	2.44624	3.28119e-12	Putative uncharacterized protein	Unknown protein
	Rv0430	Rv0430		down	6.23485	6.92299e-17	Putative uncharacterized protein	Conserved hypothetical protein
	Rv0431	Rv0431	AT103	down	7.50986	2.67565e-15	PUTATIVE TUBERCULIN RELATED PEPTIDE	Putative tuberculin related peptide
	Rv0455c	Rv0455c		down	3.97228	2.80467e-14	Putative uncharacterized protein	Conserved protein
	Rv0460	Rv0460		down	4.62667	4.26668e-14	CONSERVED HYDROPHOBIC PROTEIN	Conserved hydrophobic protein
	Rv0464c	Rv0464c		down	2.49444	6.03744e-10	Putative uncharacterized protein	Conserved protein
	Rv0502	Rv0502		down	3.97647	1.38256e-10	Uncharacterized protein Rv0502/MT0523	Conserved protein
	Rv0516c	Rv0516c		down	2.53636	0.000448836	Putative uncharacterized protein	Possible anti-anti-sigma factor
	Rv0544c	Rv0544c		down	2.05358	3.92234e-07	POSSIBLE CONSERVED TRANSMEMBRANE PROTEIN	Possible conserved transmembrane protein
	Rv0559c	Rv0559c		down	2.04138	2.55368e-08	POSSIBLE CONSERVED SECRETED PROTEIN	Possible conserved secreted protein
	Rv0567	Rv0567		down	2.04911	1.16354e-09	PROBABLE METHYLTRANSFERASE/METHYLASE	Probable methyltransferase/methylase
	Rv0692	Rv0692		down	5.55376	4.21729e-13	Putative uncharacterized protein	Conserved hypothetical protein
	Rv0759c	Rv0759c		down	2.91993	5.96137e-12	Uncharacterized HIT-like protein Rv0759c/MT0784	Conserved hypothetical protein
	Rv0760c	Rv0760c		down	2.64575	1.94581e-09	Putative uncharacterized protein	Conserved protein
	Rv0805	Rv0805	icc	down	4.84035	2.99067e-05	Icc protein	Class III cyclic nucleotide phosphodiesterase (cNMP PDE)
	Rv0831c	Rv0831c		down	2.13441	3.22249e-08	Putative uncharacterized protein	Conserved protein
	Rv0863	Rv0863		down	6.01487	7.58632e-10	Putative uncharacterized protein	Conserved hypothetical protein
	Rv0883c	Rv0883c		down	5.15975	2.43583e-12	Uncharacterized protein Rv0883c/MT0906	Conserved hypothetical protein
	Rv0885	Rv0885		down	2.00677	4.16936e-06	Uncharacterized protein Rv0885/MT0908	Conserved hypothetical protein
	Rv0910	Rv0910		down	2.26759	7.18635e-11	Putative uncharacterized protein	Conserved hypothetical protein
	Rv0950c	Rv0950c		down	3.03812	5.15472e-11	Peptidase, M23/M37 family	Conserved hypothetical protein
	Rv0954	Rv0954		down	3.91452	4.89133e-13	34 kDa antigenic protein homolog	Probable conserved transmembrane protein
	Rv0991c	Rv0991c		down	19.7528	1.30127e-07	CONSERVED HYPOTHETICAL SERINE RICH PROTEIN	Conserved serine rich protein
	Rv1041c	Rv1041c		down	2.32251	3.76318e-07	POSSIBLE TRANSPOSASE	Probable is like-2 transposase
	Rv1042c	Rv1042c		down	2.44936	1.80678e-11	POSSIBLE TRANSPOSASE	Probable is like-2 transposase
	Rv1065	Rv1065		down	14.7828	3.53993e-09	Putative uncharacterized protein	Conserved hypothetical protein
	Rv1072	Rv1072		down	18.8262	3.15257e-07	PROBABLE CONSERVED TRANSMEMBRANE PROTEIN	Probable conserved transmembrane protein
	Rv1073	Rv1073		down	6.11462	3.10176e-06	Putative uncharacterized protein	Conserved hypothetical protein
	Rv1117	Rv1117		down	3.67326	3.17571e-11	Putative uncharacterized protein	Conserved protein
	Rv1156	Rv1156		down	4.66847	6.05851e-12	Putative uncharacterized protein	Conserved protein
	Rv1157c	Rv1157c		down	3.4579	4.25928e-12	CONSERVED HYPOTHETICAL ALA-, PRO-RICH PROTEIN	Conserved ala-, pro-rich protein
	Rv1184c	Rv1184c		down	4.044	8.61835e-12	POSSIBLE EXPORTED PROTEIN	Possible exported protein
	Rv1192	Rv1192		down	2.22103	6.16107e-08	Putative uncharacterized protein	Unknown protein
	Rv1194c	Rv1194c		down	3.48755	5.45377e-05	Putative uncharacterized protein	Conserved protein
	Rv1211	Rv1211		down	8.81358	5.88075e-13	Putative uncharacterized protein	Conserved protein
	Rv1248c	Rv1248c	kgd	down	2.79778	2.19172e-10	2-oxoglutarate decarboxylase	Multifunctional alpha-ketoglutarate metabolic enzyme
	Rv1301	Rv1301		down	2.36352	1.10262e-08	Uncharacterized protein Rv1301/MT1340	Conserved protein
	Rv1303	Rv1303		down	6.65955	9.91562e-11	Uncharacterized protein Rv1303/MT1343	Conserved hypothetical transmembrane protein
	Rv1324	Rv1324		down	2.73126	4.54702e-10	Uncharacterized protein Rv1324/MT1366	Possible thioredoxin
	Rv1331	Rv1331	clpS	down	6.50794	1.03802e-10	ATP-dependent Clp protease adapter protein clpS	Conserved hypothetical protein
	Rv1410c	Rv1410c		down	4.30495	3.60309e-14	AMINOGLYCOSIDES/TETRACYCLINE-TRANSPORT INTEGRAL MEMBRANE PROTEIN	Aminoglycosides/tetracycline-transport integral membrane protein
	Rv1435c	Rv1435c		down	3.7624	1.95706e-12	Probable conserved Proline, Glycine, Valine-rich secreted protein	Probable conserved proline, glycine, valine-rich secreted protein
	Rv1480	Rv1480		down	2.40542	2.59863e-09	Uncharacterized protein Rv1480/MT1527	Conserved protein
	Rv1486c	Rv1486c		down	2.26848	5.44465e-10	Uncharacterized protein Rv1486c/MT1533	Conserved hypothetical protein
	Rv1488	Rv1488		down	2.59837	3.09965e-11	Uncharacterized protein Rv1488/MT1533.2	Possible exported conserved protein
	Rv1535	Rv1535		down	22.4716	2.43583e-12	Putative uncharacterized protein	Unknown protein
	Rv1544	Rv1544		down	2.56638	5.41505e-12	Oxidoreductase, short-chain dehydrogenase/reductase family	Possible ketoacyl reductase
	Rv1558	Rv1558		down	2.35037	7.3163e-11	Uncharacterized protein Rv1558/MT1609	Conserved protein
	Rv1566c	Rv1566c		down	12.449	1.65094e-13	Possible inv protein	Possible Inv protein
	Rv1590	Rv1590		down	3.56967	1.98326e-13	Uncharacterized protein Rv1590/MT1625	Conserved hypothetical protein
	Rv1626	Rv1626	pdtaR	down	5.58564	4.34678e-13	Probable transcriptional regulatory protein pdtaR	Probable two-component system transcriptional regulator
	Rv1693	Rv1693		down	5.35994	4.95723e-12	Putative uncharacterized protein	Conserved hypothetical protein
	Rv1697	Rv1697		down	3.20921	8.16623e-12	Putative uncharacterized protein	Conserved hypothetical protein
	Rv1810	Rv1810		down	11.9172	1.90145e-12	Putative uncharacterized protein	Conserved protein
	Rv1815	Rv1815		down	3.6509	1.25731e-07	Uncharacterized protein Rv1815/MT1863	Conserved protein
	Rv1824	Rv1824		down	2.33577	2.15019e-11	Uncharacterized protein Rv1824/MT1872	Conserved hypothetical membrane protein
	Rv1828	Rv1828		down	8.06111	2.57395e-10	Uncharacterized HTH-type transcriptional regulator Rv1828/MT1876	Conserved protein
	Rv1829	Rv1829		down	2.07734	1.68771e-08	Uncharacterized protein Rv1829/MT1877	Conserved protein
	Rv1830	Rv1830		down	3.27778	1.60667e-11	Uncharacterized HTH-type transcriptional regulator Rv1830/MT1879	Conserved hypothetical protein
	Rv1831	Rv1831		down	2.43179	9.7677e-06	Uncharacterized protein Rv1831/MT1879.1	Hypothetical protein
	Rv1863c	Rv1863c		down	8.66889	3.35792e-13	PROBABLE CONSERVED INTEGRAL MEMBRANE PROTEIN	Probable conserved integral membrane protein
	Rv1871c	Rv1871c		down	60.1614	1.02147e-13	Putative uncharacterized protein	Conserved protein
	Rv1883c	Rv1883c		down	2.0829	4.99093e-06	Putative uncharacterized protein	Conserved hypothetical protein
	Rv1885c	Rv1885c		down	12.3716	3.06674e-13	Chorismate mutase-related protein	Chorismate mutase
	Rv1887	Rv1887		down	4.248	1.10262e-08	Putative uncharacterized protein	Hypothetical protein
	Rv1892	Rv1892		down	2.13227	2.1418e-12	PROBABLE MEMBRANE PROTEIN	Probable membrane protein
	Rv1904	Rv1904		down	3.66069	2.03982e-10	Anti-sigma factor antagonist	Conserved hypothetical protein
	Rv1987	Rv1987		down	4.21924	9.13891e-12	Uncharacterized protein Rv1987/MT2041	Possible chitinase
	Rv2015c	Rv2015c		down	2.53448	2.42237e-07	Putative uncharacterized protein	Conserved hypothetical protein
	Rv2020c	Rv2020c		down	2.69599	9.6535e-07	Putative uncharacterized protein	Conserved hypothetical protein
	Rv2021c	Rv2021c		down	2.08404	5.40392e-07	DNA-binding protein, putative	Transcriptional regulatory protein
	Rv2050	Rv2050		down	3.10001	1.60887e-05	Putative uncharacterized protein	Conserved protein
	Rv2074	Rv2074		down	3.97486	9.35043e-14	Uncharacterized protein Rv2074/MT2134	Possible pyridoxamine 5'-phosphate oxidase (PNP/PMP oxidase) (pyridoxinephosphate oxidase) (PNPOX) (pyridoxine 5'-phosphate oxidase)
	Rv2136c	Rv2136c	uppP	down	3.80905	1.25912e-08	Undecaprenyl-diphosphatase	Possible conserved transmembrane protein
	Rv2137c	Rv2137c		down	13.7804	3.72576e-12	Putative uncharacterized protein	Conserved hypothetical protein
	Rv2144c	Rv2144c		down	4.1742	1.7012e-09	Probable transmembrane protein	Probable transmembrane protein
	Rv2146c	Rv2146c		down	2.65035	2.56683e-09	Possible conserved transmembrane protein	Possible conserved transmembrane protein
	Rv2147c	Rv2147c	sepF	down	9.53842	3.5876e-14	Cell division protein sepF	Conserved hypothetical protein
	Rv2159c	Rv2159c		down	4.88218	9.39958e-12	Putative uncharacterized protein	Conserved protein
	Rv2161c	Rv2161c		down	3.2272	1.93357e-09	Putative uncharacterized protein	Conserved protein
	Rv2166c	Rv2166c	mraZ	down	5.37914	2.6373e-09	Protein mraZ	Conserved protein
	Rv2169c	Rv2169c		down	2.454	6.56976e-08	PROBABLE CONSERVED TRANSMEMBRANE PROTEIN	Probable conserved transmembrane protein
	Rv2184c	Rv2184c		down	2.31226	3.73166e-11	Putative uncharacterized protein	Conserved hypothetical protein
	Rv2190c	Rv2190c		down	3.77584	3.10796e-11	Uncharacterized protein Rv2190c/MT2245	Conserved hypothetical protein
	Rv2199c	Rv2199c	ctaF	down	2.35092	9.56767e-11	Probable cytochrome c oxidase polypeptide 4	Possible conserved integral membrane protein
	Rv2204c	Rv2204c		down	11.5416	8.38327e-08	Protein Rv2204c/MT2260	Conserved protein
	Rv2239c	Rv2239c		down	2.11327	9.7093e-10	Uncharacterized protein Rv2239c/MT2299	Conserved hypothetical protein
	Rv2256c	Rv2256c		down	7.1304	1.2333e-09	Putative uncharacterized protein	Conserved hypothetical protein
	Rv2280	Rv2280		down	2.6626	2.86976e-12	Oxidoreductase, FAD-binding	Probable dehydrogenase
	Rv2288	Rv2288		down	6.88006	1.72731e-15	Uncharacterized protein Rv2288/MT2345.1	Hypothetical protein
	Rv2302	Rv2302		down	4.43451	1.28709e-10	Uncharacterized protein Rv2302/MT2359	Conserved protein
	Rv2348c	Rv2348c		down	4.67394	1.81167e-10	Putative uncharacterized protein	Hypothetical protein
	Rv2454c	Rv2454c		down	3.0793	9.36977e-10	PROBABLE OXIDOREDUCTASE (BETA SUBUNIT)	Probable oxidoreductase (beta subunit)
	Rv2455c	Rv2455c		down	2.92973	5.70725e-08	PROBABLE OXIDOREDUCTASE (ALPHA SUBUNIT)	Probable oxidoreductase (alpha subunit)
	Rv2468c	Rv2468c		down	2.90477	3.38801e-10	Putative uncharacterized protein	Conserved protein
	Rv2475c	Rv2475c		down	3.06536	1.37337e-11	Putative uncharacterized protein	Conserved protein
	Rv2520c	Rv2520c		down	2.20128	2.18436e-10	POSSIBLE CONSERVED MEMBRANE PROTEIN	Possible conserved membrane protein
	Rv2536	Rv2536		down	2.48278	4.42168e-12	PROBABLE CONSERVED TRANSMEMBRANE PROTEIN	Probable conserved transmembrane protein
	Rv2556c	Rv2556c		down	2.52584	2.38054e-09	UPF0047 protein Rv2556c/MT2633	Conserved hypothetical protein
	Rv2557	Rv2557		down	2.85849	8.28054e-10	Uncharacterized protein Rv2557/MT2634	Conserved protein
	Rv2558	Rv2558		down	2.71159	1.48985e-08	Uncharacterized protein Rv2558/MT2635	Conserved protein
	Rv2563	Rv2563		down	2.00057	1.81816e-08	Uncharacterized ABC transporter permease Rv2563/MT2639	Probable glutamine-transport transmembrane protein ABC transporter
	Rv2603c	Rv2603c		down	2.41581	8.88946e-10	UPF0082 protein Rv2603c/MT2678	Highly conserved protein
	Rv2632c	Rv2632c		down	2.65547	1.30175e-12	Uncharacterized protein Rv2632c/MT2708	Conserved protein
	Rv2633c	Rv2633c		down	10.1783	5.87054e-14	Uncharacterized protein Rv2633c/MT2709	Hypothetical protein
	Rv2699c	Rv2699c		down	5.32455	0.000135241	Putative uncharacterized protein	Conserved hypothetical protein
	Rv2714	Rv2714		down	4.16106	7.36038e-11	CONSERVED HYPOTHETICAL ALANINE AND LEUCINE RICH PROTEIN	Conserved alanine and leucine rich protein
	Rv2715	Rv2715		down	3.00618	2.10786e-08	Uncharacterized protein Rv2715/MT2788	Possible hydrolase
	Rv2774c	Rv2774c		down	2.7107	1.6756e-07	Putative uncharacterized protein	Hypothetical protein
	Rv2778c	Rv2778c		down	3.55393	1.75199e-11	Putative uncharacterized protein	Conserved protein
	Rv2840c	Rv2840c		down	18.1628	1.79856e-11	Putative uncharacterized protein	Conserved hypothetical protein
	Rv2908c	Rv2908c		down	2.8342	9.39958e-12	UPF0109 protein Rv2908c/MT2976	Conserved hypothetical protein
	Rv2926c	Rv2926c		down	2.943	9.7059e-09	Uncharacterized protein Rv2926c/MT2996	Conserved protein
	Rv2927c	Rv2927c		down	3.19382	1.17034e-11	Uncharacterized protein Rv2927c/MT2997	Conserved hypothetical protein
	Rv2949c	Rv2949c		down	2.70328	3.53361e-09	Chorismate--pyruvate lyase	Chorismate pyruvate lyase
	Rv2952	Rv2952		down	2.04662	7.05718e-07	Phthiotriol/phenolphthiotriol dimycocerosates methyltransferase	Possible methyltransferase (methylase)
	Rv2953	Rv2953		down	2.09969	1.28749e-09	Trans-acting enoyl reductase	Enoyl reductase
	Rv2960c	Rv2960c		down	2.91785	0.00019068	Putative uncharacterized protein	Hypothetical protein
	Rv2969c	Rv2969c		down	3.01376	1.6367e-10	POSSIBLE CONSERVED MEMBRANE OR SECRETED PROTEIN	Possible conserved membrane or secreted protein
	Rv2970A	Rv2970A		down	2.10271	2.13006e-09		Conserved hypothetical protein
	Rv2975c	Rv2975c		down	2.07524	5.18803e-10	Putative uncharacterized protein	Conserved hypothetical protein
	Rv2993c	Rv2993c		down	2.07988	1.03891e-10	2-hydroxyhepta-2,4-diene-1,7-dioate isomerase, putative	Possible 2-hydroxyhepta-2,4-diene-1,7-dioate isomerase (HHDD isomerase)
	Rv3005c	Rv3005c		down	4.98204	5.34269e-15	Putative uncharacterized protein	Conserved hypothetical protein
	Rv3038c	Rv3038c		down	2.04342	2.35774e-11	Putative uncharacterized protein	Conserved protein
	Rv3050c	Rv3050c		down	2.06943	1.30763e-08	PROBABLE TRANSCRIPTIONAL REGULATORY PROTEIN (PROBABLY ASNC-FAMILY)	Probable transcriptional regulatory protein (probably AsnC-family)
	Rv3075c	Rv3075c		down	2.92735	1.26763e-12	Citrate lyase, beta subunit, putative	Conserved protein
	Rv3205c	Rv3205c		down	2.44779	2.33782e-08	Putative uncharacterized protein	Conserved protein
	Rv3213c	Rv3213c		down	2.18707	6.06891e-05	POSSIBLE SOJ/PARA-RELATED PROTEIN	Possible SOJ/para-related protein
	Rv3222c	Rv3222c		down	2.21012	4.65e-05	Putative uncharacterized protein	Conserved hypothetical protein
	Rv3241c	Rv3241c		down	3.37616	1.56186e-11	Putative uncharacterized protein	Conserved protein
	Rv3258c	Rv3258c		down	2.22773	3.93328e-12	Putative uncharacterized protein	Conserved hypothetical protein
	Rv3267	Rv3267		down	2.02368	4.95723e-12	Putative uncharacterized protein	Conserved protein (CPSA-related protein)
	Rv3277	Rv3277		down	2.52701	3.42729e-08	PROBABLE CONSERVED TRANSMEMBRANE PROTEIN	Probable conserved transmembrane protein
	Rv3284	Rv3284		down	2.25883	1.4616e-10	Uncharacterized sufE-like protein Rv3284/MT3383	Conserved hypothetical protein
	Rv3295	Rv3295		down	2.02161	1.50781e-08	PROBABLE TRANSCRIPTIONAL REGULATORY PROTEIN (PROBABLY TETR-FAMILY)	Probable transcriptional regulatory protein (probably TetR-family)
	Rv3312A	Rv3312A	mtp	down	14.8351	1.90145e-12	Pilin	Secreted protein antigen
	Rv3354	Rv3354		down	3.57501	9.47189e-11	Putative uncharacterized protein	Conserved hypothetical protein
	Rv3412	Rv3412		down	2.29448	6.62683e-09	Uncharacterized protein Rv3412/MT3521	Conserved hypothetical protein
	Rv3489	Rv3489		down	24.5095	1.94188e-12	Putative uncharacterized protein	Unknown protein
	Rv3583c	Rv3583c		down	29.5039	1.76982e-09	POSSIBLE TRANSCRIPTION FACTOR	Possible transcription factor
	Rv3587c	Rv3587c		down	12.741	2.79964e-14	PROBABLE CONSERVED MEMBRANE PROTEIN	Probable conserved membrane protein
	Rv3612c	Rv3612c		down	4.40339	1.2889e-11	Putative uncharacterized protein	Conserved hypothetical protein
	Rv3613c	Rv3613c		down	20.1898	1.21586e-10	Putative uncharacterized protein	Hypothetical protein
	Rv3633	Rv3633		down	9.22135	2.09797e-11	Uncharacterized protein Rv3633/MT3735	Conserved protein
	Rv3642c	Rv3642c		down	5.0229	3.85476e-07	Putative uncharacterized protein	Hypothetical protein
	Rv3679	Rv3679		down	9.78891	1.86686e-08	Putative ATPase Rv3679/MT3781	Probable anion transporter ATPase
	Rv3680	Rv3680		down	5.34612	2.8013e-08	PROBABLE ANION TRANSPORTER ATPASE	Probable anion transporter ATPase
	Rv3683	Rv3683		down	4.6378	1.06703e-12	Putative uncharacterized protein	Conserved protein
	Rv3686c	Rv3686c		down	10.9079	4.84434e-13	Putative uncharacterized protein	Conserved hypothetical protein
	Rv3716c	Rv3716c		down	7.75135	2.16936e-14	UPF0133 protein Rv3716c/MT3819	Conserved protein
	Rv3722c	Rv3722c		down	3.98084	3.23389e-12	Putative uncharacterized protein	Conserved protein
	Rv3733c	Rv3733c		down	3.12505	4.09539e-13	Putative uncharacterized protein	Conserved hypothetical protein
	Rv3750c	Rv3750c		down	2.74882	4.35392e-07	Excisionase, putative	Possible excisionase
	Rv3778c	Rv3778c		down	2.63411	1.70598e-09	Aminotransferase, putative	Possible aminotransferase
	Rv3780	Rv3780		down	3.44935	1.08699e-12	Uncharacterized protein Rv3780/MT3889	Conserved protein
	Rv3807c	Rv3807c		down	2.96095	2.79964e-14	PAP2 superfamily protein	Possible conserved transmembrane protein
	Rv3822	Rv3822		down	2.07573	6.74191e-09	Rv3822	Conserved hypothetical protein
	Rv3847	Rv3847		down	2.34948	6.84597e-09	Putative uncharacterized protein	Hypothetical protein
	Rv3850	Rv3850		down	2.25667	7.69682e-09	Putative uncharacterized protein	Conserved protein
	Rv3248c	sahH	ahcY	down	3.16108	2.10786e-08	Adenosylhomocysteinase	Probable adenosylhomocysteinase SahH (S-adenosyl-L-homocysteine hydrolase) (adohcyase)
	Rv3240c	secA1	secA1	down	2.84866	5.90376e-10	Protein translocase subunit secA 1	Probable preprotein translocase SecA1 1 subunit
	Rv1821	secA2	secA2	down	2.21679	7.42254e-08	Protein translocase subunit secA 2	Possible preprotein translocase ATPase SecA2
	Rv0638	secE1	secE	down	3.19519	1.32097e-06	Probable preprotein translocase subunit secE	Probable preprotein translocase SecE1
	Rv2586c	secF	secF	down	2.34194	2.15965e-11	Protein-export membrane protein secF	Probable protein-export membrane protein SecF
	Rv0732	secY	secY	down	3.3411	1.20628e-11	Preprotein translocase subunit secY	Probable preprotein translocase SecY
	Rv2703	sigA	rpoD	down	8.68698	1.09577e-12	RNA polymerase sigma factor rpoD	RNA polymerase sigma factor SigA (sigma-A)
	Rv2710	sigB	mysB	down	19.573	2.0548e-09	RNA polymerase sigma factor	RNA polymerase sigma factor SigB
	Rv1221	sigE	sigE	down	2.14941	0.0191804	ALTERNATIVE RNA POLYMERASE SIGMA FACTOR SIGE	Alternative RNA polymerase sigma factor SigE
	Rv3846	sodA	sodB	down	3.31381	2.70845e-08	Superoxide dismutase [Fe]	Superoxide dismutase [FE] SodA
	Rv0432	sodC	sodC	down	6.90507	8.16151e-14	Superoxide dismutase [Cu-Zn]	Periplasmic superoxide dismutase [Cu-Zn] SodC
	Rv0054	ssb	ssb	down	2.05678	9.73489e-07	Single-stranded DNA-binding protein	Single-strand binding protein Ssb (helix-destabilizing protein)
	Rv3283	sseA	sseA	down	2.96622	5.91923e-11	Putative thiosulfate sulfurtransferase sseA	Probable thiosulfate sulfurtransferase SseA (rhodanese) (thiosulfate cyanide transsulfurase) (thiosulfate thiotransferase)
	Rv0814c	sseC2	sseC1	down	32.7778	7.39105e-11	Putative uncharacterized protein	Conserved protein SseC2
	Rv2713	sthA	sthA	down	2.3448	4.43414e-12	Probable soluble pyridine nucleotide transhydrogenase	Probable soluble pyridine nucleotide transhydrogenase SthA (STH) (NAD(P)(+) transhydrogenase [B-specific]) (nicotinamide nucleotide transhydrogenase)
	Rv0951	sucC	sucC	down	2.5549	1.05655e-09	Succinyl-CoA ligase [ADP-forming] subunit beta	Probable succinyl-CoA synthetase (beta chain) SucC (SCS-beta)
	Rv1448c	tal	tal	down	3.25669	1.78162e-13	Transaldolase	Probable transaldolase Tal
	Rv2094c	tatA	tatA	down	2.93022	5.82454e-08	Sec-independent protein translocase protein tatA/E homolog	Sec-independent protein translocase membrane-bound protein TatA
	Rv1636	TB15.3	TB15.3	down	3.51087	6.61608e-09	Putative uncharacterized protein TB15.3	Iron-regulated universal stress protein family protein TB15.3
	Rv2185c	TB16.3	TB16.3	down	2.25377	1.25412e-12	Putative uncharacterized protein	Conserved protein TB16.3
	Rv0164	TB18.5	TB18.5	down	4.70305	4.49864e-13	Putative uncharacterized protein	Conserved protein TB18.5
	Rv2140c	TB18.6		down	3.54403	1.80125e-12	UPF0098 protein Rv2140c/MT2198	Conserved protein TB18.6
	Rv3221c	TB7.3		down	2.1291	2.45994e-08	Biotinylated protein TB7.3	Biotinylated protein TB7.3
	Rv1174c	TB8.4	TB8.4	down	14.9897	2.32337e-08	LOW MOLECULAR WEIGHT T-CELL ANTIGEN TB8.4	Low molecular weight T-cell antigen TB8.4
	Rv2928	tesA	tesA	down	2.66861	1.95543e-13	Probable thioesterase tesA	Probable thioesterase TesA
	Rv3734c	tgs2		down	3.0475	2.05666e-12	UPF0089 protein Rv3734c/MT3839	Putative triacylglycerol synthase (diacylglycerol acyltransferase) Tgs2
	Rv0423c	thiC	thiC	down	2.37716	3.71384e-10	Thiamine biosynthesis protein thiC	Probable thiamine biosynthesis protein ThiC
	Rv1449c	tkt	tkt	down	2.39152	8.03073e-10	Transketolase	Transketolase Tkt (TK)
	Rv1438	tpi	tpiA	down	2.08004	8.25954e-11	Triosephosphate isomerase	Probable triosephosphate isomerase Tpi (TIM)
	Rv1932	tpx	tpx	down	2.41119	2.57134e-06	Probable thiol peroxidase	Probable thiol peroxidase Tpx
	Rv1033c	trcR	trcR	down	2.05387	3.04446e-11	TWO COMPONENT TRANSCRIPTIONAL REGULATOR TRCR	Two component transcriptional regulator TrcR
	Rv1612	trpB	trpB	down	2.43185	3.45575e-11	Tryptophan synthase beta chain	Tryptophan synthase, beta subunit TrpB
	Rv1611	trpC	trpC	down	3.98114	2.16338e-11	Indole-3-glycerol phosphate synthase	Probable indole-3-glycerol phosphate synthase TrpC
	Rv3914	trxC	trxA	down	7.86709	1.97566e-10	Thioredoxin	Thioredoxin TrxC (TRX) (MPT46)
	Rv0685	tuf	tuf	down	25.7513	2.64911e-10	Elongation factor Tu	Probable iron-regulated elongation factor TU Tuf (EF-TU)
	Rv1398c	vapB10		down	22.3557	1.08091e-09	Uncharacterized protein Rv1398c/MT1442	Possible antitoxin VapB10
	Rv0300	vapB2		down	3.6978	9.14129e-09	Putative uncharacterized protein	Possible antitoxin VapB2
	Rv0239	vapB24		down	2.53957	0.00102599	Putative uncharacterized protein	Possible antitoxin VapB24
	Rv0581	vapB26		down	7.57827	1.05189e-11	Putative uncharacterized protein	Possible antitoxin VapB26
	Rv2595	vapB40		down	2.43597	1.41604e-08	Uncharacterized protein Rv2595/MT2671.1	Possible antitoxin VapB40
	Rv3385c	vapB46		down	2.16277	4.20578e-07	Putative uncharacterized protein	Possible antitoxin VapB46
	Rv3407	vapB47		down	31.0805	1.24905e-18	Uncharacterized protein Rv3407/MT3515	Possible antitoxin VapB47
	Rv0626	vapB5		down	2.36384	4.53297e-08	Putative uncharacterized protein	Possible antitoxin VapB5
	Rv1397c	vapC10		down	6.57126	7.27643e-09	Putative uncharacterized protein	Possible toxin VapC10
	Rv3408	vapC47		down	16.922	4.35294e-10	Uncharacterized protein Rv3408/MT3516	Possible toxin VapC47. Contains PIN domain.
	Rv2145c	wag31	ag84	down	5.31719	1.4271e-10	Antigen 84	Diviva family protein Wag31
	Rv3219	whiB1	whiB1	down	42.6807	8.7926e-09	PROBABLE TRANSCRIPTIONAL REGULATORY PROTEIN WHIB-LIKE WHIB1	Transcriptional regulatory protein WhiB-like WhiB1. Contains [4FE-4S]2+ cluster.
	Rv3260c	whiB2	whiB2	down	10.8392	8.33487e-10	PROBABLE TRANSCRIPTIONAL REGULATORY PROTEIN WHIB-LIKE WHIB2	Probable transcriptional regulatory protein WhiB-like WhiB2
	Rv3681c	whiB4	whiB4	down	2.39963	1.79961e-08	PROBABLE TRANSCRIPTIONAL REGULATORY PROTEIN WHIB-LIKE WHIB4	Probable transcriptional regulatory protein WhiB-like WhiB4
	Rv0167	yrbE1A	yrbE1A	down	3.4469	1.03068e-08	CONSERVED HYPOTHETICAL INTEGRAL MEMBRANE PROTEIN YRBE1A	Conserved integral membrane protein YrbE1A
	JTY_0020		TBFG_10020, TBFG_00020	down	6.67088	4.02997e-12	hypothetical protein
	JTY_0285		TBFG_10762, TBFG_00750	down	3.47581	2.1198e-08	hypothetical protein
	JTY_0742		rpmD, TBFG_00724	down	2.08377	2.29728e-10	50S ribosomal protein L30
	JTY_0782			down	5.87718	1.13324e-11	hypothetical protein
	JTY_0954		TBFG_10949, TBFG_00937	down	5.51086	1.03461e-11	transmembrane serine/threonine-protein kinase D pknD
	JTY_1024			down	3.86589	2.27897e-12	hypothetical protein
	JTY_1835			down	3.88699	2.77734e-09	hypothetical protein
	Mb1772		TBFG_11761, TBFG_01737	down	2.11282	3.52575e-08	transmembrane serine/threonine-protein kinase E pknE
	MRA_1779			down	2.55192	5.29696e-06	Truncated IS6110 transposase
	MRA_2951			down	10.1637	6.09565e-11	Putative uncharacterized protein
	MRA_3030			down	7.04769	4.01163e-10	Putative uncharacterized protein
	MT0540			down	2.0666	3.38993e-11	Putative uncharacterized protein
	MT0835			down	4.92881	3.10946e-11	Putative uncharacterized protein
	MT1192			down	2.49889	7.20273e-07	Putative uncharacterized protein
	MT1342			down	10.579	7.64519e-13	Putative uncharacterized protein
	MT1356			down	24.3203	4.18782e-09	Putative uncharacterized protein
	MT1585.1			down	53.834	1.72148e-15	Putative uncharacterized protein
	MT2002			down	2.93322	3.38917e-12	Putative uncharacterized protein
	MT2160.1			down	4.47445	1.57109e-12	Putative uncharacterized protein
	MT2460			down	12.7508	6.56536e-11	Putative uncharacterized protein
	MT2466			down	39.8467	8.48851e-10	Putative uncharacterized protein
	MT2467			down	2.57738	2.02544e-09	Putative uncharacterized protein
	MT3058.1			down	8.16743	2.91404e-11	Putative uncharacterized protein
	MT3580.2			down	88.1386	7.48311e-17	Putative uncharacterized protein
	MT3620			down	3.36294	7.67157e-09	Putative uncharacterized protein
	MT3953			down	17.8898	2.67138e-15	Putative uncharacterized protein
	MT3972.1			down	3.30171	4.12887e-10	Putative uncharacterized protein
	MT3994			down	2.17622	8.62063e-06	Putative uncharacterized protein
	Rv0078.1			down	2.15764	1.02395e-07	Putative uncharacterized protein
	Rv0500.1			down	10.2392	1.9925e-13	Excisionase, putative
	Rv1322.1			down	7.1008	1.74577e-10	4-hydroxyphenylpyruvate dioxygenase C terminal domain containing protein
	Rv1638.1			down	9.88388	1.01756e-15	Putative uncharacterized protein
	Rv1784			down	2.40659	3.82558e-11	Putative uncharacterized protein
	Rv2160.1			down	5.07465	4.10445e-10	Putative uncharacterized protein
	Rv3221.1			down	2.76482	7.57599e-08	POSSIBLE ANTI-SIGMA FACTOR
	Rv3224.1			down	5.88438	2.7958e-13	Putative uncharacterized protein
	Rv3678.1			down	2.67953	6.08175e-09	Putative uncharacterized protein
	TB-23S-rRNA		23S rRNA	down	17.3884	2.34645e-05	Mycobacterium tuberculosis 23S ribosomal RNA
	TB-5S-rRNA		5S rRNA	down	4.17415	0.0402252	Mycobacterium tuberculosis 5S ribosomal RNA
	TBFG_10282			down	3.57943	1.35696e-06	hypothetical protein
	TBFG_10511			down	3.42638	1.42405e-09	hypothetical protein
	TBFG_10696		rpsL, TBFG_00684	down	11.1976	1.2492e-08	30S ribosomal protein S12
	TBFG_11015			down	2.0203	2.5702e-11	hypothetical protein
	TBFG_11064		TBFG_13135, TBFG_03097	down	7.84274	1.40785e-07	transposase
	TBFG_11168		TBFG_11168, TBFG_01150	down	64.45	1.20502e-11	hypothetical protein
	TBFG_11911		TBFG_11911, TBFG_01876	down	2.51407	2.84795e-05	hypothetical protein
	TBFG_12990		rpmB	down	3.34315	2.59817e-07	50S ribosomal protein L28
	TBFG_13070			down	6.50874	2.36995e-08	hypothetical protein
	TBFG_13156			down	4.00512	6.07678e-12	PPE family protein
	TBMG_01235			down	2.80472	1.36324e-09	hypothetical protein
	TBMG_01623		esxN_4	down	3.14061	5.59155e-05	hypothetical protein
	TBMG_04019			down	22.8382	3.00859e-07	hypothetical protein

## Sheet: Sputum day 7 vs aerobic
	Supplementary Table 2: M.tuberculosis genes significantly differentially expressed in bacilli derived from sputum before the start of chemotherapy (day 0) and 3, 7 and 14 days during treatment compared to log phase aerobic growth. Genes were identified using a moderated t-test (p-value <0.05 with Benjamini and Hochberg multiple testing correction) and fold change >2. These genes are clustered in …
	1204 genes significantly differentially expressed in bacilli derived from sputum 7 days after the start of chemotherapy (day 7) compared to log phase aerobic growth.
	Gene Identifier	Tuberculist R27 Annotation	Gene Name	Regulation	Fold Change	Corrected p value	Gene Description	Tuberculist R27 Protein Function
	Rv2501c	accA1	accA1	up	2.05942	9.01622e-11	Acetyl-/propionyl-coenzyme A carboxylase alpha chain	Probable acetyl-/propionyl-coenzyme A carboxylase alpha chain (alpha subunit) AccA1: biotin carboxylase + biotin carboxyl carrier protein (BCCP)
	Rv0904c	accD3	accD3	up	8.48213	3.0097e-11	Putative acetyl-coenzyme A carboxylase carboxyl transferase subunit beta	Putative acetyl-coenzyme A carboxylase carboxyl transferase (subunit beta) AccD3 (accase beta chain)
	Rv3792	aftA	aftA	up	2.47919	9.22624e-06	Arabinofuranosyltransferase aftA	Arabinofuranosyltransferase AftA
	Rv2238c	ahpE		up	13.0267	1.16254e-10	Putative peroxiredoxin Rv2238c/MT2298	Probable peroxiredoxin AhpE
	Rv3252c	alkB	alkB	up	7.40042	2.00333e-05	Alkane-1 monooxygenase	Probable transmembrane alkane 1-monooxygenase AlkB (alkane 1-hydroxylase) (lauric acid omega-hydroxylase) (omega-hydroxylase) (fatty acid omega-hydroxylase) (alkane hydroxylase-rubredoxin)
	Rv2920c	amt	amt	up	3.4766	9.15034e-08	Probable ammonia channel	Probable ammonium-transport integral membrane protein Amt
	Rv1656	argF	argF	up	2.07965	0.000966424	Ornithine carbamoyltransferase	Probable ornithine carbamoyltransferase, anabolic ArgF
	Rv1659	argH	argH	up	2.88271	0.0011421	Argininosuccinate lyase	Probable argininosuccinate lyase ArgH
	Rv1653	argJ	argJ	up	4.47278	4.91262e-08	Arginine biosynthesis bifunctional protein argJ	Probable glutamate N-acetyltransferase ArgJ
	Rv2684	arsA		up	28.4615	9.28013e-12	Uncharacterized transporter Rv2684/MT2758	Probable arsenic-transport integral membrane protein ArsA
	Rv2643	arsC	arsC	up	3.70305	6.63463e-07	Arsenical resistance protein/arsenate reductase	Probable arsenic-transport integral membrane protein ArsC
	Rv3708c	asd	asd	up	3.51291	1.83368e-07	Aspartate-semialdehyde dehydrogenase	Aspartate-semialdehyde dehydrogenase Asd (ASA dehydrogenase) (ASADH) (aspartic semialdehyde dehydrogenase) (L-aspartate-beta-semialdehyde dehydrogenase)
	Rv2521	bcp	bcp	up	2.13548	8.28856e-06	Bacterioferritin comigratory protein	Probable bacterioferritin comigratory protein Bcp
	Rv1845c	blaR		up	3.51157	1.61362e-06	CONSERVED HYPOTHETICAL TRANSMEMBRANE PROTEIN	Possible sensor-transducer protein BlaR
	Rv0554	bpoC	bpoC	up	2.53746	0.0195642	Bromoperoxidase, putative	Possible peroxidase BpoC (non-haem peroxidase)
	Rv3004	cfp6	cfp6	up	2.70283	2.01523e-05	Low molecular weight protein antigen 6	Low molecular weight protein antigen 6 (CFP-6)
	Rv2236c	cobD	cobD	up	2.22103	2.17274e-05	Cobalamin biosynthesis protein cobD	Probable cobalamin biosynthesis transmembrane protein CobD
	Rv2064	cobG	cobG	up	2.64773	3.99178e-09	CobG-related protein	Precorrin-3B synthase CobG
	Rv2065	cobH	cobH	up	2.0203	3.66605e-07	Precorrin-8X methylmutase	Precorrin-8X methylmutase CobH (aka precorrin isomerase)
	Rv3484	cpsA	cpsA	up	6.96509	0.000261075	POSSIBLE CONSERVED PROTEIN CPSA	Possible conserved protein CpsA
	Rv0871	cspB	cspB	up	8.30659	3.59141e-15	Cold-shock domain family protein	Probable cold shock-like protein B CspB
	Rv1997	ctpF	ctpF	up	2.05788	5.26188e-07	Probable cation-transporting ATPase F	Probable metal cation transporter P-type ATPase A CtpF
	Rv2301	cut2	cut2	up	4.38465	9.08072e-07	Probable cutinase cut2	Probable cutinase Cut2
	Rv3452	cut4	cut4	up	4.63674	2.6401e-11	PROBABLE CUTINASE CUT4	Probable cutinase precursor Cut4
	Rv1256c	cyp130	cyp130	up	8.387	8.35206e-14	Putative cytochrome P450 130	Probable cytochrome P450 130 Cyp130
	Rv3059	cyp136	cyp136	up	2.90636	2.83953e-05	Putative cytochrome P450 136	Probable cytochrome P450 136 Cyp136
	Rv0764c	cyp51	cyp51	up	4.53416	1.30753e-08	Lanosterol 14-alpha demethylase	Cytochrome P450 51 Cyp51 (CYPL1) (P450-L1A1) (sterol 14-alpha demethylase) (lanosterol 14-alpha demethylase) (P450-14DM)
	Rv2399c	cysT	cysT	up	3.45559	0.00970507	PROBABLE SULFATE-TRANSPORT INTEGRAL MEMBRANE PROTEIN ABC TRANSPORTER CYST	Probable sulfate-transport integral membrane protein ABC transporter CysT
	Rv2753c	dapA	dapA	up	6.20403	6.7522e-09	Dihydrodipicolinate synthase	Probable dihydrodipicolinate synthase DapA (DHDPS) (dihydrodipicolinate synthetase)
	Rv1537	dinX	dinB1	up	2.51967	2.00263e-06	DNA polymerase IV 1	Probable DNA polymerase IV DinX (pol IV 1) (DNA nucleotidyltransferase (DNA-directed))
	Rv3721c	dnaZX	dnaX	up	2.71448	8.73436e-06	DNA polymerase III subunit gamma/tau	DNA polymerase III (subunit gamma/tau) DnaZ/X
	Rv3895c	eccB2		up	2.05346	1.74601e-07	PROBABLE CONSERVED MEMBRANE PROTEIN	ESX conserved component EccB2. ESX-2 type VII secretion system protein. Probable membrane protein.
	Rv3882c	eccE1		up	5.24335	1.64913e-05	POSSIBLE CONSERVED MEMBRANE PROTEIN	ESX conserved component EccE1. ESX-1 type VII secretion system protein. Possible membrane protein.
	Rv0292	eccE3		up	2.02392	0.048931	PROBABLE CONSERVED TRANSMEMBRANE PROTEIN	ESX conserved component EccE3. ESX-3 type VII secretion system protein. Probable transmembrane protein.
	Rv1142c	echA10	echA10	up	9.11136	6.48236e-08	Enoyl-CoA hydratase/isomerase family protein	Probable enoyl-CoA hydratase EchA10 (enoyl hydrase) (unsaturated acyl-CoA hydratase) (crotonase)
	Rv1935c	echA13	echA13	up	2.35479	5.74365e-09	Enoyl-CoA hydratase/isomerase family protein	Possible enoyl-CoA hydratase EchA13 (enoyl hydrase) (unsaturated acyl-CoA hydratase) (crotonase)
	Rv2679	echA15	echA15	up	5.4631	0.000521984	Enoyl-CoA hydratase/isomerase family protein	Probable enoyl-CoA hydratase EchA15 (enoyl hydrase) (unsaturated acyl-CoA hydratase) (crotonase)
	Rv0456c	echA2	echA2	up	27.0869	4.02313e-16	ENOYL-CoA HYDRATASE ECHA2 (ENOYL HYDRASE) (UNSATURATED ACYL-CoA HYDRATASE) (CROTONASE)	enoyl-CoA hydratase EchA2 (enoyl hydrase) (unsaturated acyl-CoA hydratase) (crotonase)
	Rv1512	epiA	epiA	up	2.49158	4.89575e-07	Probable nucleotide-sugar epimerase epiA	Probable nucleotide-sugar epimerase EpiA
	Rv3445c	esxU	esxU	up	2.2968	7.29472e-06	ESAT-6 LIKE PROTEIN ESXU	ESAT-6 like protein EsxU
	Rv0649	fabD2	fabD2	up	2.65568	2.55194e-09	POSSIBLE MALONYL COA-ACYL CARRIER PROTEIN TRANSACYLASE FABD2 (MCT)	Possible malonyl CoA-acyl carrier protein transacylase FabD2 (MCT)
	Rv1715	fadB3	fadB3	up	2.75139	2.06106e-08	3-hydroxyacyl-CoA dehydrogenase family protein	Probable 3-hydroxybutyryl-CoA dehydrogenase FadB3 (beta-hydroxybutyryl-CoA dehydrogenase) (BHBD)
	Rv3089	fadD13	fadD13	up	7.99704	4.34985e-15	PROBABLE CHAIN-FATTY-ACID-CoA LIGASE FADD13 (FATTY-ACYL-CoA SYNTHETASE)	Probable chain -fatty-acid-CoA ligase FadD13 (fatty-acyl-CoA synthetase)
	Rv1521	fadD25	fadD25	up	2.42263	0.00324439	Putative fatty-acid--CoA ligase fadD25	Probable fatty-acid-AMP ligase FadD25 (fatty-acid-AMP synthetase) (fatty-acid-AMP synthase)
	Rv3561	fadD3	fadD3	up	2.9835	1.73973e-10	PROBABLE FATTY-ACID-CoA LIGASE FADD3 (FATTY-ACID-CoA SYNTHETASE) (FATTY-ACID-CoA SYNTHASE)	Probable fatty-acid-CoA ligase FadD3 (fatty-acid-CoA synthetase) (fatty-acid-CoA synthase)
	Rv1933c	fadE18	fadE18	up	4.56805	3.36738e-08	Acyl-CoA dehydrogenase, putative	Probable acyl-CoA dehydrogenase FadE18
	Rv0154c	fadE2	fadE2	up	10.8534	5.71262e-10	PROBABLE ACYL-CoA DEHYDROGENASE FADE2	Probable acyl-CoA dehydrogenase FadE2
	Rv3564	fadE33	fadE33	up	4.34987	1.32611e-05	Acyl-CoA dehydrogenase, putative	Probable acyl-CoA dehydrogenase FadE33
	Rv0400c	fadE7	fadE7	up	2.49506	2.25689e-08	ACYL-CoA DEHYDROGENASE FADE7	Acyl-CoA dehydrogenase FadE7
	Rv1173	fbiC	fbiC	up	5.03173	2.38239e-10	FO synthase	Probable F420 biosynthesis protein FbiC
	Rv3803c	fbpD	mpt51	up	3.02865	0.000221715	MPT51/MPB51 antigen	Secreted MPT51/MPB51 antigen protein FbpD (MPT51/MPB51 antigen 85 complex C) (AG58C) (mycolyl transferase 85C) (fibronectin-binding protein C) (85C)
	Rv0727c	fucA	fucA	up	2.55626	1.87934e-08	POSSIBLE L-FUCULOSE PHOSPHATE ALDOLASE FUCA (L-FUCULOSE-1-PHOSPHATE ALDOLASE)	Possible L-fuculose phosphate aldolase FucA (L-fuculose-1-phosphate aldolase)
	Rv0522	gabP	gabP	up	2.36626	0.00746058	Amino acid permease	Probable GABA permease GabP (4-amino butyrate transport carrier) (GAMA-aminobutyrate permease)
	Rv3432c	gadB	gadB	up	2.18827	1.01375e-07	Glutamate decarboxylase	Probable glutamate decarboxylase GadB
	Rv0993	galU	galU	up	23.7106	7.31806e-08	PROBABLE UTP--GLUCOSE-1-PHOSPHATE URIDYLYLTRANSFERASE GALU (UDP-GLUCOSE PYROPHOSPHORYLASE) (UDPGP) (ALPHA-D-GLUCOSYL-1-PHOSPHATE URIDYLYLTRANSFERASE) (URIDINE DIPHOSPHOGLUCOSE PYROPHOSPHORYLASE)	UTP--glucose-1-phosphate uridylyltransferase GalU (UDP-glucose pyrophosphorylase) (UDPGP) (alpha-D-glucosyl-1-phosphate uridylyltransferase) (uridine diphosphoglucose pyrophosphorylase)
	Rv3011c	gatA	gatA	up	2.79547	0.00535213	Glutamyl-tRNA(Gln) amidotransferase subunit A	Probable glutamyl-tRNA(GLN) amidotransferase (subunit A) GatA (Glu-ADT subunit A)
	Rv3012c	gatC	gatC	up	3.62682	0.00314317	Glutamyl-tRNA(Gln) amidotransferase subunit C	Probable glutamyl-tRNA(GLN) amidotransferase (subunit C) GatC (Glu-ADT subunit C)
	Rv0411c	glnH	glnH	up	10.1313	4.87882e-12	Amino acid ABC transporter, amino acid-binding protein	Probable glutamine-binding lipoprotein GlnH (GLNBP)
	Rv0070c	glyA2	glyA2	up	3.30224	1.9711e-05	Serine hydroxymethyltransferase 2	Serine hydroxymethyltransferase GlyA2 (serine methylase 2) (SHMT 2)
	Rv2982c	gpdA2	gpsA	up	2.55698	4.86318e-06	Glycerol-3-phosphate dehydrogenase [NAD(P)+]	Probable glycerol-3-phosphate dehydrogenase [NAD(P)+] GpdA2 (NAD(P)H- dependent glycerol-3-phosphate dehydrogenase)
	Rv2419c	gpgP		up	2.04895	0.000790396	PROBABLE PHOSPHOGLYCERATE MUTASE (PHOSPHOGLYCEROMUTASE)	Glucosyl-3-phosphoglycerate phosphatase GpgP
	Rv3410c	guaB3		up	2.64283	2.46581e-11	Uncharacterized oxidoreductase Rv3410c/MT3518	Probable inosine-5'-monophosphate dehydrogenase GuaB3 (imp dehydrogenase) (inosinic acid dehydrogenase) (inosinate dehydrogenase) (imp oxidoreductase) (inosine-5'-monophosphate oxidoreductase) (IMPDH) (IMPD)
	Rv0115	hddA	hddA	up	5.80016	9.7403e-10	LmbP protein, putative	Possible D-alpha-D-heptose-7-phosphate kinase HddA
	Rv1300	hemK	hemK	up	62.5264	2.93143e-17	Protein hemK homolog	Probable HemK protein homolog HemK
	Rv1603	hisA	priA	up	7.72521	5.50721e-07	Phosphoribosyl isomerase A	Probable phosphoribosylformimino-5-aminoimidazole carboxamide ribotide isomerase HisA
	Rv1605	hisF	hisF	up	2.10113	6.24657e-05	Imidazole glycerol phosphate synthase subunit hisF	Probable cyclase HisF
	Rv2626c	hrp1		up	2.2856	4.27423e-06	CBS domain protein	Hypoxic response protein 1 Hrp1
	Rv3536c	hsaE	mhpD	up	4.26118	2.32932e-09	2-keto-4-pentenoate hydratase	Probable hydratase
	Rv2031c	hspX	hspX	up	49.5239	1.5505e-13	14 kDa antigen	Heat shock protein HspX (alpha-crystallin homolog) (14 kDa antigen) (HSP16.3)
	Rv0087	hycE	hycE	up	2.08671	1.16177e-06	POSSIBLE FORMATE HYDROGENASE HYCE (FHL)	Possible formate hydrogenase HycE (FHL)
	Rv0467	icl1	icl	up	3.08452	5.3332e-05	Isocitrate lyase	Isocitrate lyase Icl (isocitrase) (isocitratase)
	Rv1028c	kdpD	kdpD	up	2.17821	1.80214e-08	Sensor protein kdpD	Probable sensor protein KdpD
	Rv3526	kshA		up	2.22548	0.000137262	POSSIBLE OXIDOREDUCTASE	Oxygenase component of 3-ketosteroid-9-alpha-hydroxylase KshA
	Rv1923	lipD	lipD	up	25.3773	3.64756e-17	PROBABLE LIPASE LIPD	Probable lipase LipD
	Rv1400c	lipI	lipI	up	3.88429	1.96093e-05	PROBABLE LIPASE LIPH	Probable lipase LipH
	Rv0217c	lipW	lipW	up	2.31523	1.30982e-08	POSSIBLE ESTERASE LIPW	Possible esterase LipW
	Rv2270	lppN	lppN	up	3.18622	5.31461e-11	Putative lipoprotein lppN	Probable lipoprotein LppN
	Rv2330c	lppP	lppP	up	4.1661	3.79815e-09	Putative lipoprotein lppP	Probable lipoprotein LppP
	Rv2341	lppQ	lppQ	up	3.69338	0.000492044	Lipoprotein, putative	Probable conserved lipoprotein LppQ
	Rv0237	lpqI	lpqI	up	2.84558	3.09871e-05	Lipoprotein, putative	Probable conserved lipoprotein LpqI
	Rv0838	lpqR	lpqR	up	2.67217	0.00236688	PROBABLE CONSERVED LIPOPROTEIN LPQR	Probable conserved lipoprotein LpqR
	Rv0847	lpqS	lpqS	up	16.9164	8.32825e-11	PROBABLE LIPOPROTEIN LPQS	Probable lipoprotein LpqS
	Rv1539	lspA	lspA	up	2.03004	0.00366153	Lipoprotein signal peptidase	Probable lipoprotein signal peptidase LspA
	Rv2801c	mazF9		up	5.33072	6.46878e-06	Putative uncharacterized protein	Toxin MazF9
	Rv1347c	mbtK	mbtK	up	51.0495	1.09496e-13	Lysine N-acyltransferase mbtK	Lysine N-acetyltransferase MbtK
	Rv0172	mce1D	mce1D	up	2.76019	2.90544e-06	MCE-FAMILY PROTEIN MCE1D	Mce-family protein Mce1D
	Rv0592	mce2D	mce2D	up	8.30817	1.7051e-09	MCE-FAMILY PROTEIN MCE2D	Mce-family protein Mce2D
	Rv1969	mce3D	mce3D	up	29.8512	2.44096e-08	MCE-FAMILY PROTEIN MCE3D	Mce-family protein Mce3D
	Rv3494c	mce4F	mce4F	up	2.179	7.90842e-07	MCE-FAMILY PROTEIN MCE4F	Mce-family protein Mce4F
	Rv3625c	mesJ	tilS	up	2.75068	9.04949e-08	tRNA(Ile)-lysidine synthase	Possible cell cycle protein MesJ
	Rv0557	mgtA	pimB	up	2.4764	2.39765e-05	MANNOSYLTRANSFERASE PIMB	Mannosyltransferase MgtA
	Rv3164c	moxR3	moxR3	up	2.70669	0.000216413	Magnesium chelatase, putative	Probable methanol dehydrogenase transcriptional regulatory protein MoxR3
	Rv2152c	murC	murC	up	7.35537	1.01465e-07	UDP-N-acetylmuramate--L-alanine ligase	Probable UDP-N-acetylmuramate-alanine ligase MurC
	Rv3883c	mycP1	mycP1	up	4.02667	3.77633e-06	MEMBRANE-ANCHORED MYCOSIN MYCP1 (SERINE PROTEASE) (SUBTILISIN-LIKE PROTEASE) (SUBTILASE-LIKE) (MYCOSIN-1)	Membrane-anchored mycosin MycP1 (serine protease) (subtilisin-like protease) (subtilase-like) (mycosin-1)
	Rv0212c	nadR	nadR	up	2.3401	9.00193e-06	POSSIBLE TRANSCRIPTIONAL REGULATORY PROTEIN NADR (PROBABLY ASNC-FAMILY)	Possible transcriptional regulatory protein NadR (probably AsnC-family)
	Rv1737c	narK2	narK2	up	2.76307	9.29454e-10	Nitrite extrusion protein	Possible nitrate/nitrite transporter NarK2
	Rv0261c	narK3	narK3	up	2.40374	0.000789603	Nitrite extrusion protein	Probable integral membrane nitrite extrusion protein NarK3 (nitrite facilitator)
	Rv1736c	narX	narX	up	2.10033	7.55622e-06	PROBABLE NITRATE REDUCTASE NARX	Probable nitrate reductase NarX
	Rv0570	nrdZ	nrdZ	up	2.98413	2.82221e-05	Ribonucleoside-diphosphate reductase	Probable ribonucleoside-diphosphate reductase (large subunit) NrdZ (ribonucleotide reductase)
	Rv3674c	nth	nth	up	3.67292	1.50526e-05	Endonuclease III	Probable endonuclease III Nth (DNA-(apurinic or apyrimidinic site)lyase) (AP lyase) (AP endonuclease class I) (endodeoxyribonuclease (apurinic or apyrimidinic)) (deoxyribonuclease (apurinic or apyrimidinic))
	Rv3154	nuoJ	nuoJ	up	6.16952	0.000192603	NADH dehydrogenase I, J subunit	Probable NADH dehydrogenase I (chain J) NuoJ (NADH-ubiquinone oxidoreductase chain J)
	Rv1153c	omt	omt	up	2.00572	0.000579206	O-methyltransferase, putative	Probable O-methyltransferase Omt
	Rv2511	orn	orn	up	11.0694	3.97152e-12	Oligoribonuclease	Oligoribonuclease Orn
	Rv2006	otsB1		up	2.16211	2.15744e-05	Uncharacterized glycosyl hydrolase Rv2006/MT2062	Probable trehalose-6-phosphate phosphatase OtsB1 (trehalose-phosphatase) (TPP)
	Rv0747	PE_PGRS10	PE_PGRS10	up	3.34564	1.47992e-05	Uncharacterized PE-PGRS family protein PE_PGRS10	PE-PGRS family protein PE_PGRS10
	Rv0833	PE_PGRS13	PE_PGRS13	up	2.01745	3.9198e-08	PE-PGRS FAMILY PROTEIN	PE-PGRS family protein PE_PGRS13
	Rv0834c	PE_PGRS14	PE_PGRS14	up	2.8167	5.08159e-06	PE-PGRS FAMILY PROTEIN	PE-PGRS family protein PE_PGRS14
	Rv0124	PE_PGRS2	PE_PGRS2	up	2.96959	1.12275e-06	PE-PGRS FAMILY PROTEIN	PE-PGRS family protein PE_PGRS2
	Rv1068c	PE_PGRS20	PE_PGRS20	up	2.3444	0.000136249	Uncharacterized PE-PGRS family protein PE_PGRS20	PE-PGRS family protein PE_PGRS20
	Rv1396c	PE_PGRS25	PE_PGRS25	up	36.4879	8.77292e-14	PE-PGRS FAMILY PROTEIN	PE-PGRS family protein PE_PGRS25
	Rv1441c	PE_PGRS26	PE_PGRS26	up	2.43709	2.7351e-06	PE-PGRS FAMILY PROTEIN	PE-PGRS family protein PE_PGRS26
	Rv1450c	PE_PGRS27	PE_PGRS27	up	3.20983	6.08149e-10	PE-PGRS FAMILY PROTEIN	PE-PGRS family protein PE_PGRS27
	Rv1452c	PE_PGRS28	PE_PGRS28	up	2.77122	4.34938e-07	PE-PGRS FAMILY PROTEIN	PE-PGRS family protein PE_PGRS28
	Rv0278c	PE_PGRS3	PE_PGRS3	up	2.04786	1.31979e-06	Uncharacterized PE-PGRS family protein PE_PGRS3	PE-PGRS family protein PE_PGRS3
	Rv1840c	PE_PGRS34	PE_PGRS34	up	2.0322	0.000417529	Uncharacterized PE-PGRS family protein PE_PGRS34	PE-PGRS family protein PE_PGRS34
	Rv0279c	PE_PGRS4	PE_PGRS4	up	8.7503	8.60797e-11	PE-PGRS FAMILY PROTEIN	PE-PGRS family protein PE_PGRS4
	Rv2371	PE_PGRS40	PE_PGRS40	up	2.16218	3.50514e-06	PE-PGRS FAMILY PROTEIN	PE-PGRS family protein PE_PGRS40
	Rv2591	PE_PGRS44	PE_PGRS44	up	2.0393	1.68713e-07	Uncharacterized PE-PGRS family protein PE_PGRS44	PE-PGRS family protein PE_PGRS44
	Rv3344c	PE_PGRS49	PE_PGRS49	up	7.77775	2.31162e-11	PE-PGRS FAMILY PROTEIN	PE-PGRS family protein PE_PGRS49
	Rv0297	PE_PGRS5	PE_PGRS5	up	2.32454	0.000246169	PE-PGRS FAMILY PROTEIN	PE-PGRS family protein PE_PGRS5
	Rv3511	PE_PGRS55	PE_PGRS55	up	6.83243	2.02643e-08	PE-PGRS FAMILY PROTEIN	PE-PGRS family protein PE_PGRS55
	Rv0532	PE_PGRS6	PE_PGRS6///fabH	up	2.42769	9.81565e-06	PE-PGRS FAMILY PROTEIN///3-oxoacyl-[acyl-carrier-protein] synthase 3	PE-PGRS family protein PE_PGRS6
	Rv3652	PE_PGRS60	PE_PGRS60	up	2.84401	1.73802e-05	PE-PGRS FAMILY-RELATED PROTEIN	PE-PGRS family-related protein PE_PGRS60
	Rv3653	PE_PGRS61	PE_PGRS61	up	2.38405	1.56044e-07	PE-PGRS FAMILY-RELATED PROTEIN	PE-PGRS family-related protein PE_PGRS61
	Rv0578c	PE_PGRS7	PE_PGRS7	up	4.74152	3.26604e-08	PE-PGRS FAMILY PROTEIN	PE-PGRS family protein PE_PGRS7
	Rv0746	PE_PGRS9	PE_PGRS9	up	14.8141	1.04179e-08	PE-PGRS FAMILY PROTEIN	PE-PGRS family protein PE_PGRS9
	Rv1089	PE10	PE10	up	5.53869	0.0037292	PE FAMILY PROTEIN	PE family protein PE10
	Rv1214c	PE14	PE14	up	2.06538	6.24348e-06	PE FAMILY PROTEIN	PE family protein PE14
	Rv1646	PE17	PE17	up	3.90283	0.00015842	PE FAMILY PROTEIN	PE family protein PE17
	Rv3018A	PE27A	PE27A	up	2.1274	2.67282e-08	PE FAMILY PROTEIN	PE family protein PE27A
	Rv3622c	PE32	PE32	up	6.90894	3.52395e-09	PE FAMILY PROTEIN	PE family protein PE32
	Rv0335c	PE6	PE6	up	2.34996	2.53358e-09	PE FAMILY PROTEIN	PE family protein PE6
	Rv0916c	PE7	PE7	up	5.68034	1.53801e-12	PE FAMILY PROTEIN	PE family protein PE7
	Rv0800	pepC	apeB	up	3.17548	3.44135e-07	Probable M18 family aminopeptidase 2	Probable aminopeptidase PepC
	Rv2029c	pfkB	pfkB	up	3.92071	3.22166e-05	Carbohydrate kinase, PfkB family	6-phosphofructokinase PfkB (phosphohexokinase) (phosphofructokinase)
	Rv3838c	pheA	pheA	up	2.21575	0.0103306	Prephenate dehydratase	Prephenate dehydratase PheA
	Rv2368c	phoH1		up	2.96953	1.46003e-06	PhoH-like protein	Probable PHOH-like protein PhoH1 (phosphate starvation-inducible protein PSIH)
	Rv0820	phoT	pstB1	up	2.62307	0.000289214	Phosphate import ATP-binding protein pstB 1	Probable phosphate-transport ATP-binding protein ABC transporter PhoT
	Rv1159	pimE		up	2.33712	7.64756e-09	CONSERVED TRANSMEMBRANE PROTEIN	Mannosyltransferase PimE
	Rv0840c	pip	pip	up	3.58645	6.24566e-08	PROBABLE PROLINE IMINOPEPTIDASE PIP (PROLYL AMINOPEPTIDASE) (PAP)	Probable proline iminopeptidase Pip (prolyl aminopeptidase) (pap)
	Rv0931c	pknD	pknD	up	3.74901	2.52851e-07	Serine/threonine-protein kinase pknD	Transmembrane serine/threonine-protein kinase D PknD (protein kinase D) (STPK D)
	Rv3257c	pmmA	pmmA	up	2.60229	0.000211374	PROBABLE PHOSPHOMANNOMUTASE PMMA (PMM) (PHOSPHOMANNOSE MUTASE)	Probable phosphomannomutase PmmA (PMM) (phosphomannose mutase)
	Rv3308	pmmB	pmmB	up	5.31135	2.39145e-12	PROBABLE PHOSPHOMANNOMUTASE PMMB (PHOSPHOMANNOSE MUTASE)	Probable phosphomannomutase PmmB (phosphomannose mutase)
	Rv0535	pnp	pnp	up	2.23382	1.16932e-05	PROBABLE 5'-METHYLTHIOADENOSINE PHOSPHORYLASE PNP (MTA PHOSPHORYLASE)	Probable 5'-methylthioadenosine phosphorylase Pnp (MTA phosphorylase)
	Rv0442c	PPE10	ppe10	up	2.2902	0.00079057	Uncharacterized PPE family protein PPE10	PPE family protein PPE10
	Rv0453	PPE11	ppe11	up	16.3885	2.88324e-09	Uncharacterized PPE family protein PPE11	PPE family protein PPE11
	Rv0915c	PPE14	ppe14	up	2.27635	9.90275e-09	Uncharacterized PPE family protein PPE14	PPE family protein PPE14
	Rv1039c	PPE15	ppe15	up	2.23289	0.000145961	Uncharacterized PPE family protein PPE15	PPE family protein PPE15
	Rv1135c	PPE16	ppe16	up	2.90441	2.24364e-06	Uncharacterized PPE family protein PPE16	PPE family protein PPE16
	Rv1705c	PPE22	ppe22	up	6.88333	9.39958e-07	Uncharacterized PPE family protein PPE22	PPE family protein PPE22
	Rv1789	PPE26	PPE26	up	2.53232	5.12877e-07	PPE FAMILY PROTEIN	PPE family protein PPE26
	Rv1800	PPE28	ppe28	up	6.90306	2.21632e-11	Uncharacterized PPE family protein PPE28	PPE family protein PPE28
	Rv1801	PPE29	ppe29	up	2.13911	0.00660938	Uncharacterized PPE family protein PPE29	PPE family protein PPE29
	Rv1809	PPE33	ppe33	up	2.71246	4.55373e-05	Uncharacterized PPE family protein PPE33	PPE family protein PPE33
	Rv2768c	PPE43	PPE43	up	2.14665	5.56825e-10	PPE FAMILY PROTEIN	PPE family protein PPE43
	Rv0304c	PPE5	PPE5	up	3.81519	0.000155541	PPE FAMILY PROTEIN	PPE family protein PPE5
	Rv3159c	PPE53	PPE53	up	4.38788	6.44971e-06	PPE FAMILY PROTEIN	PPE family protein PPE53
	Rv3739c	PPE67	PPE67	up	3.50448	1.80214e-08	PPE FAMILY PROTEIN	PPE family protein PPE67
	Rv0388c	PPE9	PPE9	up	7.72783	2.69571e-13	PPE FAMILY PROTEIN	PPE family protein PPE9
	Rv1078	pra	pra	up	6.7799	6.85081e-11	Proline-rich antigen homolog	Probable proline-rich antigen homolog Pra
	Rv0018c	pstP	pstP	up	3.78895	1.24749e-07	PP2C-family Ser/Thr phosphatase	Phosphoserine/threonine phosphatase PstP
	Rv2232	ptkA		up	2.51223	3.43999e-11	Uncharacterized protein Rv2232/MT2292	Protein tyrosine kinase transcriptional regulatory protein PtkA
	Rv2234	ptpA	ptpA	up	5.42428	1.34976e-08	Probable low molecular weight protein-tyrosine-phosphatase	Phosphotyrosine protein phosphatase PtpA (protein-tyrosine-phosphatase) (PTPase) (LMW phosphatase)
	Rv0957	purH	purH	up	2.97645	0.000228886	Bifunctional purine biosynthesis protein purH	Probable bifunctional purine biosynthesis protein PurH: phosphoribosylaminoimidazolecarboxamide formyltransferase (AICAR transformylase) (5'-phosphoribosyl-5-aminoimidazole-4-carboxamide formyltransferase) + inosinemonophosphate cyclohydrolase (imp cyclohydrolase) (inosinicase) (imp synthetase) (ATIC)
	Rv1454c	qor	qor	up	4.94615	1.54139e-09	PROBABLE QUINONE REDUCTASE QOR (NADPH:quinone reductase) (Zeta-crystallin homolog protein)	Probable quinone reductase Qor (NADPH:quinone reductase) (zeta-crystallin homolog protein)
	Rv3585	radA	radA	up	11.2807	1.66083e-09	DNA repair protein radA homolog	DNA repair protein RadA (DNA repair protein SMS)
	Rv1246c	relE		up	2.25023	0.000419387	Putative uncharacterized protein	Toxin RelE
	Rv2450c	rpfE	rpfE	up	118.885	2.29885e-16	PROBABLE RESUSCITATION-PROMOTING FACTOR RPFE	Probable resuscitation-promoting factor RpfE
	Rv3459c	rpsK	rpsK	up	4.6165	6.61563e-12	30S ribosomal protein S11	30S ribosomal protein S11 RpsK
	Rv2056c	rpsN2	rpsN	up	229.779	7.96852e-13	30S ribosomal protein S14	30S ribosomal protein S14 RpsN2
	Rv0008c	Rv0008c		up	2.56152	2.85774e-08	Uncharacterized protein Rv0008c/MT0010	Possible membrane protein
	Rv0029	Rv0029		up	3.61786	4.404e-08	Putative uncharacterized protein	Conserved hypothetical protein
	Rv0043c	Rv0043c		up	5.29348	4.33804e-09	Uncharacterized HTH-type transcriptional regulator Rv0043c/MT0049	Probable transcriptional regulatory protein (probably GntR-family)
	Rv0068	Rv0068		up	3.29144	3.71865e-12	PROBABLE OXIDOREDUCTASE	Probable oxidoreductase
	Rv0071	Rv0071		up	3.24595	1.40431e-05	POSSIBLE MATURASE	Possible maturase
	Rv0077c	Rv0077c		up	2.10392	0.000334798	PROBABLE OXIDOREDUCTASE	Probable oxidoreductase
	Rv0094c	Rv0094c		up	5.73806	8.30063e-11	Putative uncharacterized protein	Conserved hypothetical protein
	Rv0102	Rv0102		up	5.23901	2.60864e-05	Uncharacterized protein Rv0102/MT0111	Probable conserved integral membrane protein
	Rv0104	Rv0104		up	2.62526	3.82563e-10	Uncharacterized protein Rv0104/MT0113	Conserved hypothetical protein
	Rv0121c	Rv0121c		up	2.96819	1.62219e-05	Putative uncharacterized protein	Conserved protein
	Rv0122	Rv0122		up	2.5469	6.07639e-08	Putative uncharacterized protein	Hypothetical protein
	Rv0138	Rv0138		up	4.71392	6.03312e-08	Putative uncharacterized protein	Conserved hypothetical protein
	Rv0149	Rv0149		up	2.728	2.47452e-07	POSSIBLE QUINONE OXIDOREDUCTASE (NADPH:QUINONE OXIDOREDUCTASE) (ZETA-CRYSTALLIN)	Possible quinone oxidoreductase (NADPH:quinone oxidoreductase) (zeta-crystallin)
	Rv0150c	Rv0150c		up	2.68065	1.20118e-09	Putative uncharacterized protein	Conserved hypothetical protein
	Rv0196	Rv0196		up	2.6403	4.36516e-08	Uncharacterized HTH-type transcriptional regulator Rv0196/MT0206	Possible transcriptional regulatory protein
	Rv0207c	Rv0207c		up	8.07261	0.000239384	Putative uncharacterized protein	Conserved hypothetical protein
	Rv0209	Rv0209		up	4.73865	3.44942e-06	Putative uncharacterized protein	Hypothetical protein
	Rv0224c	Rv0224c		up	2.0835	6.75758e-06	Uncharacterized methyltransferase Rv0224c/MT0234	Possible methyltransferase (methylase)
	Rv0232	Rv0232		up	2.6306	0.000133567	PROBABLE TRANSCRIPTIONAL REGULATORY PROTEIN (PROBABLY TETR/ACRR-FAMILY)	Probable transcriptional regulatory protein (probably TetR/AcrR-family)
	Rv0257	Rv0257		up	2.13663	6.81117e-07	Putative uncharacterized protein	Conserved hypothetical protein
	Rv0302	Rv0302		up	3.03748	6.52144e-05	PROBABLE TRANSCRIPTIONAL REGULATORY PROTEIN (PROBABLY TETR/ACRR-FAMILY)	Probable transcriptional regulatory protein (probably TetR/AcrR-family)
	Rv0303	Rv0303		up	7.63351	7.57272e-08	Oxidoreductase, short-chain dehydrogenase/reductase family	Probable dehydrogenase/reductase
	Rv0306	Rv0306	bluB	up	3.88034	7.27583e-08	Nitroreductase, cobalamin biosynthesis protein	Putative oxidoreductase
	Rv0314c	Rv0314c		up	12.0279	2.41119e-10	POSSIBLE CONSERVED MEMBRANE PROTEIN	Possible conserved membrane protein
	Rv0323c	Rv0323c		up	3.12234	2.2724e-07	Putative uncharacterized protein	Conserved hypothetical protein
	Rv0328	Rv0328		up	25.5255	2.87705e-13	POSSIBLE TRANSCRIPTIONAL REGULATORY PROTEIN (POSSIBLY TETR/ACRR-FAMILY)	Possible transcriptional regulatory protein (possibly TetR/AcrR-family)
	Rv0348	Rv0348		up	5.1389	6.25797e-08	POSSIBLE TRANSCRIPTIONAL REGULATORY PROTEIN	Possible transcriptional regulatory protein
	Rv0366c	Rv0366c		up	4.20621	9.48466e-11	Putative uncharacterized protein	Conserved hypothetical protein
	Rv0368c	Rv0368c		up	2.84648	1.62819e-07	Putative uncharacterized protein	Conserved hypothetical protein
	Rv0370c	Rv0370c		up	11.2375	1.13036e-07	POSSIBLE OXIDOREDUCTASE	Possible oxidoreductase
	Rv0373c	Rv0373c		up	4.36799	1.2598e-08	Carbon monoxide dehydrogenase, large subunit, putative	Probable carbon monoxyde dehydrogenase (large chain)
	Rv0374c	Rv0374c		up	5.49591	1.25952e-08	Carbon monoxide dehydrogenase, small subunit, putative	Probable carbon monoxyde dehydrogenase (small chain)
	Rv0377	Rv0377		up	2.13229	1.08469e-06	Uncharacterized HTH-type transcriptional regulator Rv0377/MT0391	Probable transcriptional regulatory protein (probably LysR-family)
	Rv0385	Rv0385		up	4.59101	8.86652e-10	PROBABLE MONOOXYGENASE	Probable monooxygenase
	Rv0387c	Rv0387c		up	3.81701	4.96732e-06	Putative uncharacterized protein	Conserved hypothetical protein
	Rv0393	Rv0393		up	2.69679	3.82563e-10	CONSERVED 13E12 REPEAT FAMILY PROTEIN	Conserved 13E12 repeat family protein
	Rv0394c	Rv0394c		up	6.43305	1.07435e-05	POSSIBLE SECRETED PROTEIN	Possible secreted protein
	Rv0395	Rv0395		up	6.92024	3.30718e-13	Putative uncharacterized protein	Hypothetical protein
	Rv0397	Rv0397		up	37.3364	1.77471e-14	CONSERVED 13E12 REPEAT FAMILY PROTEIN	Conserved 13E12 repeat family protein
	Rv0401	Rv0401		up	7.49641	0.00015842	PROBABLE CONSERVED TRANSMEMBRANE PROTEIN	Probable conserved transmembrane protein
	Rv0421c	Rv0421c		up	2.05924	8.41642e-07	Putative uncharacterized protein	Conserved hypothetical protein
	Rv0441c	Rv0441c		up	2.11679	9.32431e-06	Uncharacterized protein Rv0441c/MT0457	Hypothetical protein
	Rv0448c	Rv0448c		up	2.39732	1.34747e-08	Putative uncharacterized protein	Conserved hypothetical protein
	Rv0480c	Rv0480c		up	4.68177	1.27491e-09	UPF0012 hydrolase Rv0480c/MT0498	Possible amidohydrolase
	Rv0520	Rv0520		up	2.04901	2.20638e-05	Methyltransferase-related protein	Possible methyltransferase/methylase (fragment)
	Rv0538	Rv0538		up	2.0586	6.84608e-10	POSSIBLE CONSERVED MEMBRANE PROTEIN	Possible conserved membrane protein
	Rv0540	Rv0540		up	2.28695	6.90391e-08	Putative uncharacterized protein	Conserved hypothetical protein
	Rv0547c	Rv0547c		up	3.12179	0.00321975	POSSIBLE OXIDOREDUCTASE	Possible oxidoreductase
	Rv0580c	Rv0580c		up	3.21356	2.92994e-05	Putative uncharacterized protein	Conserved protein
	Rv0585c	Rv0585c		up	2.10598	1.19934e-06	PROBABLE CONSERVED INTEGRAL MEMBRANE PROTEIN	Probable conserved integral membrane protein
	Rv0597c	Rv0597c		up	4.09112	3.36299e-07	Putative uncharacterized protein	Conserved hypothetical protein
	Rv0600c	Rv0600c		up	3.50516	6.52436e-09	PROBABLE TWO COMPONENT SENSOR KINASE [SECOND PART]	Two component sensor kinase [second part]
	Rv0601c	Rv0601c		up	2.86186	1.9328e-06	PROBABLE TWO COMPONENT SENSOR KINASE [FIRST PART]	Two component sensor kinase [first part]
	Rv0605	Rv0605		up	2.19966	0.00016826	IS1536, resolvase	Possible resolvase
	Rv0607	Rv0607		up	2.79391	2.94143e-06	Putative uncharacterized protein	Hypothetical protein
	Rv0610c	Rv0610c		up	2.07385	3.1623e-06	Putative uncharacterized protein	Hypothetical protein
	Rv0612	Rv0612		up	9.87333	3.28129e-08	Putative uncharacterized protein	Conserved hypothetical protein
	Rv0614	Rv0614		up	2.15384	8.70788e-08	Putative uncharacterized protein	Conserved hypothetical protein
	Rv0622	Rv0622		up	2.61844	5.92783e-05	POSSIBLE MEMBRANE PROTEIN	Possible membrane protein
	Rv0648	Rv0648		up	2.21647	2.98685e-07	ALPHA-MANNOSIDASE	Alpha-mannosidase
	Rv0666	Rv0666		up	2.01869	1.49382e-07	POSSIBLE MEMBRANE PROTEIN	Possible membrane protein
	Rv0680c	Rv0680c		up	46.4912	1.2193e-16	PROBABLE CONSERVED TRANSMEMBRANE PROTEIN	Probable conserved transmembrane protein
	Rv0690c	Rv0690c		up	15.986	1.12624e-09	Putative uncharacterized protein	Conserved hypothetical protein
	Rv0699	Rv0699		up	2.4156	1.25913e-09	Putative uncharacterized protein	Hypothetical protein
	Rv0731c	Rv0731c		up	2.71982	1.10088e-07	Putative S-adenosyl-L-methionine-dependent methyltransferase Rv0731c/MT0756	Possible S-adenosylmethionine-dependent methyltransferase
	Rv0738	Rv0738		up	12.8098	3.42927e-12	Putative uncharacterized protein	Conserved protein
	Rv0741	Rv0741		up	8.25033	2.82608e-11	IS1557', transposase	Probable transposase (fragment)
	Rv0756c	Rv0756c		up	2.64939	0.00400395	Putative uncharacterized protein	Unknown protein
	Rv0775	Rv0775		up	2.23648	3.96382e-06	Putative uncharacterized protein	Conserved hypothetical protein
	Rv0776c	Rv0776c		up	2.78398	6.42884e-08	Putative uncharacterized protein	Conserved hypothetical protein
	Rv0779c	Rv0779c		up	4.46946	4.25597e-11	POSSIBLE CONSERVED TRANSMEMBRANE PROTEIN	Possible conserved transmembrane protein
	Rv0784	Rv0784		up	2.08805	0.0136136	Putative uncharacterized protein	Conserved hypothetical protein
	Rv0789c	Rv0789c		up	2.12231	4.72733e-09	Putative uncharacterized protein	Hypothetical protein
	Rv0793	Rv0793		up	2.86726	1.31341e-08	Putative uncharacterized protein	Possible monooxygenase
	Rv0801	Rv0801		up	10.3902	5.19184e-10	Putative uncharacterized protein	Conserved protein
	Rv0826	Rv0826		up	2.39253	0.0087452	Putative uncharacterized protein	Conserved hypothetical protein
	Rv0828c	Rv0828c		up	6.2705	2.49854e-08	POSSIBLE DEAMINASE	Possible deaminase
	Rv0836c	Rv0836c		up	5.73713	1.91197e-10	Putative uncharacterized protein	Hypothetical protein
	Rv0841	Rv0841		up	2.00664	8.39521e-08	PROBABLE CONSERVED TRANSMEMBRANE PROTEIN	Probable conserved transmembrane protein
	Rv0850	Rv0850		up	5.86372	2.78748e-08	IS1606', transposase	Putative transposase (fragment)
	Rv0870c	Rv0870c		up	2.20046	3.80424e-05	POSSIBLE CONSERVED INTEGRAL MEMBRANE PROTEIN	Possible conserved integral membrane protein
	Rv0897c	Rv0897c		up	15.422	5.99896e-11	Uncharacterized protein Rv0897c/MT0921	Probable oxidoreductase
	Rv0919	Rv0919		up	4.04324	3.3265e-05	Putative uncharacterized protein	GCN5-related N-acetyltransferase
	Rv0923c	Rv0923c		up	2.32015	3.88651e-07	Putative uncharacterized protein	Conserved hypothetical protein
	Rv0927c	Rv0927c		up	2.6194	0.00213814	Oxidoreductase, short-chain dehydrogenase/reductase family	Probable short-chain type dehydrogenase/reductase
	Rv0942	Rv0942		up	2.35461	6.55154e-08	Uncharacterized protein Rv0942/MT0968.2	Hypothetical protein
	Rv0964c	Rv0964c		up	3.75794	1.31551e-08	Uncharacterized protein Rv0964c/MT0992.1	Hypothetical protein
	Rv0976c	Rv0976c		up	2.45619	2.03359e-11	Putative uncharacterized protein	Conserved hypothetical protein
	Rv0979c	Rv0979c		up	2.28616	2.02261e-08	Putative uncharacterized protein	Hypothetical protein
	Rv0998	Rv0998		up	2.443	0.038331	Putative uncharacterized protein	Conserved hypothetical protein
	Rv1003	Rv1003		up	2.29173	5.35764e-10	UPF0011 protein Rv1003/MT1032	Conserved protein
	Rv1024	Rv1024		up	42.7694	2.28938e-16	POSSIBLE CONSERVED MEMBRANE PROTEIN	Possible conserved membrane protein
	Rv1050	Rv1050		up	2.00313	1.05418e-05	PROBABLE OXIDOREDUCTASE	Probable oxidoreductase
	Rv1056	Rv1056		up	3.95257	2.54318e-09	Putative uncharacterized protein	Conserved protein
	Rv1085c	Rv1085c		up	2.89772	8.71274e-05	UPF0073 membrane protein Rv1085c/MT1117	Possible hemolysin-like protein
	Rv1112	Rv1112		up	17.0946	1.0122e-09	GTP-binding protein	Probable GTP binding protein
	Rv1119c	Rv1119c		up	2.11188	4.18147e-08	Putative uncharacterized protein	Hypothetical protein
	Rv1129c	Rv1129c		up	3.00395	0.000196597	DNA-binding protein, putative	Probable transcriptional regulator protein
	Rv1147	Rv1147		up	3.62871	5.18937e-09	Putative uncharacterized protein	Conserved protein
	Rv1167c	Rv1167c		up	8.0112	1.44657e-08	PROBABLE TRANSCRIPTIONAL REGULATORY PROTEIN	Probable transcriptional regulatory protein
	Rv1203c	Rv1203c		up	2.16004	6.63381e-07	Putative uncharacterized protein	Hypothetical protein
	Rv1218c	Rv1218c		up	2.96118	1.66895e-06	PROBABLE TETRONASIN-TRANSPORT ATP-BINDING PROTEIN ABC TRANSPORTER	Probable tetronasin-transport ATP-binding protein ABC transporter
	Rv1233c	Rv1233c		up	3.01276	1.89398e-08	CONSERVED HYPOTHETICAL MEMBRANE PROTEIN	Conserved hypothetical membrane protein
	Rv1234	Rv1234		up	4.97744	3.99243e-10	PROBABLE TRANSMEMBRANE PROTEIN	Probable transmembrane protein
	Rv1268c	Rv1268c		up	2.76777	2.62322e-05	Uncharacterized protein Rv1268c/MT1306	Hypothetical protein
	Rv1269c	Rv1269c		up	2.5166	1.67954e-05	Protein Rv1269c/MT1307	Conserved probable secreted protein
	Rv1271c	Rv1271c		up	3.10897	4.6174e-07	Uncharacterized protein Rv1271c/MT1309	Conserved hypothetical secreted protein
	Rv1288	Rv1288		up	15.1464	3.48952e-07	Uncharacterized protein Rv1288/MT1326	Conserved protein
	Rv1314c	Rv1314c		up	2.43953	0.0461516	Cob(I)yrinic acid a,c-diamide adenosyltransferase	Conserved protein
	Rv1354c	Rv1354c		up	2.59696	1.92864e-05	Uncharacterized protein Rv1354c/MT1397	Conserved hypothetical protein
	Rv1357c	Rv1357c		up	2.28403	8.38078e-07	Uncharacterized protein Rv1357c/MT1400	Conserved hypothetical protein
	Rv1360	Rv1360		up	2.25745	7.80901e-08	Uncharacterized protein Rv1360/MT1405	Probable oxidoreductase
	Rv1374c	Rv1374c		up	2.57065	2.10986e-06	Putative uncharacterized protein	Hypothetical protein
	Rv1378c	Rv1378c		up	8.37348	1.47185e-07	Putative uncharacterized protein	Conserved hypothetical protein
	Rv1393c	Rv1393c		up	2.49271	0.000198644	Monooxygenase, flavin-binding family	Probable monoxygenase
	Rv1403c	Rv1403c		up	2.19987	3.49249e-12	Uncharacterized protein Rv1403c/MT1447	Putative methyltransferase
	Rv1414	Rv1414		up	2.42938	4.66888e-08	Uncharacterized protein Rv1414/MT1457	Conserved hypothetical protein
	Rv1421	Rv1421		up	2.55037	1.54451e-05	UPF0042 nucleotide-binding protein Rv1421/MT1464	Conserved protein
	Rv1425	Rv1425		up	24.8351	9.0951e-16	UPF0089 protein Rv1425/MT1468	Possible triacylglycerol synthase (diacylglycerol acyltransferase)
	Rv1428c	Rv1428c		up	3.81469	0.00107556	Acyltransferase family protein	Conserved hypothetical protein
	Rv1432	Rv1432		up	2.90906	6.06764e-10	P49 protein	Probable dehydrogenase
	Rv1434	Rv1434		up	2.95763	0.000957849	Putative uncharacterized protein	Hypothetical protein
	Rv1456c	Rv1456c		up	2.65515	6.89147e-06	PROBABLE UNIDENTIFIED ANTIBIOTIC-TRANSPORT INTEGRAL MEMBRANE ABC TRANSPORTER	Probable unidentified antibiotic-transport integral membrane ABC transporter
	Rv1458c	Rv1458c		up	3.92339	9.46818e-09	ABC-type efflux protein, ATP-binding protein	Probable unidentified antibiotic-transport ATP-binding protein ABC transporter
	Rv1496	Rv1496		up	4.38146	2.05893e-09	Uncharacterized protein Rv1496/MT1543	Possible transport system kinase
	Rv1532c	Rv1532c		up	4.08481	2.44096e-08	Putative uncharacterized protein	Conserved hypothetical protein
	Rv1574	Rv1574		up	8.8732	0.0027412	Probable phiRV1 phage related protein	Probable PhiRv1 phage related protein
	Rv1576c	Rv1576c		up	2.31012	0.000850392	Probable phiRV1 phage protein	Probable PhiRv1 phage protein
	Rv1584c	Rv1584c		up	18.1661	5.9551e-15	Possible phiRv1 phage protein	Possible PhiRv1 phage protein
	Rv1592c	Rv1592c		up	2.48158	2.25421e-08	Putative uncharacterized protein	Conserved hypothetical protein
	Rv1597	Rv1597		up	2.53261	0.00824785	Putative uncharacterized protein	Hypothetical protein
	Rv1624c	Rv1624c		up	3.89453	1.00598e-06	Probable conserved membrane protein	Probable conserved membrane protein
	Rv1628c	Rv1628c		up	26.3881	7.56768e-16	Putative uncharacterized protein	Conserved protein
	Rv1632c	Rv1632c		up	3.00379	2.7439e-07	Putative uncharacterized protein	Hypothetical protein
	Rv1645c	Rv1645c		up	13.2974	3.71293e-11	Putative uncharacterized protein	Conserved hypothetical protein
	Rv1707	Rv1707		up	24.0713	8.67838e-14	PROBABLE CONSERVED TRANSMEMBRANE PROTEIN	Probable conserved transmembrane protein
	Rv1725c	Rv1725c		up	6.42113	8.71864e-14	Putative uncharacterized protein	Conserved hypothetical protein
	Rv1727	Rv1727		up	2.16578	6.69965e-08	Putative uncharacterized protein	Conserved hypothetical protein
	Rv1735c	Rv1735c		up	2.76522	4.39135e-08	HYPOTHETICAL MEMBRANE PROTEIN	Hypothetical membrane protein
	Rv1738	Rv1738		up	2.0499	0.00543388	Uncharacterized protein Rv1738/MT1780	Conserved protein
	Rv1742	Rv1742		up	2.78969	5.48112e-05	Putative uncharacterized protein	Unknown protein
	Rv1760	Rv1760		up	5.47005	9.73938e-07	UPF0089 protein Rv1760/MT1809	Possible triacylglycerol synthase (diacylglycerol acyltransferase)
	Rv1773c	Rv1773c		up	2.04622	0.000101195	PROBABLE TRANSCRIPTIONAL REGULATORY PROTEIN	Probable transcriptional regulatory protein
	Rv1774	Rv1774		up	18.0701	1.82067e-12	PROBABLE OXIDOREDUCTASE	Probable oxidoreductase
	Rv1776c	Rv1776c		up	4.40613	4.00511e-07	POSSIBLE TRANSCRIPTIONAL REGULATORY PROTEIN	Possible transcriptional regulatory protein
	Rv1816	Rv1816		up	4.60309	3.62522e-08	Uncharacterized HTH-type transcriptional regulator Rv1816/MT1864	Possible transcriptional regulatory protein
	Rv1866	Rv1866		up	5.16917	0.000693954	Putative uncharacterized protein	Conserved protein
	Rv1873	Rv1873		up	2.19077	3.85117e-08	Putative uncharacterized protein	Conserved hypothetical protein
	Rv1936	Rv1936		up	16.1566	5.21863e-16	Luciferase-related protein	Possible monooxygenase
	Rv1954c	Rv1954c		up	6.20905	3.51561e-12	Putative uncharacterized protein Rv1954c/MT2003.1///Putative uncharacterized protein	Hypothetical protein
	Rv1957	Rv1957		up	3.1412	7.19217e-07	Putative uncharacterized protein	Hypothetical protein
	Rv1958c	Rv1958c		up	2.28717	3.58158e-10	Putative uncharacterized protein	Hypothetical protein
	Rv1961	Rv1961		up	2.23697	1.68713e-07	Putative uncharacterized protein	Hypothetical protein
	Rv1974	Rv1974		up	3.95098	2.47777e-09	PROBABLE CONSERVED MEMBRANE PROTEIN	Probable conserved membrane protein
	Rv1975	Rv1975		up	5.32479	4.41297e-09	Putative uncharacterized protein	Conserved hypothetical protein
	Rv2008c	Rv2008c		up	2.07963	5.76486e-06	Uncharacterized protein Rv2008c/MT2064	Conserved hypothetical protein
	Rv2014	Rv2014		up	14.5526	2.08185e-10	IS1607, transposase	Transposase
	Rv2025c	Rv2025c		up	8.1369	6.51795e-13	Cation efflux system protein	Conserved membrane protein
	Rv2034	Rv2034		up	2.27231	1.74829e-06	Probable ArsR-type repressor protein	ArsR repressor protein
	Rv2044c	Rv2044c		up	2.01618	2.40278e-05	Putative uncharacterized protein	Conserved hypothetical protein
	Rv2100	Rv2100		up	6.66346	9.55517e-07	Uncharacterized protein Rv2100/MT2160	Conserved hypothetical protein
	Rv2102	Rv2102		up	2.95937	3.51185e-08	Putative uncharacterized protein	Conserved hypothetical protein
	Rv2128	Rv2128		up	4.85041	6.31063e-07	PROBABLE CONSERVED TRANSMEMBRANE PROTEIN	Conserved transmembrane protein
	Rv2135c	Rv2135c		up	2.68743	1.70268e-06	Phosphoglycerate mutase family protein	Conserved protein
	Rv2164c	Rv2164c		up	3.46538	0.0125807	PROBABLE CONSERVED PROLINE RICH MEMBRANE PROTEIN	Probable conserved proline rich membrane protein
	Rv2170	Rv2170		up	2.16792	2.70508e-07	Putative uncharacterized protein	GCN5-related N-acetyltransferase
	Rv2175c	Rv2175c		up	3.65532	2.90097e-06	Conserved hypothetical regulatory protein	Conserved regulatory protein
	Rv2203	Rv2203		up	2.93281	1.99299e-06	Uncharacterized protein Rv2203/MT2259	Possible conserved membrane protein
	Rv2209	Rv2209		up	8.55988	1.75517e-13	Uncharacterized protein Rv2209/MT2265	Probable conserved integral membrane protein
	Rv2248	Rv2248		up	2.16588	1.59868e-05	Uncharacterized protein Rv2248/MT2308	Conserved hypothetical protein
	Rv2250c	Rv2250c		up	2.149	0.0152483	Uncharacterized HTH-type transcriptional regulator Rv2250c/MT2310	Possible transcriptional regulatory protein
	Rv2254c	Rv2254c		up	2.97677	1.22752e-06	Probable integral membrane protein	Probable integral membrane protein
	Rv2262c	Rv2262c		up	2.63357	1.40663e-09	Putative uncharacterized protein	Conserved hypothetical protein
	Rv2275	Rv2275		up	4.66713	0.000295203	Putative uncharacterized protein	Conserved hypothetical protein
	Rv2282c	Rv2282c		up	10.6609	7.64756e-09	Uncharacterized HTH-type transcriptional regulator Rv2282c/MT2340	Probable transcription regulator (LysR family)
	Rv2283	Rv2283		up	2.92953	1.36731e-12	Uncharacterized protein Rv2283/MT2341.1	Hypothetical protein
	Rv2292c	Rv2292c		up	2.15692	2.6401e-11	Uncharacterized protein Rv2292c/MT2349	Hypothetical protein
	Rv2296	Rv2296	dhmA1	up	7.58121	6.04207e-07	Haloalkane dehalogenase 1	Probable haloalkane dehalogenase
	Rv2298	Rv2298		up	2.60883	4.63838e-08	Uncharacterized oxidoreductase Rv2298/MT2355	Conserved protein
	Rv2305	Rv2305		up	6.29238	2.587e-05	Uncharacterized protein Rv2305/MT2362	Unknown protein
	Rv2309c	Rv2309c		up	16.9737	7.28583e-07	Integrase, putative	Possible integrase (fragment)
	Rv2311	Rv2311		up	2.15266	5.72948e-09	Uncharacterized protein Rv2311/MT2373	Conserved hypothetical protein
	Rv2313c	Rv2313c		up	4.57945	1.62669e-05	Uncharacterized protein Rv2313c/MT2376	Hypothetical protein
	Rv2319c	Rv2319c		up	3.27192	2.04068e-06	Uncharacterized protein Rv2319c/MT2382	Universal stress protein family protein
	Rv2337c	Rv2337c		up	3.75606	1.23128e-06	Putative uncharacterized protein	Hypothetical protein
	Rv2407	Rv2407	rnz	up	10.6843	3.25601e-10	Ribonuclease Z	Conserved hypothetical protein
	Rv2422	Rv2422		up	4.02546	1.34976e-08	Putative uncharacterized protein	Hypothetical protein
	Rv2451	Rv2451		up	29.0625	1.701e-12	HYPOTHETICAL PROLINE AND SERINE RICH PROTEIN	Hypothetical proline and serine rich protein
	Rv2464c	Rv2464c		up	8.92792	5.68344e-11	Putative DNA glycosylase Rv2464c/MT2539	Possible DNA glycosylase
	Rv2478c	Rv2478c		up	2.08522	0.0101632	Single-stranded DNA-binding protein	Conserved hypothetical protein
	Rv2541	Rv2541		up	4.70274	2.60043e-09	HYPOTHETICAL ALANINE RICH PROTEIN	Hypothetical alanine rich protein
	Rv2542	Rv2542		up	3.0185	1.43538e-05	Putative uncharacterized protein	Conserved hypothetical protein
	Rv2551c	Rv2551c		up	2.00941	1.3017e-09	Putative uncharacterized protein	Conserved hypothetical protein
	Rv2573	Rv2573		up	2.00859	1.56973e-11	Putative 2-dehydropantoate 2-reductase	Conserved hypothetical protein
	Rv2599	Rv2599		up	6.80612	1.14981e-07	Uncharacterized protein Rv2599/MT2674	Probable conserved membrane protein
	Rv2617c	Rv2617c		up	2.10075	0.000164004	PROBABLE TRANSMEMBRANE PROTEIN	Probable transmembrane protein
	Rv2620c	Rv2620c		up	3.07212	0.00725672	PROBABLE CONSERVED TRANSMEMBRANE PROTEIN	Probable conserved transmembrane protein
	Rv2621c	Rv2621c		up	2.64629	3.08821e-08	Putative uncharacterized protein	Possible transcriptional regulatory protein
	Rv2635	Rv2635		up	2.07883	1.88011e-07	Uncharacterized protein Rv2635/MT2713	Hypothetical protein
	Rv2638	Rv2638		up	2.68779	1.41926e-06	Anti-sigma factor antagonist	Conserved hypothetical protein
	Rv2640c	Rv2640c		up	5.84622	1.88943e-13	POSSIBLE TRANSCRIPTIONAL REGULATORY PROTEIN (PROBABLY ARSR-FAMILY)	Possible transcriptional regulatory protein (probably ArsR-family)
	Rv2645	Rv2645		up	13.8398	5.83678e-15	Uncharacterized protein Rv2645/MT2723	Hypothetical protein
	Rv2653c	Rv2653c		up	2.44812	1.14342e-09	POSSIBLE phiRv2 PROPHAGE PROTEIN	Possible PhiRv2 prophage protein
	Rv2656c	Rv2656c		up	2.96485	2.51323e-07	Uncharacterized protein Rv2656c/MT2733	Possible PhiRv2 prophage protein
	Rv2657c	Rv2657c		up	3.48217	8.36197e-06	Gene 36 protein, putative	Probable PhiRv2 prophage protein
	Rv2659c	Rv2659c		up	7.86383	2.35072e-09	PROBABLE phiRv2 PROPHAGE INTEGRASE	Probable PhiRv2 prophage integrase
	Rv2662	Rv2662		up	2.70622	1.75777e-11	Putative uncharacterized protein	Hypothetical protein
	Rv2665	Rv2665		up	39.2493	3.49912e-13	HYPOTHETICAL ARGININE RICH PROTEIN	Hypothetical arginine rich protein
	Rv2672	Rv2672		up	2.92632	3.83469e-08	POSSIBLE SECRETED PROTEASE	Possible secreted protease
	Rv2698	Rv2698		up	2.03495	8.58176e-09	PROBABLE CONSERVED ALANINE RICH TRANSMEMBRANE PROTEIN	Probable conserved alanine rich transmembrane protein
	Rv2709	Rv2709		up	4.17531	1.99362e-09	PROBABLE CONSERVED TRANSMEMBRANE PROTEIN	Probable conserved transmembrane protein
	Rv2722	Rv2722		up	2.2942	3.06568e-07	Putative uncharacterized protein	Conserved hypothetical protein
	Rv2730	Rv2730		up	2.36861	1.08696e-05	Putative uncharacterized protein	Hypothetical protein
	Rv2735c	Rv2735c		up	2.18314	0.00535025	Putative uncharacterized protein	Conserved hypothetical protein
	Rv2765	Rv2765		up	2.02382	1.11619e-06	Carboxymethylenebutenolidase, putative	Probable alanine rich hydrolase
	Rv2767c	Rv2767c		up	20.0129	5.19697e-10	POSSIBLE MEMBRANE PROTEIN	Possible membrane protein
	Rv2772c	Rv2772c		up	3.83722	5.71516e-05	PROBABLE CONSERVED TRANSMEMBRANE PROTEIN	Probable conserved transmembrane protein
	Rv2776c	Rv2776c		up	2.61765	0.00880745	PROBABLE OXIDOREDUCTASE	Probable oxidoreductase
	Rv2795c	Rv2795c		up	2.09139	4.1998e-05	Putative uncharacterized protein	Conserved hypothetical protein
	Rv2803	Rv2803		up	4.60647	5.44793e-06	Putative uncharacterized protein	Conserved hypothetical protein
	Rv2807	Rv2807		up	2.3089	6.34494e-05	Putative uncharacterized protein	Conserved hypothetical protein
	Rv2812	Rv2812		up	2.26553	5.64335e-07	PROBABLE TRANSPOSASE	Probable transposase
	Rv2813	Rv2813		up	3.77868	7.6742e-07	General secretion pathway protein A-related protein	Conserved hypothetical protein
	Rv2820c	Rv2820c		up	2.87552	1.80635e-07	CRISPR-associated protein, TM1808 family	Hypothetical protein
	Rv2825c	Rv2825c		up	6.84727	1.30104e-07	Putative uncharacterized protein	Conserved hypothetical protein
	Rv2844	Rv2844		up	23.3028	3.68844e-12	CONSERVED HYPOTHETICAL ALANINE RICH PROTEIN	Conserved alanine rich protein
	Rv2886c	Rv2886c		up	3.00687	2.00333e-05	Uncharacterized protein Rv2886c/MT2954	Probable resolvase
	Rv2898c	Rv2898c		up	2.61207	1.00593e-07	UPF0102 protein Rv2898c/MT2966	Conserved hypothetical protein
	Rv2944	Rv2944		up	3.04594	0.00938947	POSSIBLE TRANSPOSASE FOR INSERTION SEQUENCE ELEMENT IS1533	Possible transposase for insertion sequence element IS1533
	Rv2958c	Rv2958c		up	2.72046	1.2307e-05	PGL/p-HBAD biosynthesis glycosyltransferase Rv2958c/MT3034	Possible glycosyl transferase
	Rv2971	Rv2971		up	2.35784	0.000293521	Uncharacterized oxidoreductase Rv2971/MT3049	Probable oxidoreductase
	Rv2983	Rv2983		up	18.2493	4.24556e-09	CONSERVED HYPOTHETICAL ALANINE RICH PROTEIN	Conserved hypothetical alanine rich protein
	Rv3007c	Rv3007c		up	2.12807	0.000153821	POSSIBLE OXIDOREDUCTASE	Possible oxidoreductase
	Rv3013	Rv3013		up	2.16127	6.63623e-05	Putative uncharacterized protein	Conserved protein
	Rv3072c	Rv3072c		up	2.73956	5.77426e-11	Putative uncharacterized protein	Conserved hypothetical protein
	Rv3085	Rv3085		up	4.12883	0.0116693	Oxidoreductase, short-chain dehydrogenase/reductase family	Probable short-chain type dehydrogenase/reductase
	Rv3087	Rv3087		up	47.2415	1.67561e-14	UPF0089 protein Rv3087/MT3172	Possible triacylglycerol synthase (diacylglycerol acyltransferase)
	Rv3098c	Rv3098c		up	17.8936	4.21408e-12	Putative uncharacterized protein	Hypothetical protein
	Rv3103c	Rv3103c		up	5.89587	8.89763e-09	HYPOTHETICAL PROLINE-RICH PROTEIN	Hypothetical proline-rich protein
	Rv3126c	Rv3126c		up	7.54442	9.92807e-09	Putative uncharacterized protein	Hypothetical protein
	Rv3128c	Rv3128c		up	32.6328	2.81954e-14		Conserved hypothetical protein
	Rv3142c	Rv3142c		up	2.39212	0.00922017	Putative uncharacterized protein	Hypothetical protein
	Rv3161c	Rv3161c		up	2.75792	0.000144668	POSSIBLE DIOXYGENASE	Possible dioxygenase
	Rv3162c	Rv3162c		up	2.15969	2.29798e-08	POSSIBLE INTEGRAL MEMBRANE PROTEIN	Possible integral membrane protein
	Rv3173c	Rv3173c		up	2.74852	0.000219455	PROBABLE TRANSCRIPTIONAL REGULATORY PROTEIN (PROBABLY TETR/ACRR-FAMILY)	Probable transcriptional regulatory protein (probably TetR/AcrR-family)
	Rv3174	Rv3174		up	2.25959	7.92881e-09	Oxidoreductase	Probable short-chain dehydrogenase/reductase
	Rv3178	Rv3178		up	4.78246	3.38626e-10	Putative uncharacterized protein	Conserved hypothetical protein
	Rv3180c	Rv3180c		up	14.6528	1.30884e-11	HYPOTHETICAL ALANINE RICH PROTEIN	Hypothetical alanine rich protein
	Rv3181c	Rv3181c		up	3.25173	2.70388e-07	Putative uncharacterized protein	Conserved protein
	Rv3197	Rv3197		up	3.08849	9.65582e-08	PROBABLE CONSERVED ATP-BINDING PROTEIN ABC TRANSPORTER	Probable conserved ATP-binding protein ABC transporter
	Rv3201c	Rv3201c		up	7.56947	2.98245e-10	Helicase, UvrD/Rep family	Probable ATP-dependent DNA helicase
	Rv3217c	Rv3217c		up	2.25858	2.87323e-10	PROBABLE CONSERVED INTEGRAL MEMBRANE PROTEIN	Probable conserved integral membrane protein
	Rv3226c	Rv3226c		up	4.47116	8.39461e-06	Putative uncharacterized protein	Conserved hypothetical protein
	Rv3242c	Rv3242c		up	2.01021	0.00642336	Putative uncharacterized protein	Conserved hypothetical protein
	Rv3243c	Rv3243c		up	3.73653	1.47443e-07	Putative uncharacterized protein	Unknown protein
	Rv3253c	Rv3253c		up	2.77095	5.01611e-08	Amino acid permease	Possible cationic amino acid transport integral membrane protein
	Rv3256c	Rv3256c		up	2.75655	9.84586e-06	Putative uncharacterized protein	Conserved protein
	Rv3272	Rv3272	yfdE	up	2.68111	8.30611e-06	Putative uncharacterized protein	Conserved hypothetical protein
	Rv3282	Rv3282		up	10.4404	5.46087e-12	Maf-like protein Rv3282/MT3381	Conserved hypothetical protein
	Rv3294c	Rv3294c		up	2.74162	0.00059683	Putative uncharacterized protein	Conserved hypothetical protein
	Rv3304	Rv3304		up	4.68001	1.03905e-07	Putative uncharacterized protein	Conserved protein
	Rv3327	Rv3327		up	2.09913	8.38078e-07	PROBABLE TRANSPOSASE FUSION PROTEIN	Probable transposase fusion protein
	Rv3333c	Rv3333c		up	2.41324	1.29283e-06	HYPOTHETICAL PROLINE RICH PROTEIN	Hypothetical proline rich protein
	Rv3342	Rv3342		up	3.2767	2.65339e-06	Uncharacterized methyltransferase Rv3342/MT3445	Possible methyltransferase (methylase)
	Rv3349c	Rv3349c		up	2.38359	3.79325e-07	Putative uncharacterized protein///IS1561', transposase	Probable transposase
	Rv3360	Rv3360		up	12.9381	7.08201e-08	Putative uncharacterized protein	Conserved hypothetical protein
	Rv3363c	Rv3363c		up	3.71193	0.000321551	Putative uncharacterized protein	Conserved hypothetical protein
	Rv3371	Rv3371		up	2.92161	1.66115e-07	UPF0089 protein Rv3371/MT3481	Possible triacylglycerol synthase (diacylglycerol acyltransferase)
	Rv3415c	Rv3415c		up	8.7942	1.30835e-06	Putative uncharacterized protein	Conserved hypothetical protein
	Rv3428c	Rv3428c		up	2.18309	2.60043e-09	Putative transposase Rv3428c	Possible transposase
	Rv3454	Rv3454		up	4.8827	3.52838e-07	PROBABLE CONSERVED INTEGRAL MEMBRANE PROTEIN	Probable conserved integral membrane protein
	Rv3471c	Rv3471c		up	3.71065	1.46586e-10	Putative uncharacterized protein	Conserved hypothetical protein
	Rv3486	Rv3486		up	2.92547	2.61406e-10	Putative uncharacterized protein	Conserved protein
	Rv3538	Rv3538		up	3.47956	3.05901e-08	PROBABLE DEHYDROGENASE	Probable dehydrogenase. Possible 2-enoyl acyl-CoA hydratase.
	Rv3549c	Rv3549c		up	8.19647	2.41231e-11	Oxidoreductase, short-chain dehydrogenase/reductase family	Probable short-chain type dehydrogenase/reductase
	Rv3551	Rv3551		up	2.27952	1.76059e-08	Putative CoA-transferase subunit alpha Rv3551/MT3655	Possible CoA-transferase (alpha subunit)
	Rv3591c	Rv3591c		up	2.23868	2.14185e-05	Hydrolase, alpha/beta hydrolase fold family	Possible hydrolase
	Rv3599c	Rv3599c		up	11.6466	7.88373e-07	HYPOTHETICAL SHORT PROTEIN	Hypothetical short protein
	Rv3611	Rv3611		up	4.66708	2.93964e-08	HYPOTHETICAL ARGININE AND PROLINE RICH PROTEIN	Hypothetical arginine and proline rich protein
	Rv3618	Rv3618		up	6.80879	6.68357e-10	Luciferase-related protein	Possible monooxygenase
	Rv3629c	Rv3629c		up	3.39397	6.30953e-06	PROBABLE CONSERVED INTEGRAL MEMBRANE PROTEIN	Probable conserved integral membrane protein
	Rv3637	Rv3637		up	3.7327	6.16968e-08	POSSIBLE TRANSPOSASE	Possible transposase
	Rv3638	Rv3638		up	2.76808	3.79656e-07	IS1534, istB protein	Possible transposase
	Rv3643	Rv3643		up	2.06961	5.04554e-08	Putative uncharacterized protein	Hypothetical protein
	Rv3657c	Rv3657c		up	2.19537	2.91497e-08	POSSIBLE CONSERVED ALANINE RICH MEMBRANE PROTEIN	Possible conserved alanine rich membrane protein
	Rv3662c	Rv3662c		up	10.3681	1.27151e-09	Putative uncharacterized protein	Conserved hypothetical protein
	Rv3691	Rv3691		up	4.10118	1.25733e-07	Putative uncharacterized protein	Conserved protein
	Rv3693	Rv3693		up	44.1603	5.2223e-13	POSSIBLE CONSERVED MEMBRANE PROTEIN	Possible conserved membrane protein
	Rv3695	Rv3695		up	5.04876	3.13367e-07	POSSIBLE CONSERVED MEMBRANE PROTEIN	Possible conserved membrane protein
	Rv3698	Rv3698		up	8.34075	0.00139689	Putative uncharacterized protein	Conserved protein
	Rv3699	Rv3699		up	5.65581	0.000250019	Putative uncharacterized protein	Conserved protein
	Rv3707c	Rv3707c		up	3.25985	0.000107559	Putative uncharacterized protein	Conserved hypothetical protein
	Rv3712	Rv3712		up	11.1836	5.87037e-13	Mur ligase family protein	Possible ligase
	Rv3714c	Rv3714c		up	5.64151	1.19097e-08	Putative uncharacterized protein	Conserved hypothetical protein
	Rv3736	Rv3736		up	2.82935	6.63726e-06	TRANSCRIPTIONAL REGULATORY PROTEIN (PROBABLY ARAC/XYLS-FAMILY)	Transcriptional regulatory protein (probably AraC/XylS-family)
	Rv3737	Rv3737		up	3.22702	0.00148747	PROBABLE CONSERVED TRANSMEMBRANE PROTEIN	Probable conserved transmembrane protein
	Rv3749c	Rv3749c		up	4.95112	1.12525e-07	Putative uncharacterized protein	Conserved hypothetical protein
	Rv3752c	Rv3752c		up	2.63124	0.0115667	Cytidine and deoxycytidylate deaminase family protein	Possible cytidine/deoxycytidylate deaminase
	Rv3760	Rv3760		up	7.6146	4.78068e-10	POSSIBLE CONSERVED MEMBRANE PROTEIN	Possible conserved membrane protein
	Rv3769	Rv3769		up	2.0423	1.12724e-05	Putative uncharacterized protein	Hypothetical protein
	Rv3770c	Rv3770c		up	18.7518	1.47389e-11	HYPOTHETICAL LEUCINE RICH PROTEIN	Hypothetical leucine rich protein
	Rv3776	Rv3776		up	2.2044	8.1147e-11	Putative uncharacterized protein	Conserved hypothetical protein
	Rv3811	Rv3811		up	4.00255	4.21769e-07	Putative uncharacterized protein	Conserved hypothetical protein
	Rv3819	Rv3819		up	14.9847	1.52464e-07	Putative uncharacterized protein	Unknown protein
	Rv3828c	Rv3828c		up	2.46494	0.010674	IS1537, resolvase	Possible resolvase
	Rv3835	Rv3835		up	21.4148	2.81111e-14	PROBABLE CONSERVED MEMBRANE PROTEIN	Conserved membrane protein
	Rv3839	Rv3839		up	9.1205	3.26969e-06	Putative uncharacterized protein	Conserved hypothetical protein
	Rv3898c	Rv3898c		up	6.55403	8.77683e-12	Putative uncharacterized protein	Conserved hypothetical protein
	Rv3900c	Rv3900c		up	4.85596	2.71239e-08	CONSERVED HYPOTHETICAL ALANINE RICH PROTEIN	Conserved hypothetical alanine rich protein
	Rv3901c	Rv3901c		up	2.90109	5.60519e-05	POSSIBLE MEMBRANE PROTEIN	Possible membrane protein
	Rv3909	Rv3909		up	6.68133	1.01375e-07	Putative uncharacterized protein	Conserved protein
	Rv3910	Rv3910		up	3.52978	2.32477e-05	PROBABLE CONSERVED TRANSMEMBRANE PROTEIN	Probable conserved transmembrane protein
	Rv2504c	scoA	scoA	up	2.39162	2.2609e-06	Probable succinyl-CoA:3-ketoacid-coenzyme A transferase subunit A	Probable succinyl-CoA:3-ketoacid-coenzyme A transferase (alpha subunit) ScoA (3-oxo acid:CoA transferase) (OXCT A) (succinyl-CoA:3-oxoacid-coenzyme A transferase)
	Rv2503c	scoB	scoB	up	5.66317	8.13341e-08	Probable succinyl-CoA:3-ketoacid-coenzyme A transferase subunit B	Probable succinyl-CoA:3-ketoacid-coenzyme A transferase (beta subunit) ScoB (3-oxo-acid:CoA transferase) (OXCT B) (succinyl CoA:3-oxoacid CoA-transferase)
	Rv0182c	sigG	sigG	up	5.27902	1.61054e-05	RNA polymerase sigma factor	Probable alternative RNA polymerase sigma factor SigG (RNA polymerase ECF type sigma factor)
	Rv3911	sigM	sigM	up	3.97887	2.63e-07	POSSIBLE ALTERNATIVE RNA POLYMERASE SIGMA FACTOR SIGM	Possible alternative RNA polymerase sigma factor SigM
	Rv0602c	tcrA	tcrA	up	2.54308	0.0113642	PROBABLE TWO COMPONENT DNA BINDING TRANSCRIPTIONAL REGULATORY PROTEIN TCRA	Two component DNA binding transcriptional regulatory protein TcrA
	Rv2754c	thyX	thyX	up	3.66186	1.97702e-09	Thymidylate synthase thyX	Probable thymidylate synthase ThyX (ts) (TSase)
	Rv1032c	trcS	trcS	up	3.55638	2.36268e-09	Sensor protein	Two component sensor histidine kinase TrcS
	Rv2906c	trmD	trmD	up	8.12022	1.72654e-08	tRNA (guanine-N(1)-)-methyltransferase	Probable tRNA (guanine-N1)-methyltransferase TrmD (M1G-methyltransferase) (tRNA [GM37] methyltransferase)
	Rv3754	tyrA	tyrA	up	6.1235	2.41081e-10	PREPHENATE DEHYDROGENASE TYRA (PDH) (HYDROXYPHENYLPYRUVATE SYNTHASE)	Prephenate dehydrogenase TyrA (PDH) (hydroxyphenylpyruvate synthase)
	Rv2833c	ugpB	ugpB	up	2.41714	0.0038006	PROBABLE Sn-GLYCEROL-3-PHOSPHATE-BINDING LIPOPROTEIN UGPB	Probable Sn-glycerol-3-phosphate-binding lipoprotein UgpB
	Rv1852	ureG	ureG	up	3.70053	1.25258e-06	Urease accessory protein ureG	Urease accessory protein UreG
	Rv1839c	vapB13		up	2.27008	4.27726e-06	DNA-binding protein, CopG family	Possible antitoxin VapB13
	Rv1952	vapB14		up	5.91978	1.52122e-10	Putative uncharacterized protein	Possible antitoxin VapB14
	Rv2493	vapB38		up	6.20009	0.000405515	Putative uncharacterized protein	Possible antitoxin VapB38
	Rv0662c	vapB7		up	2.94585	3.91191e-07	Putative uncharacterized protein	Possible antitoxin VapB7
	Rv1838c	vapC13		up	2.54147	0.000973472	Uncharacterized protein Rv1838c/MT1886	Possible toxin VapC13
	Rv2010	vapC15		up	3.04109	3.23017e-06	Uncharacterized protein Rv2010/MT2065	Toxin VapC15
	Rv0301	vapC2		up	2.37619	3.23017e-06	Putative uncharacterized protein	Possible toxin VapC2
	Rv2863	vapC23		up	2.18635	2.93933e-09	Putative uncharacterized protein	Possible toxin VapC23
	Rv0582	vapC26		up	3.35179	8.35649e-06	Putative uncharacterized protein	Possible toxin VapC26. Contains PIN domain.
	Rv2494	vapC38		up	9.12584	6.79917e-07	Putative uncharacterized protein	Possible toxin VapC38. Contains PIN domain.
	Rv1759c	wag22	wag22	up	3.63867	1.50902e-07	WAG22 antigen	PE-PGRS family protein Wag22
	Rv1965	yrbE3B	yrbE3B	up	2.71476	1.95367e-08	CONSERVED HYPOTHETICAL INTEGRAL MEMBRANE PROTEIN YRBE3B	Conserved hypothetical integral membrane protein YrbE3B
	JTY_0843		TBFG_10835, TBFG_00822	up	2.29886	2.10227e-07	phosphate-transport system ATP-binding protein ABC transporter phoT
	JTY_1290			up	2.20684	1.13654e-07	hypothetical protein
	JTY_1755		TBFG_11759, TBFG_01735	up	3.38117	0.00166755	hypothetical protein
	JTY_1780			up	2.21765	5.66075e-06	hypothetical protein
	JTY_1988		yrbE3A	up	2.71719	0.000152646	hypothetical integral membrane protein
	JTY_2286		TBFG_12300, TBFG_02262	up	17.8043	1.95419e-13	hypothetical protein
	JTY_3394			up	2.88183	6.01355e-09	hypothetical protein
	JTY_3395		embR2	up	2.47749	3.79754e-07	putative transcriptional regulatory protein
	JTY_3396			up	2.3426	1.1347e-06	hypothetical protein
	JTY_3417		TBFG_13381, TBFG_03335	up	2.21674	0.000195299	PPE family protein
	JTY_3422		TBFG_13386, TBFG_03338	up	2.03586	1.71404e-09	PPE family protein
	JTY_3661		PE_PGRS59	up	15.9925	1.78065e-10	PE-PGRS family protein
	Mb1351c		TBFG_11344, TBFG_01324	up	51.2233	1.34633e-16	Ada regulatory protein alkA
	MRA_2432			up	2.02359	1.90494e-08	Putative uncharacterized protein
	MRA_2679			up	2.22177	1.94751e-09	Putative uncharacterized protein
	MT0270.2			up	31.9985	1.15463e-09	Putative uncharacterized protein
	MT0325			up	10.0162	8.55537e-15	Putative uncharacterized protein
	MT0416			up	7.50443	1.17718e-06	Putative uncharacterized protein
	MT0573.1			up	3.21643	7.00935e-06	Putative uncharacterized protein
	MT0717.1			up	15.4912	6.90255e-10	Putative uncharacterized protein
	MT0762.1			up	2.79603	6.4047e-08	Putative uncharacterized protein
	MT0772.2			up	4.12226	0.00211618	Putative uncharacterized protein
	MT0827			up	5.77687	2.61532e-08	Putative uncharacterized protein
	MT0859			up	5.73848	8.70351e-06	Putative uncharacterized protein
	MT0915.1			up	2.17002	1.71083e-09	Putative uncharacterized protein
	MT1055			up	2.02401	3.48218e-07	Putative uncharacterized protein
	MT1107			up	9.51783	1.35078e-09	Putative uncharacterized protein
	MT1288			up	2.09809	0.00559402	Putative uncharacterized protein
	MT1321			up	23.5446	0.00016832	Putative uncharacterized protein
	MT1602			up	2.09232	2.18588e-05	Putative uncharacterized protein
	MT1760		TBFG_13466, TBFG_03416	up	2.02972	0.035181	transposase
	MT1924.1			up	2.9679	5.97561e-06	Putative uncharacterized protein
	MT1978			up	4.39239	1.05683e-09	Putative uncharacterized protein
	MT2045			up	2.3339	0.00140796	Putative uncharacterized protein
	MT2083			up	2.54342	0.00317775	Putative uncharacterized protein
	MT2165.1			up	2.24322	5.7449e-07	Putative uncharacterized protein
	MT2364.1			up	2.69232	6.22415e-09	Putative uncharacterized protein
	MT2405			up	2.8	1.38573e-06	Putative uncharacterized protein
	MT2488.1			up	7.36164	7.36794e-07	Putative uncharacterized protein
	MT2586.1			up	3.08665	0.00474066	Putative uncharacterized protein
	MT2627.1			up	2.51786	1.00042e-08	Putative uncharacterized protein
	MT2653			up	3.39812	0.0337969	Putative uncharacterized protein
	MT2668			up	38.0405	1.23237e-13	Putative uncharacterized protein
	MT2722			up	27.4013	1.8041e-10	Putative uncharacterized protein
	MT2895			up	2.7662	9.81048e-07	Putative uncharacterized protein
	MT2993			up	10.4292	1.81214e-12	Putative uncharacterized protein
	MT3013			up	2.71827	1.76205e-06	Putative uncharacterized protein
	MT3102			up	2.49745	0.000285765	Putative uncharacterized protein
	MT3174.1			up	3.76441	9.11309e-06	Putative uncharacterized protein
	MT3174.2			up	3.38138	4.22865e-08	Putative uncharacterized protein
	MT3204			up	2.04305	3.93273e-07	Putative uncharacterized protein
	MT3207			up	5.60684	3.75241e-11	Putative uncharacterized protein
	MT3284			up	2.24123	0.00267166	Putative uncharacterized protein
	MT3560			up	3.02534	6.08171e-06	Putative uncharacterized protein
	MT3631			up	4.084	5.23617e-07	Putative uncharacterized protein
	MT3762			up	2.63231	5.8845e-06	Putative uncharacterized protein
	MT3954.1			up	3.59049	0.00014765	Putative uncharacterized protein
	MT4041.2			up	7.54017	7.56876e-11	Putative uncharacterized protein
	Rv0470.1			up	2.71721	1.58048e-11	Putative uncharacterized protein
	Rv0724.1			up	155.793	9.49062e-15	Putative uncharacterized protein
	Rv1489.1			up	32.8299	6.98363e-10	Putative uncharacterized protein
	Rv2306.1			up	3.16255	1.39145e-13	POSSIBLE CONSERVED MEMBRANE PROTEIN///Uncharacterized protein Rv2306c/MT2363
	Rv2306.2			up	2.71487	5.80431e-05	POSSIBLE CONSERVED MEMBRANE PROTEIN
	Rv2438.1			up	2.54076	1.77112e-07	Putative uncharacterized protein
	Rv3423.1			up	2.61199	1.09062e-10	Uncharacterized protein Rv3423.1/MT3532.1
	Rv3705.1			up	6.62243	4.90655e-09	CONSERVED HYPOTHETICAL PROLINE RICH PROTEIN
	TBFG_10589		TBFG_10589, TBFG_00580	up	4.09618	1.36531e-07	hypothetical protein
	TBFG_10612		TBFG_10612, TBFG_00603, TBFG_00604	up	2.37699	1.19726e-05	two component sensor kinase
	TBFG_11070			up	2.73894	1.15941e-08	hypothetical protein
	TBFG_11544			up	2.40274	2.19915e-08	hypothetical protein
	TBFG_11753		TBFG_11753, TBFG_01729	up	2.47613	3.58702e-06	hypothetical protein
	TBFG_11993			up	2.28021	1.2302e-05	hypothetical protein
	TBFG_12060		TBFG_12055, TBFG_02015	up	29.9361	3.04018e-13	hypothetical protein
	TBFG_12139		TBFG_12139, TBFG_02097	up	2.99595	7.04556e-07	hypothetical protein
	TBFG_12780		TBFG_12780, TBFG_02742	up	2.08811	9.22087e-06	hypothetical protein
	TBFG_12784		TBFG_12784, TBFG_02746	up	2.6169	0.00166113	hypothetical protein
	TBFG_12843		TBFG_12843, TBFG_02803	up	6.21852	7.09845e-12	hypothetical protein
	TBFG_12979			up	5.0761	5.83501e-10	hypothetical protein
	TBFG_13366			up	2.82353	1.78065e-10	hypothetical protein
	TBMG_00617			up	20.3406	4.4594e-11	hypothetical protein
	TBMG_00625			up	121.279	2.89162e-09	antitoxin
	TBMG_01494			up	15.265	5.66622e-15	hypothetical protein
	TBMG_01673			up	7.22406	4.03053e-10	hypothetical protein
	TBMG_01877			up	12.5007	4.07483e-12	hypothetical protein
	TBMG_01918			up	23.7906	6.21627e-13	toxin
	TBMG_02531		TBFG_11480, TBFG_01457	up	2.15341	8.47562e-10	PE-PGRS family protein
	TBMG_02863			up	2.42082	2.13e-08	hypothetical protein
	TBMG_03740			up	2.46392	3.38806e-06	antitoxin
	TBMG_04000		TBFG_10811, TBFG_00799	up	2.29289	3.11421e-05	transposase
	TBMG_04003			up	2.39735	0.004001	hypothetical protein
	TBMG_04005			up	2.21562	7.92391e-08	PE family protein
	TBMG_04021			up	3.05455	1.69652e-05	hypothetical protein
	Rv2744c	35kd_ag		down	3.23128	2.87705e-13	35 kDa protein	Conserved 35 kDa alanine rich protein
	Rv3285	accA3	accA3	down	5.27827	1.06414e-10	Acetyl/propionyl-CoA carboxylase, alpha subunit	Probable bifunctional protein acetyl-/propionyl-coenzyme A carboxylase (alpha chain) AccA3: biotin carboxylase + biotin carboxyl carrier protein (BCCP)
	Rv3799c	accD4	accD4	down	4.26832	1.14984e-14	PROBABLE PROPIONYL-CoA CARBOXYLASE BETA CHAIN 4 ACCD4 (PCCASE) (PROPANOYL-COA:CARBON DIOXIDE LIGASE)	Probable propionyl-CoA carboxylase beta chain 4 AccD4 (pccase) (propanoyl-CoA:carbon dioxide ligase)
	Rv2247	accD6	accD6	down	8.21523	1.45138e-15	Probable propionyl-CoA carboxylase beta chain 6	Acetyl/propionyl-CoA carboxylase (beta subunit) AccD6
	Rv3281	accE5		down	2.80423	5.68876e-16	Putative uncharacterized protein	Probable bifunctional protein acetyl-/propionyl-coenzyme A carboxylase (epsilon chain) AccE5
	Rv1916	aceAb	aceAb	down	2.01806	1.53801e-12	PROBABLE ISOCITRATE LYASE aceAb [SECOND PART] (ISOCITRASE) (ISOCITRATASE) (ICL)	Probable isocitrate lyase AceAb [second part] (isocitrase) (isocitratase) (Icl)
	Rv2244	acpM	acpM	down	37.1294	1.89626e-17	Meromycolate extension acyl carrier protein	Meromycolate extension acyl carrier protein AcpM
	Rv2523c	acpS	acpS	down	2.29847	4.2015e-12	Holo-[acyl-carrier-protein] synthase	holo-[acyl-carrier protein] synthase AcpS (holo-ACP synthase) (CoA:APO-[ACP]pantetheinephosphotransferase) (CoA:APO-[acyl-carrier protein]pantetheinephosphotransferase)
	Rv0733	adk	adk	down	13.2235	2.15312e-20	Adenylate kinase	Adenylate kinase Adk (ATP-AMP transphosphorylase)
	Rv2202c	adoK	adoK	down	2.614	3.49912e-13	Adenosine kinase	Adenosine kinase
	Rv2429	ahpD	ahpD	down	2.12296	1.27072e-13	Alkyl hydroperoxide reductase ahpD	Alkyl hydroperoxide reductase D protein AhpD (alkyl hydroperoxidase D)
	Rv2888c	amiC	amiC	down	2.01614	6.21627e-13	Putative amidase amiC	Probable amidase AmiC (aminohydrolase)
	Rv1860	apa	apa	down	3.29693	1.87897e-13	Alanine and proline-rich secreted protein apa	Alanine and proline rich secreted protein Apa (fibronectin attachment protein) (immunogenic protein MPT32) (antigen MPT-32) (45-kDa glycoprotein) (45/47 kDa antigen)
	Rv2584c	apt	apt	down	2.14636	3.43999e-11	Adenine phosphoribosyltransferase	Adenine phosphoribosyltransferase Apt (APRT) (AMP diphosphorylase) (AMP pyrophosphorylase) (transphosphoribosidase)
	Rv2178c	aroG	aroG	down	2.17741	9.12013e-14	Probable 3-deoxy-D-arabino-heptulosonate 7-phosphate synthase AroG (DAHP synthetase, phenylalanine-repressible)	3-deoxy-D-arabino-heptulosonate 7-phosphate synthase AroG (DAHP synthetase, phenylalanine-repressible)
	Rv3709c	ask	ask	down	2.67186	1.80039e-08	Aspartokinase	Aspartokinase Ask (aspartate kinase) [contains: aspartokinase alpha subunit (Ask-alpha); and aspartokinase beta subunit (Ask-beta)]
	Rv1308	atpA	atpA	down	3.29854	1.49134e-13	ATP synthase subunit alpha	Probable ATP synthase alpha chain AtpA
	Rv1304	atpB	atpB	down	3.20502	1.33438e-16	ATP synthase subunit a	Probable ATP synthase a chain AtpB (protein 6)
	Rv1311	atpC	atpC	down	7.75204	3.00392e-15	ATP synthase epsilon chain	Probable ATP synthase epsilon chain AtpC
	Rv1310	atpD	atpD	down	6.33145	1.32498e-10	ATP synthase subunit beta	Probable ATP synthase beta chain AtpD
	Rv1305	atpE	atpE	down	3.1462	4.83768e-15	ATP synthase subunit c	Probable ATP synthase C chain AtpE (lipid-binding protein) (dicyclohexylcarbodiimide-binding protein)
	Rv1306	atpF	atpF	down	29.86	2.08648e-20	ATP synthase subunit b	Probable ATP synthase B chain AtpF
	Rv1309	atpG	atpG	down	2.33267	1.81173e-09	ATP synthase gamma chain	Probable ATP synthase gamma chain AtpG
	Rv1307	atpH	atpFH	down	2.88073	9.08413e-15	ATP synthase subunit b-delta	Probable ATP synthase delta chain AtpH
	Rv1608c	bcpB	bcpB	down	2.84604	1.83342e-13	Bacterioferritin comigratory protein	Probable peroxidoxin BcpB
	Rv1876	bfrA	bfr	down	3.0224	3.39382e-09	Bacterioferritin	Probable bacterioferritin BfrA
	Rv1589	bioB	bioB	down	3.05579	6.39724e-13	Biotin synthase	Probable biotin synthetase BioB
	Rv1284	canA		down	8.30706	7.70796e-11	Uncharacterized protein Rv1284/MT1322	Beta-carbonic anhydrase
	Rv2289	cdh	cdh	down	2.0891	4.66908e-14	Probable CDP-diacylglycerol pyrophosphatase	Probable CDP-diacylglycerol pyrophosphatase Cdh (CDP-diacylglycerol diphosphatase) (CDP-diacylglycerol phosphatidylhydrolase)
	Rv0062	celA1	celA1	down	2.42258	5.83501e-10	POSSIBLE CELLULASE CELA1 (ENDOGLUCANASE) (ENDO-1,4-BETA-GLUCANASE) (FI-CMCASE) (CARBOXYMETHYL CELLULASE)	Possible cellulase CelA1 (endoglucanase) (endo-1,4-beta-glucanase) (FI-cmcase) (carboxymethyl cellulase)
	Rv2376c	cfp2	mtb12	down	28.175	5.69318e-19	Low molecular weight antigen MTB12	Low molecular weight antigen CFP2 (low molecular weight protein antigen 2) (CFP-2)
	Rv1984c	cfp21		down	2.12659	2.08505e-08	Probable cutinase Rv1984c/MT2037	Probable cutinase precursor CFP21
	Rv2745c	clgR		down	4.8943	4.34128e-13	DNA-binding protein, putative	Transcriptional regulatory protein ClgR
	Rv0384c	clpB	clpB	down	2.04774	2.28937e-07	Chaperone protein clpB	Probable endopeptidase ATP binding protein (chain B) ClpB (ClpB protein) (heat shock protein F84.1)
	Rv3596c	clpC1	clpC	down	2.96323	4.74632e-15	Probable ATP-dependent Clp protease ATP-binding subunit	Probable ATP-dependent protease ATP-binding subunit ClpC1
	Rv2460c	clpP2	clpP2	down	4.78741	1.83656e-15	ATP-dependent Clp protease proteolytic subunit 2	Probable ATP-dependent CLP protease proteolytic subunit 2 ClpP2 (endopeptidase CLP 2)
	Rv2457c	clpX	clpX	down	14.1526	1.76659e-15	ATP-dependent Clp protease ATP-binding subunit clpX	Probable ATP-dependent CLP protease ATP-binding subunit ClpX
	Rv0503c	cmaA2	cmaA2	down	4.13123	2.25421e-08	Cyclopropane-fatty-acyl-phospholipid synthase 2	Cyclopropane-fatty-acyl-phospholipid synthase 2 CmaA2 (cyclopropane fatty acid synthase) (CFA synthase) (cyclopropane mycolic acid synthase 2) (mycolic acid trans-cyclopropane synthetase)
	Rv3676	crp		down	6.57309	5.69318e-19	PROBABLE TRANSCRIPTIONAL REGULATORY PROTEIN (PROBABLY CRP/FNR-FAMILY)	Transcriptional regulatory protein Crp (Crp/Fnr-family)
	Rv3648c	cspA	cspA	down	9.31219	8.52375e-14	Probable cold shock protein A	Probable cold shock protein A CspA
	Rv2200c	ctaC	ctaC	down	3.06188	2.00919e-15	Cytochrome c oxidase subunit 2	Probable transmembrane cytochrome C oxidase (subunit II) CtaC
	Rv3043c	ctaD	ctaD	down	5.67829	1.57921e-15	Probable cytochrome c oxidase subunit 1	Probable cytochrome C oxidase polypeptide I CtaD (cytochrome AA3 subunit 1)
	Rv2193	ctaE	ctaE	down	2.23793	5.56196e-14	Probable cytochrome c oxidase subunit 3	Probable cytochrome C oxidase (subunit III) CtaE
	Rv0568	cyp135B1	CYP135B1	down	2.01349	7.88368e-13	Putative cytochrome P450 135B1	Possible cytochrome P450 135B1 Cyp135B1
	Rv1880c	cyp140	cyp140	down	2.04969	1.03239e-06	Putative cytochrome P450 140	Probable cytochrome P450 140 Cyp140
	Rv0815c	cysA2	cysA1	down	8.37849	1.78065e-10	Putative thiosulfate sulfurtransferase	Probable thiosulfate sulfurtransferase CysA2 (rhodanese-like protein) (thiosulfate cyanide transsulfurase) (thiosulfate thiotransferase)
	Rv2392	cysH	cysH	down	4.25456	9.94299e-13	Probable phosphoadenosine phosphosulfate reductase	Probable 3'-phosphoadenosine 5'-phosphosulfate reductase CysH (PAPS reductase, thioredoxin DEP.) (padops reductase) (3'- phosphoadenylylsulfate reductase) (PAPS sulfotransferase)
	Rv0824c	desA1	des	down	3.06108	9.31674e-10	PROBABLE ACYL-[ACYL-CARRIER PROTEIN] DESATURASE DESA1 (ACYL-[ACP] DESATURASE) (STEAROYL-ACP DESATURASE) (PROTEIN DES)	Probable acyl-[acyl-carrier protein] desaturase DesA1 (acyl-[ACP] desaturase) (stearoyl-ACP desaturase) (protein Des)
	Rv1094	desA2	desA2	down	3.96022	3.46034e-10	Acyl-(Acyl-carrier-protein) desaturase, putative	Possible acyl-[acyl-carrier protein] desaturase DesA2 (acyl-[ACP] desaturase) (stearoyl-ACP desaturase)
	Rv3229c	desA3		down	2.16949	2.28205e-12	Linoleoyl-CoA desaturase, putative	Possible linoleoyl-CoA desaturase (delta(6)-desaturase)
	Rv1391	dfp	coaBC	down	6.64908	5.37464e-16	Coenzyme A biosynthesis bifunctional protein coaBC	Probable DNA/pantothenate metabolism flavoprotein homolog Dfp
	Rv2215	dlaT	sucB	down	2.38965	2.26407e-14	Dihydrolipoyllysine-residue succinyltransferase component of 2-oxoglutarate dehydrogenase complex	DlaT, dihydrolipoamide acyltransferase, E2 component of pyruvate dehydrogenase
	Rv1547	dnaE1	dnaE1	down	2.1467	3.49249e-12	DNA polymerase III subunit alpha	Probable DNA polymerase III (alpha chain) DnaE1 (DNA nucleotidyltransferase)
	Rv0352	dnaJ1	dnaJ1	down	7.78022	2.87715e-13	Chaperone protein dnaJ 1	Probable chaperone protein DnaJ1
	Rv2373c	dnaJ2	dnaJ2	down	4.15619	1.4109e-13	Chaperone protein dnaJ 2	Probable chaperone protein DnaJ2
	Rv0350	dnaK	dnaK	down	6.56094	3.55849e-07	Chaperone protein dnaK	Probable chaperone protein DnaK (heat shock protein 70) (heat shock 70 kDa protein) (HSP70)
	Rv0002	dnaN	dnaN	down	2.23724	1.03982e-15	DNA polymerase III subunit beta	DNA polymerase III (beta chain) DnaN (DNA nucleotidyltransferase)
	Rv2697c	dut	dut	down	4.16146	2.33169e-10	Deoxyuridine 5'-triphosphate nucleotidohydrolase	Probable deoxyuridine 5'-triphosphate nucleotidohydrolase Dut (dUTPase) (dUTP pyrophosphatase) (deoxyuridine 5'-triphosphatase) (dUTP diphosphatase) (deoxyuridine-triphosphatase)
	Rv3868	eccA1		down	2.05478	9.33451e-14	Uncharacterized protein Rv3868/MT3981	ESX conserved component EccA1. ESX-1 type VII secretion system protein.
	Rv1782	eccB5		down	2.22204	7.17221e-12	PROBABLE CONSERVED MEMBRANE PROTEIN	ESX conserved component EccB5. ESX-5 type VII secretion system protein. Probable membrane protein.
	Rv1783	eccC5		down	5.91548	1.34633e-16	PROBABLE CONSERVED MEMBRANE PROTEIN	ESX conserved component EccC5. ESX-5 type VII secretion system protein.
	Rv3774	echA21	echA21	down	2.34084	4.49006e-13	Enoyl-CoA hydratase/isomerase family protein	Possible enoyl-CoA hydratase EchA21 (enoyl hydrase) (unsaturated acyl-CoA hydratase) (crotonase)
	Rv0632c	echA3	echA3	down	5.67051	3.661e-14	Enoyl-CoA hydratase/isomerase family protein	Probable enoyl-CoA hydratase EchA3 (enoyl hydrase) (unsaturated acyl-CoA hydratase) (crotonase)
	Rv1070c	echA8	echA8	down	2.18709	6.03319e-07	Probable enoyl-CoA hydratase echA8	Probable enoyl-CoA hydratase EchA8 (enoyl hydrase) (unsaturated acyl-CoA hydratase) (crotonase)
	Rv2846c	efpA	efpA	down	3.70664	2.77463e-08	Efflux protein	Possible integral membrane efflux protein EfpA
	Rv0670	end	nfo	down	2.11866	5.2599e-14	Probable endonuclease 4	Probable endonuclease IV End (endodeoxyribonuclease IV) (apurinase)
	Rv3616c	espA		down	64.7031	5.34514e-24	CONSERVED HYPOTHETICAL ALANINE AND GLYCINE RICH PROTEIN	ESX-1 secretion-associated protein A, EspA
	Rv3615c	espC		down	34.9434	4.25597e-11	Uncharacterized protein Rv3615c/MT3717	ESX-1 secretion-associated protein EspC
	Rv3614c	espD		down	85.3568	2.51772e-22	Putative uncharacterized protein	ESX-1 secretion-associated protein EspD
	Rv3866	espG1		down	2.56303	1.65731e-11	Putative uncharacterized protein	ESX-1 secretion-associated protein EspG1
	Rv0289	espG3		down	35.3623	7.51812e-13	Putative uncharacterized protein	ESX-3 secretion-associated protein EspG3
	Rv3879c	espK		down	2.23809	2.97062e-14	HYPOTHETICAL ALANINE AND PROLINE RICH PROTEIN	ESX-1 secretion-associated protein EspK. Alanine and proline rich protein.
	Rv3880c	espL		down	3.0729	1.63871e-07	Putative uncharacterized protein	ESX-1 secretion-associated protein EspL
	Rv3849	espR		down	10.5106	1.71749e-15	Putative uncharacterized protein	ESX-1 transcriptional regulatory protein EspR
	Rv3875	esxA	esxA	down	77.2572	3.0889e-14	6 kDa early secretory antigenic target	6 kDa early secretory antigenic target EsxA (ESAT-6)
	Rv3874	esxB	esxB	down	34.8949	3.64756e-17	ESAT-6-like protein esxB	10 kDa culture filtrate antigen EsxB (LHP) (CFP10)
	Rv0287	esxG	esxG	down	7.44525	2.57499e-10	PE family protein	ESAT-6 like protein EsxG (conserved protein TB9.8)
	Rv0288	esxH	esxH	down	16.4429	5.69318e-19	ESAT-6-like protein esxH	Low molecular weight protein antigen 7 EsxH (10 kDa antigen) (CFP-7) (protein TB10.4)
	Rv1038c	esxJ	esxJ	down	25.5514	1.01976e-11	ESAT-6-like protein esxJ///Putative ESAT-6-like protein 10	ESAT-6 like protein EsxJ (ESAT-6 like protein 2)
	Rv1197	esxK	esxK	down	26.6944	5.16181e-13	ESAT-6-like protein esxK///Putative ESAT-6-like protein 7	ESAT-6 like protein EsxK (ESAT-6 like protein 3)
	Rv1198	esxL	esxL	down	12.2527	2.29054e-17	ESAT-6-like protein esxL	Putative ESAT-6 like protein EsxL (ESAT-6 like protein 4)
	Rv1792	esxM	esxM	down	21.5823	1.84343e-12		ESAT-6 like protein EsxM
	Rv1793	esxN	esxN	down	44.6939	2.56328e-18	ESAT-6-like protein esxN	Putative ESAT-6 like protein EsxN (ESAT-6 like protein 5)
	Rv2346c	esxO		down	98.3647	8.08838e-20	Putative ESAT-6-like protein 6	Putative ESAT-6 like protein EsxO (ESAT-6 like protein 6)
	Rv2347c	esxP		down	3.10982	2.24965e-13	Putative ESAT-6-like protein 7	Putative ESAT-6 like protein EsxP (ESAT-6 like protein 7)
	Rv3619c	esxV	esxI	down	51.3606	4.46788e-20	ESAT-6-like protein esxI///Putative ESAT-6-like protein 6	Putative ESAT-6 like protein EsxV (ESAT-6 like protein 1)
	Rv2243	fabD	fabD	down	8.76899	3.7273e-14	Malonyl CoA-acyl carrier protein transacylase	Malonyl CoA-acyl carrier protein transacylase FabD (malonyl CoA:ACPM acyltransferase) (MCT)
	Rv1483	fabG1	fabG	down	2.438	2.8486e-12	3-oxoacyl-[acyl-carrier-protein] reductase	3-oxoacyl-[acyl-carrier protein] reductase FabG1 (3-ketoacyl-acyl carrier protein reductase) (mycolic acid biosynthesis a protein)
	Rv0242c	fabG4	fabG4	down	3.72865	8.21871e-17	3-oxoacyl-(Acyl-carrier-protein) reductase	Probable 3-oxoacyl-[acyl-carrier protein] reductase FabG4 (3-ketoacyl-acyl carrier protein reductase)
	Rv0859	fadA	fadA	down	2.40967	3.89808e-14	POSSIBLE ACYL-CoA THIOLASE FADA	Possible acyl-CoA thiolase FadA
	Rv0243	fadA2	fadA2	down	5.24461	2.91536e-15	PROBABLE ACETYL-CoA ACYLTRANSFERASE FADA2 (3-KETOACYL-CoA THIOLASE) (BETA-KETOTHIOLASE)	Probable acetyl-CoA acyltransferase FadA2 (3-ketoacyl-CoA thiolase) (beta-ketothiolase)
	Rv1074c	fadA3	fadA3	down	4.45862	3.44354e-15	PROBABLE BETA-KETOACYL CoA THIOLASE FADA3	Probable beta-ketoacyl CoA thiolase FadA3
	Rv1323	fadA4	fadA4	down	3.94308	5.30808e-09	Probable acetyl-CoA acetyltransferase	Probable acetyl-CoA acetyltransferase FadA4 (acetoacetyl-CoA thiolase)
	Rv1185c	fadD21	fadD21	down	2.65975	5.04371e-10	Putative fatty-acid--CoA ligase fadD21	Probable fatty-acid-AMP ligase FadD21 (fatty-acid-AMP synthetase) (fatty-acid-AMP synthase)
	Rv1529	fadD24	fadD24	down	14.9021	6.28162e-08	Acyl-CoA synthase	Probable fatty-acid-AMP ligase FadD24 (fatty-acid-AMP synthetase) (fatty-acid-AMP synthase)
	Rv2941	fadD28	fadD28	down	8.15762	1.74561e-20	Acyl-CoA synthase	Fatty-acid-AMP ligase FadD28 (fatty-acid-AMP synthetase) (fatty-acid-AMP synthase)
	Rv1925	fadD31	fadD31	down	12.4215	6.85623e-22	PROBABLE ACYL-CoA LIGASE FADD31 (ACYL-COA SYNTHETASE) (ACYL-CoA SYNTHASE)	Probable acyl-CoA ligase FadD31 (acyl-CoA synthetase) (acyl-CoA synthase)
	Rv3801c	fadD32	fadD32	down	14.7402	1.58754e-08	PROBABLE FATTY-ACID-CoA LIGASE FADD32 (FATTY-ACID-CoA SYNTHETASE) (FATTY-ACID-CoA SYNTHASE)	Fatty-acid-AMP ligase FadD32 (fatty-acid-AMP synthetase) (fatty-acid-AMP synthase). Also shown to have acyl-ACP ligase activity.
	Rv0166	fadD5	fadD5	down	2.9129	8.52601e-14	PROBABLE FATTY-ACID-CoA LIGASE FADD5 (FATTY-ACID-CoA SYNTHETASE) (FATTY-ACID-CoA SYNTHASE)	Probable fatty-acid-CoA ligase FadD5 (fatty-acid-CoA synthetase) (fatty-acid-CoA synthase)
	Rv3140	fadE23	fadE23	down	5.10807	1.20264e-12	Acyl-CoA dehydrogenase	Probable acyl-CoA dehydrogenase FadE23
	Rv3139	fadE24	fadE24	down	2.21805	1.63346e-09	PROBABLE ACYL-CoA DEHYDROGENASE FADE24	Probable acyl-CoA dehydrogenase FadE24
	Rv2524c	fas	fas	down	7.34985	5.05213e-18	PROBABLE FATTY ACID SYNTHASE FAS (FATTY ACID SYNTHETASE)	Probable fatty acid synthase Fas (fatty acid synthetase)
	Rv0363c	fba	fba	down	2.46851	1.37986e-08	Fructose-bisphosphate aldolase	Probable fructose-bisphosphate aldolase Fba
	Rv3804c	fbpA	fbpA	down	2.7375	8.71864e-14	Antigen 85-A	Secreted antigen 85-a FbpA (mycolyl transferase 85A) (fibronectin-binding protein A) (antigen 85 complex A)
	Rv1886c	fbpB	fbpB	down	3.14263	0.010946	Antigen 85-B	Secreted antigen 85-B FbpB (85B) (antigen 85 complex B) (mycolyl transferase 85B) (fibronectin-binding protein B) (extracellular alpha-antigen)
	Rv0129c	fbpC	fbpC	down	5.94769	3.0889e-14	Antigen 85-C	Secreted antigen 85-C FbpC (85C) (antigen 85 complex C) (AG58C) (mycolyl transferase 85C) (fibronectin-binding protein C)
	Rv3044	fecB	fecB	down	3.54134	3.11658e-15	PROBABLE FEIII-DICITRATE-BINDING PERIPLASMIC LIPOPROTEIN FECB	Probable FEIII-dicitrate-binding periplasmic lipoprotein FecB
	Rv0020c	fhaA	TB39.8	down	4.5884	1.71798e-16	Putative uncharacterized protein TB39.8	Conserved protein with FHA domain, FhaA
	Rv3029c	fixA	etfB	down	6.18117	1.13579e-13	Electron transfer flavoprotein subunit beta	Probable electron transfer flavoprotein (beta-subunit) FixA (beta-ETF) (electron transfer flavoprotein small subunit) (ETFSS)
	Rv3028c	fixB	etfA	down	3.2897	1.36129e-14	Electron transfer flavoprotein subunit alpha	Probable electron transfer flavoprotein (alpha-subunit) FixB (alpha-ETF) (electron transfer flavoprotein large subunit) (ETFLS)
	Rv2882c	frr	frr	down	2.12698	5.5136e-08	Ribosome-recycling factor	Ribosome recycling factor Frr (ribosome releasing factor) (RRF)
	Rv2748c	ftsK	ftsK	down	2.858	8.32825e-11	DNA translocase ftsK	Possible cell division transmembrane protein FtsK
	Rv3101c	ftsX	ftsX	down	2.73444	2.89275e-12	Cell division protein ftsX homolog	Putative cell division protein FtsX (septation component-transport integral membrane protein ABC transporter)
	Rv2150c	ftsZ	ftsZ	down	4.96232	2.16633e-14	Cell division protein ftsZ	Cell division protein FtsZ
	Rv1098c	fum	fumC	down	2.76769	5.97563e-06	Fumarate hydratase class II	Probable fumarase Fum (fumarate hydratase)
	Rv1909c	furA	fur	down	2.31469	1.50702e-07	Ferric uptake regulation protein	Ferric uptake regulation protein FurA (fur)
	Rv0684	fusA1	fusA	down	20.3532	3.66071e-14	Elongation factor G	Probable elongation factor G FusA1 (EF-G)
	Rv1827	garA		down	7.84927	4.4992e-06	Uncharacterized protein Rv1827/MT1875	Conserved protein with FHA domain, GarA
	Rv1826	gcvH	gcvH	down	3.37146	1.77322e-11	Glycine cleavage system H protein	Probable glycine cleavage system H protein GcvH
	Rv2476c	gdh	gdh	down	4.45023	2.11506e-12	PROBABLE NAD-DEPENDENT GLUTAMATE DEHYDROGENASE GDH (NAD-GDH) (NAD-DEPENDENT GLUTAMIC DEHYDROGENASE)	Probable NAD-dependent glutamate dehydrogenase Gdh (NAD-Gdh) (NAD-dependent glutamic dehydrogenase)
	Rv1837c	glcB	glcB	down	7.10963	1.54501e-10	Malate synthase G	Malate synthase G GlcB
	Rv3809c	glf	glf	down	2.11877	2.26419e-15	UDP-GALACTOPYRANOSE MUTASE GLF (UDP-GALP MUTASE) (NAD+-FLAVIN ADENINE DINUCLEOTIDE-REQUIRING ENZYME)	UDP-galactopyranose mutase Glf (UDP-GALP mutase) (NAD+-flavin adenine dinucleotide-requiring enzyme)
	Rv2220	glnA1	glnA1	down	7.39864	1.64217e-20	Glutamine synthetase 1	Glutamine synthetase GlnA1 (glutamine synthase) (GS-I)
	Rv2222c	glnA2	glnA2	down	6.4278	4.34977e-15	Probable glutamine synthetase 2	Probable glutamine synthetase GlnA2 (glutamine synthase) (GS-II)
	Rv0896	gltA2	gltA2	down	7.31559	1.84717e-14	Citrate synthase 1	Probable citrate synthase I GltA2
	Rv1389	gmk	gmk	down	33.7603	7.14303e-19	Guanylate kinase	Probable guanylate kinase Gmk
	Rv1080c	greA	greA	down	4.17322	8.34208e-07	Transcription elongation factor greA	Probable transcription elongation factor GreA (transcript cleavage factor GreA)
	Rv3417c	groEL1	groL1	down	7.39897	1.07363e-17	60 kDa chaperonin 1	60 kDa chaperonin 1 GroEL1 (protein CPN60-1) (GroEL protein 1)
	Rv0440	groEL2	groL2	down	80.7407	3.28696e-15	60 kDa chaperonin 2	60 kDa chaperonin 2 GroEL2 (protein CPN60-2) (GroEL protein 2) (65 kDa antigen) (heat shock protein 65) (cell wall protein A) (antigen A)
	Rv3418c	groES	groS	down	138.57	2.24676e-21	10 kDa chaperonin	10 kDa chaperonin GroES (protein CPN10) (protein GroES) (BCG-a heat shock protein) (10 kDa antigen)
	Rv0351	grpE	grpE	down	13.2413	3.45416e-14	Protein grpE	Probable GrpE protein (HSP-70 cofactor)
	Rv3411c	guaB2	guaB	down	3.79014	2.21165e-13	Inosine-5'-monophosphate dehydrogenase	Probable inosine-5'-monophosphate dehydrogenase GuaB2 (imp dehydrogenase) (inosinic acid dehydrogenase) (inosinate dehydrogenase) (imp oxidoreductase) (inosine-5'-monophosphate oxidoreductase) (IMPDH) (IMPD)
	Rv0006	gyrA	gyrA	down	3.45453	4.74657e-16	DNA gyrase subunit A	DNA gyrase (subunit A) GyrA (DNA topoisomerase (ATP-hydrolysing)) (DNA topoisomerase II) (type II DNA topoisomerase)
	Rv0635	hadA		down	5.10629	2.77672e-16	UPF0336 protein Rv0635/MT0664	(3R)-hydroxyacyl-ACP dehydratase subunit HadA
	Rv0636	hadB		down	2.78894	0.0431101	MaoC family protein	(3R)-hydroxyacyl-ACP dehydratase subunit HadB
	Rv0637	hadC		down	12.8579	5.05419e-19	UPF0336 protein Rv0637/MT0666	(3R)-hydroxyacyl-ACP dehydratase subunit HadC
	Rv0475	hbhA	hbhA	down	3.48032	5.14189e-15	Heparin-binding hemagglutinin	Iron-regulated heparin binding hemagglutinin HbhA (adhesin)
	Rv0509	hemA	hemA	down	2.16377	2.10939e-08	Glutamyl-tRNA reductase	Probable glutamyl-tRNA reductase HemA (GLUTR)
	Rv0510	hemC	hemC	down	2.58721	7.12077e-13	Porphobilinogen deaminase	Probable porphobilinogen deaminase HemC (PBG) (hydroxymethylbilane synthase) (HMBS) (pre-uroporphyrinogen synthase)
	Rv3852	hns	hns	down	3.42306	9.46363e-08	POSSIBLE HISTONE-LIKE PROTEIN HNS	Possible histone-like protein Hns
	Rv0353	hspR	hspR	down	2.12245	6.23577e-07	PROBABLE HEAT SHOCK PROTEIN TRANSCRIPTIONAL REPRESSOR HSPR (MERR FAMILY)	Probable heat shock protein transcriptional repressor HspR (MerR family)
	Rv0563	htpX	htpX	down	3.30528	4.08766e-15	Probable protease htpX homolog	Probable protease transmembrane protein heat shock protein HtpX
	Rv2986c	hupB	hup	down	10.7908	5.9373e-20	DNA-binding protein HU homolog	DNA-binding protein HU homolog HupB (histone-like protein) (HLP) (21-kDa laminin-2-binding protein)
	Rv2711	ideR	ideR	down	5.83868	2.13509e-13	Iron-dependent repressor ideR	Iron-dependent repressor and activator IdeR
	Rv3001c	ilvC	ilvC	down	5.78249	2.98204e-11	Ketol-acid reductoisomerase	Probable KETOL-acid reductoisomerase IlvC (acetohydroxy-acid isomeroreductase) (alpha-keto-beta-hydroxylacil reductoisomerase)
	Rv3462c	infA	infA	down	18.59	1.82067e-12	Translation initiation factor IF-1	Probable translation initiation factor if-1 InfA
	Rv1484	inhA	inhA	down	3.23324	1.23224e-15	Enoyl-[acyl-carrier-protein] reductase [NADH]	NADH-dependent enoyl-[acyl-carrier-protein] reductase InhA (NADH-dependent enoyl-ACP reductase)
	Rv0046c	ino1		down	2.86103	5.44202e-09	Uncharacterized protein Rv0046c/MT0052	myo-inositol-1-phosphate synthase Ino1 (inositol 1-phosphate synthetase) (D-glucose 6-phosphate cycloaldolase) (glucose 6-phosphate cyclase) (glucocycloaldolase)
	Rv3582c	ispD	ispD	down	3.18499	1.47271e-08	2-C-methyl-D-erythritol 4-phosphate cytidylyltransferase	4-diphosphocytidyl-2C-methyl-D-erythritol synthase IspD (MEP cytidylyltransferase) (MCT)
	Rv2245	kasA	kasA	down	17.2571	4.95006e-12	3-oxoacyl-[acyl-carrier-protein] synthase 1	3-oxoacyl-[acyl-carrier protein] synthase 1 KasA (beta-ketoacyl-ACP synthase) (KAS I)
	Rv2246	kasB	kasB	down	6.0352	2.18559e-15	3-oxoacyl-[acyl-carrier-protein] synthase 2	3-oxoacyl-[acyl-carrier protein] synthase 2 KasB (beta-ketoacyl-ACP synthase) (KAS I)
	Rv1908c	katG	katG	down	2.65346	1.19129e-09	Catalase-peroxidase	Catalase-peroxidase-peroxynitritase T KatG
	Rv2903c	lepB	lepB	down	2.99094	3.20037e-06	Probable signal peptidase I	Probable signal peptidase I LepB (SPASE I) (leader peptidase I).
	Rv2995c	leuB	leuB	down	2.45511	1.98196e-13	3-isopropylmalate dehydrogenase	Probable 3-isopropylmalate dehydrogenase LeuB (beta-IPM dehydrogenase) (IMDH) (3-IPM-DH)
	Rv2720	lexA	lexA	down	2.02932	6.90255e-10	LexA repressor	Repressor LexA
	Rv2217	lipB	lipB	down	2.09633	4.93348e-11	Octanoyltransferase	Probable lipoate biosynthesis protein B LipB
	Rv0220	lipC	lipC	down	2.28686	3.45425e-09	Esterase, putative	Probable esterase LipC
	Rv3487c	lipF	lipF	down	3.66794	3.73692e-08	PROBABLE ESTERASE/LIPASE LIPF	Probable esterase/lipase LipF
	Rv1497	lipL	lipL	down	2.92846	1.5505e-13	PROBABLE ESTERASE LIPL	Probable esterase LipL
	Rv1872c	lldD2	lldD2	down	107.35	1.69555e-23	L-lactate dehydrogenase	Possible L-lactate dehydrogenase (cytochrome) LldD2
	Rv0462	lpdC	lpd	down	2.98953	2.77084e-11	Dihydrolipoyl dehydrogenase	Dihydrolipoamide dehydrogenase LpdC (lipoamide reductase (NADH)) (lipoyl dehydrogenase) (dihydrolipoyl dehydrogenase) (diaphorase)
	Rv1911c	lppC		down	2.06499	4.14152e-05	UPF0098 protein Rv1911c/MT1962	Probable lipoprotein LppC
	Rv2905	lppW	lppW	down	12.0813	3.03984e-18	Putative lipoprotein lppW	Probable conserved alanine rich lipoprotein LppW
	Rv3244c	lpqB	lpqB	down	2.12251	3.60656e-10	Lipoprotein lpqB	Probable conserved lipoprotein LpqB
	Rv3584	lpqE	lpqE	down	2.41366	1.60777e-12	Putative lipoprotein lpqE	Possible conserved lipoprotein LpqE
	Rv3763	lpqH	lpqH	down	7.10788	2.9561e-18	Lipoprotein lpqH	19 kDa lipoprotein antigen precursor LpqH
	Rv0418	lpqL	lpqL	down	2.77317	1.04398e-14	PROBABLE LIPOPROTEIN AMINOPEPTIDASE LPQL	Probable lipoprotein aminopeptidase LpqL
	Rv1016c	lpqT	lpqT	down	2.51776	2.78011e-14	Putative lipoprotein lpqT	Probable conserved lipoprotein LpqT
	Rv1274	lprB	lprB	down	2.21784	0.00104992	Putative lipoprotein lprB	Possible lipoprotein LprB
	Rv1275	lprC	lprC	down	3.22315	9.85114e-12	POSSIBLE LIPOPROTEIN LPRC	Possible lipoprotein LprC
	Rv3597c	lsr2	lsr2	down	10.3508	4.74344e-18	Protein lsr2	Iron-regulated H-NS-like protein Lsr2
	Rv0734	mapA	map-1	down	3.56173	9.0951e-16	Methionine aminopeptidase	Methionine aminopeptidase MapA (map) (peptidase M) (MetAP)
	Rv2940c	mas	mas	down	2.57475	2.53076e-13	Mycocerosic acid synthase	Probable multifunctional mycocerosic acid synthase membrane-associated Mas
	Rv0660c	mazE2		down	12.7944	2.55047e-20	Putative uncharacterized protein	Possible antitoxin MazE2
	Rv1103c	mazE3		down	3.42662	4.49102e-14	Putative uncharacterized protein	Possible antitoxin MazE3
	Rv1102c	mazF3		down	2.50561	5.48e-12	Putative uncharacterized protein	Toxin MazF3
	Rv1345	mbtM	mbtM	down	2.00445	2.93456e-06	Long-chain-fatty-acid--[acyl-carrier-protein] ligase mbtM	Probable fatty acyl-AMP ligase MbtM
	Rv0169	mce1A	mce1A	down	2.5665	2.57923e-07	MCE-FAMILY PROTEIN MCE1A	Mce-family protein Mce1A
	Rv0170	mce1B	mce1B	down	3.47085	5.40714e-14	MCE-FAMILY PROTEIN MCE1B	Mce-family protein Mce1B
	Rv0174	mce1F	mce1F	down	2.84021	8.96757e-11	MCE-FAMILY PROTEIN MCE1F	Mce-family protein Mce1F
	Rv1698	mctB		down	2.93813	1.84612e-13	Channel-forming protein Rv1698/MT1737	Outer membrane protein MctB
	Rv1240	mdh	mdh	down	4.13121	7.81723e-14	Malate dehydrogenase	Probable malate dehydrogenase Mdh
	Rv0555	menD	menD	down	2.11584	4.4759e-12	2-succinyl-5-enolpyruvyl-6-hydroxy-3-cyclohexene-1-carboxylate synthase	Probable bifunctional menaquinone biosynthesis protein MenD : 2-succinyl-6-hydroxy-2,4-cyclohexadiene-1-carboxylate synthase (SHCHC synthase) + 2-oxoglutarate decarboxylase (alpha- ketoglutarate decarboxylase) (KDC)
	Rv1079	metB	metB	down	3.35886	2.65319e-15	Cystathionine gamma-synthase	Cystathionine gamma-synthase MetB (CGS) (O-succinylhomoserine [thiol]-lyase)
	Rv1133c	metE	metE	down	2.31491	4.30934e-11	5-methyltetrahydropteroyltriglutamate--homocysteine methyltransferase	Probable 5-methyltetrahydropteroyltriglutamate--homocysteine methyltransferase MetE (methionine synthase, vitamin-B12 independent isozyme)
	Rv0655	mkl	mkl	down	7.3863	4.40099e-19	Probable ribonucleotide transport ATP-binding protein mkl	Possible ribonucleotide-transport ATP-binding protein ABC transporter Mkl
	Rv0644c	mmaA2	mmaA2	down	2.24668	6.02293e-08	METHOXY MYCOLIC ACID SYNTHASE 2 MMAA2 (METHYL MYCOLIC ACID SYNTHASE 2) (MMA2) (HYDROXY MYCOLIC ACID SYNTHASE)	Methoxy mycolic acid synthase 2 MmaA2 (methyl mycolic acid synthase 2) (MMA2) (hydroxy mycolic acid synthase)
	Rv0643c	mmaA3	MMA3	down	2.79419	5.48836e-08	Methoxy mycolic acid synthase 3	Methoxy mycolic acid synthase 3 MmaA3 (methyl mycolic acid synthase 3) (MMA3) (hydroxy mycolic acid synthase)
	Rv0642c	mmaA4	mmaA4	down	4.08932	1.45138e-15	METHOXY MYCOLIC ACID SYNTHASE 4 MMAA4 (METHYL MYCOLIC ACID SYNTHASE 4) (MMA4) (HYDROXY MYCOLIC ACID SYNTHASE)	Methoxy mycolic acid synthase 4 MmaA4 (methyl mycolic acid synthase 4) (MMA4) (hydroxy mycolic acid synthase)
	Rv3823c	mmpL8	mmpL8	down	2.78141	1.36892e-11	Membrane transport protein mmpL8	Conserved integral membrane transport protein MmpL8
	Rv0864	moaC2	moaC2	down	4.6679	1.02626e-14	Molybdenum cofactor biosynthesis protein C 2	Probable molybdenum cofactor biosynthesis protein C 2 MoaC2
	Rv1479	moxR1	moxR1	down	2.56745	6.3076e-08	PROBABLE TRANSCRIPTIONAL REGULATORY PROTEIN MOXR1	Probable transcriptional regulatory protein MoxR1
	Rv2115c	mpa	mpa	down	2.00791	1.41181e-10	Proteasome-associated ATPase	Mycobacterial proteasome ATPase Mpa
	Rv0981	mprA	mprA	down	2.49585	2.61986e-14	Response regulator mprA	Mycobacterial persistence regulator MRPA (two component response transcriptional regulatory protein)
	Rv1926c	mpt63	mpt63	down	2.78153	2.73326e-07	Immunogenic protein MPT63	Immunogenic protein Mpt63 (antigen Mpt63/MPB63) (16 kDa immunoprotective extracellular protein)
	Rv1980c	mpt64	mpt64	down	3.61831	5.27036e-15	Immunogenic protein MPT64	Immunogenic protein Mpt64 (antigen Mpt64/MPB64)
	Rv2674	msrB		down	2.57689	1.18273e-09	PilB-related protein	Probable peptide methionine sulfoxide reductase MsrB (protein-methionine-R-oxide reductase) (peptide met(O) reductase)
	Rv0040c	mtc28	mtc28	down	2.46197	1.86584e-16	Proline-rich 28 kDa antigen	Secreted proline rich protein Mtc28 (proline rich 28 kDa antigen)
	Rv3246c	mtrA	mtrA	down	7.05724	2.47715e-18	DNA-binding response regulator mtrA	Two component sensory transduction transcriptional regulatory protein MtrA
	Rv3245c	mtrB	mtrB	down	2.76188	2.45184e-10	Sensor histidine kinase mtrB	Two component sensory transduction histidine kinase MtrB
	Rv1594	nadA	nadA	down	16.3259	5.84902e-23	Quinolinate synthetase A	Probable quinolinate synthetase NadA
	Rv1595	nadB	nadB	down	5.76913	6.77816e-15	L-aspartate oxidase	Probable L-aspartate oxidase NadB
	Rv1596	nadC	nadC	down	6.37942	2.73045e-16	Nicotinate-nucleotide pyrophosphorylase [carboxylating]	Probable nicotinate-nucleotide pyrophosphatase NadC
	Rv3051c	nrdE	nrdE	down	2.50809	3.56158e-09	Ribonucleoside-diphosphate reductase subunit alpha	Ribonucleoside-diphosphate reductase (alpha chain) NrdE (ribonucleotide reductase small subunit) (R1F protein)
	Rv3053c	nrdH	nrdH	down	11.7191	8.8303e-08	Glutaredoxin NrdH, putative	Probable glutaredoxin electron transport component of NRDEF (glutaredoxin-like protein) NrdH
	Rv3052c	nrdI	nrdI	down	20.9464	3.64756e-17	Protein nrdI	Probable NrdI protein
	Rv2718c	nrdR	nrdR	down	2.31916	3.43661e-15	Transcriptional repressor nrdR	Probable transcriptional regulatory protein NrdR
	Rv3148	nuoD	nuoD	down	2.41116	1.29498e-11	NADH-quinone oxidoreductase subunit D	Probable NADH dehydrogenase I (chain D) NuoD (NADH-ubiquinone oxidoreductase chain D)
	Rv3149	nuoE	nuoE	down	4.78382	2.81111e-14	NADH-quinone oxidoreductase subunit E	Probable NADH dehydrogenase I (chain E) NuoE (NADH-ubiquinone oxidoreductase chain E)
	Rv3150	nuoF	nuoF	down	2.52433	6.80472e-14	NADH-quinone oxidoreductase subunit F	Probable NADH dehydrogenase I (chain F) NuoF (NADH-ubiquinone oxidoreductase chain F)
	Rv3151	nuoG	nuoG	down	2.71294	7.66047e-12	NADH-quinone oxidoreductase subunit G	Probable NADH dehydrogenase I (chain G) NuoG (NADH-ubiquinone oxidoreductase chain G)
	Rv3155	nuoK	nuoK	down	3.08033	7.50521e-13	NADH-quinone oxidoreductase subunit K	Probable NADH dehydrogenase I (chain K) NuoK (NADH-ubiquinone oxidoreductase chain K)
	Rv2533c	nusB	nusB	down	2.21904	1.42914e-14	N utilization substance protein B homolog	N utilization substance protein NusB (NusB protein)
	Rv0639	nusG	nusG	down	5.10629	1.26163e-15	Transcription antitermination protein nusG	Probable transcription antitermination protein NusG
	Rv3490	otsA	otsA	down	3.09678	8.85322e-16	Trehalose-phosphate synthase	Alpha, alpha-trehalose-phosphate synthase [UDP-forming] OtsA (trehalose-6-phosphate synthase) (UDP-glucose-glucosephosphate glucosyltransferase) (trehalosephosphate-UDP glucosyltransferase) (trehalose-6-phosphate synthetase) (trehalose-phosphate synthase) (trehalose-phosphate synthetase) (transglucosylase) (trehalosephosphate-UDP glucosyl transferase)
	Rv3824c	papA1	papA1	down	2.04881	4.13832e-10	SL659 acyltransferase papA1	Conserved polyketide synthase associated protein PapA1
	Rv1182	papA3	papA3	down	3.02714	3.25733e-09	PROBABLE CONSERVED POLYKETIDE SYNTHASE ASSOCIATED PROTEIN PAPA3	Probable conserved polyketide synthase associated protein PapA3
	Rv0470c	pcaA	cmaC	down	3.90431	2.77084e-11	MYCOLIC ACID SYNTHASE PCAA (CYCLOPROPANE SYNTHASE)	Mycolic acid synthase PcaA (cyclopropane synthase)
	Rv0211	pckA	pckG	down	2.16015	8.39521e-08	Phosphoenolpyruvate carboxykinase [GTP]	Probable iron-regulated phosphoenolpyruvate carboxykinase [GTP] PckA (phosphoenolpyruvate carboxylase) (PEPCK)(pep carboxykinase)
	Rv2162c	PE_PGRS38	PE_PGRS38	down	2.97665	6.44367e-11	PE-PGRS FAMILY PROTEIN	PE-PGRS family protein PE_PGRS38
	Rv2396	PE_PGRS41	PE_PGRS41	down	2.13729	2.82947e-07	PE-PGRS FAMILY PROTEIN	PE-PGRS family protein PE_PGRS41
	Rv1172c	PE12	PE12	down	2.08146	5.91611e-10	PE FAMILY PROTEIN	PE family protein PE12
	Rv1791	PE19	PE19	down	2.14579	5.82024e-08	PE FAMILY PROTEIN	PE family protein PE19
	Rv3477	PE31	PE31	down	86.1371	5.34514e-24	PE FAMILY PROTEIN	PE family protein PE31
	Rv3872	PE35	PE35	down	2.19509	2.26398e-09	PE FAMILY-RELATED PROTEIN	PE family-related protein PE35
	Rv3893c	PE36	PE36	down	3.62617	6.43011e-14	PE family protein	PE family protein PE36
	Rv0125	pepA	pepA	down	4.67128	1.07363e-17	PROBABLE SERINE PROTEASE PEPA (SERINE PROTEINASE) (MTB32A)	Probable serine protease PepA (serine proteinase) (MTB32A)
	Rv0983	pepD	pepD	down	3.48574	9.94736e-14	PROBABLE SERINE PROTEASE PEPD (SERINE PROTEINASE) (MTB32B)	Probable serine protease PepD (serine proteinase) (MTB32B)
	Rv0821c	phoY2	phoU2	down	4.60034	8.64897e-17	Phosphate transport system protein phoU homolog 2	Probable phosphate-transport system transcriptional regulatory protein PhoY2
	Rv3810	pirG	erp	down	2.67472	2.10836e-06	Exported repetitive protein	Exported repetitive protein precursor PirG (cell surface protein) (EXP53)
	Rv0545c	pitA	pit	down	5.39162	2.23683e-15	Probable low-affinity inorganic phosphate transporter	Probable low-affinity inorganic phosphate transporter integral membrane protein PitA
	Rv3800c	pks13	pks13	down	3.96694	1.08413e-17	POLYKETIDE SYNTHASE PKS13	Polyketide synthase Pks13
	Rv1013	pks16	pks16	down	6.16782	1.38089e-13	PUTATIVE POLYKETIDE SYNTHASE PKS16	Putative polyketide synthase Pks16
	Rv1180	pks3	pks3	down	4.49699	1.5695e-12	PROBABLE POLYKETIDE BETA-KETOACYL SYNTHASE PKS3	Probable polyketide beta-ketoacyl synthase Pks3
	Rv1181	pks4	pks4	down	2.44408	1.89519e-15	PROBABLE POLYKETIDE BETA-KETOACYL SYNTHASE PKS4	Probable polyketide beta-ketoacyl synthase Pks4
	Rv3682	ponA2	pon1	down	2.79748	2.28938e-16	Penicillin-binding protein 1	Probable bifunctional membrane-associated penicillin-binding protein 1A/1B PonA2 (murein polymerase) [includes: penicillin-insensitive transglycosylase (peptidoglycan TGASE) + penicillin-sensitive transpeptidase (DD-transpeptidase)]
	Rv1168c	PPE17	ppe17	down	3.17502	2.24965e-13	Uncharacterized PPE family protein PPE17	PPE family protein PPE17
	Rv1361c	PPE19	PPE60///ppe19	down	3.40223	1.62364e-06	PE FAMILY PROTEIN///Uncharacterized PPE family protein PPE19	PPE family protein PPE19
	Rv1387	PPE20	ppe20	down	2.2427	7.03664e-14	Uncharacterized PPE family protein PPE20	PPE family protein PPE20
	Rv1807	PPE31	PPE31	down	2.37549	7.09312e-06	PPE FAMILY PROTEIN	PPE family protein PPE31
	Rv1808	PPE32	ppe32	down	2.52496	1.84822e-05	Uncharacterized PPE family protein PPE32	PPE family protein PPE32
	Rv3478	PPE60	PPE60	down	7.90852	1.15381e-15	PE FAMILY PROTEIN	PE family protein PPE60
	Rv0009	ppiA	ppiA	down	9.43294	4.07645e-17	Probable peptidyl-prolyl cis-trans isomerase A	Probable iron-regulated peptidyl-prolyl cis-trans isomerase A PpiA (PPIase A) (rotamase A)
	Rv2110c	prcB	prcB	down	2.19449	3.25819e-16	Proteasome subunit beta	Proteasome beta subunit PrcB; assembles with alpha subunit PrcA.
	Rv0903c	prrA	prrA	down	2.83897	4.52468e-11	Transcriptional regulatory protein prrA	Two component response transcriptional regulatory protein PrrA
	Rv1017c	prsA	prs	down	3.01826	0.000429821	Ribose-phosphate pyrophosphokinase	Probable ribose-phosphate pyrophosphokinase PrsA (phosphoribosyl pyrophosphate synthetase) (PRPP synthetase)
	Rv0933	pstB	pstB2	down	2.86027	5.40714e-14	Phosphate import ATP-binding protein pstB 2	Phosphate-transport ATP-binding protein ABC transporter PstB
	Rv0935	pstC1	pstC1	down	2.1485	0.000184883	Phosphate transport system permease protein pstC 1	Phosphate-transport integral membrane ABC transporter PstC1
	Rv0934	pstS1	pstS1	down	3.55368	7.48094e-15	Phosphate-binding protein pstS 1	Periplasmic phosphate-binding lipoprotein PstS1 (PBP-1) (PstS1)
	Rv0932c	pstS2	pstS2	down	4.30554	2.39543e-12	Phosphate-binding protein pstS 2	Periplasmic phosphate-binding lipoprotein PstS2 (PBP-2) (PstS2)
	Rv2111c	pup	pup	down	22.8783	1.36038e-18	Prokaryotic ubiquitin-like protein pup	Prokaryotic ubiquitin-like protein Pup
	Rv1699	pyrG	pyrG	down	2.08802	7.69949e-11	CTP synthase	Probable CTP synthase PyrG
	Rv2883c	pyrH	pyrH	down	2.07946	1.1056e-14	Uridylate kinase	Probable uridylate kinase PyrH (UK) (uridine monophosphate kinase) (UMP kinase)
	Rv2195	qcrA	qcrA	down	4.83336	9.89182e-15	Ubiquinol-cytochrome c reductase iron-sulfur subunit	Probable rieske iron-sulfur protein QcrA
	Rv2196	qcrB	qcrB	down	5.76888	8.69363e-16	Ubiquinol-cytochrome c reductase cytochrome b subunit	Probable ubiquinol-cytochrome C reductase QcrB (cytochrome B subunit)
	Rv2194	qcrC	qcrC	down	9.42574	9.56474e-15	Ubiquinol-cytochrome c reductase cytochrome c subunit	Probable ubiquinol-cytochrome C reductase QcrC (cytochrome C subunit)
	Rv2838c	rbfA	rbfA	down	2.19622	1.32721e-08	Ribosome-binding factor A	Probable ribosome-binding factor a RbfA (P15B protein)
	Rv3715c	recR	recR	down	3.7233	8.39986e-15	Recombination protein recR	Probable recombination protein RecR
	Rv3781	rfbE	rfbE	down	2.07846	1.60954e-12	O-antigen export system, ATP-binding protein	Probable O-antigen/lipopolysaccharide transport ATP-binding protein ABC transporter RfbE
	Rv3211	rhlE	rhlE	down	2.46795	2.34846e-10	ATP-dependent RNA helicase DeaD	Probable ATP-dependent RNA helicase RhlE
	Rv1477	ripA		down	2.37156	1.30753e-08	HYPOTHETICAL INVASION PROTEIN	Peptidoglycan hydrolase
	Rv3465	rmlC	rmlC	down	2.05801	4.63465e-12	dTDP-4-DEHYDRORHAMNOSE 3,5-EPIMERASE RMLC (DTDP-4-KETO-6-DEOXYGLUCOSE 3,5-EPIMERASE) (DTDP-L-RHAMNOSE SYNTHETASE) (THYMIDINE DIPHOSPHO-4-KETO-RHAMNOSE 3,5-EPIMERASE)	dTDP-4-dehydrorhamnose 3,5-epimerase RmlC (dTDP-4-keto-6-deoxyglucose 3,5-epimerase) (dTDP-L-rhamnose synthetase) (thymidine diphospho-4-keto-rhamnose 3,5-epimerase)
	Rv1884c	rpfC	rpfC	down	2.17234	9.35323e-08	PROBABLE RESUSCITATION-PROMOTING FACTOR RPFC	Probable resuscitation-promoting factor RpfC
	Rv0641	rplA	rplA	down	6.75616	3.83142e-13	50S ribosomal protein L1	50S ribosomal protein L1 RplA
	Rv0704	rplB	rplB	down	4.97771	6.67097e-06	50S ribosomal protein L2	50S ribosomal protein L2 RplB
	Rv0701	rplC	rplC	down	3.5606	3.01746e-16	50S ribosomal protein L3	50S ribosomal protein L3 RplC
	Rv0702	rplD	rplD	down	5.42279	1.34831e-10	50S ribosomal protein L4	50S ribosomal protein L4 RplD
	Rv0716	rplE	rplE	down	7.27292	7.52296e-11	50S ribosomal protein L5	50S ribosomal protein L5 RplE
	Rv0719	rplF	rplF	down	3.14115	3.87031e-15	50S ribosomal protein L6	50S ribosomal protein L6 RplF
	Rv0056	rplI	rplI	down	3.56714	4.11552e-12	50S ribosomal protein L9	50S ribosomal protein L9 RplI
	Rv0640	rplK	rplK	down	3.98646	3.27886e-05	50S ribosomal protein L11	50S ribosomal protein L11 RplK
	Rv0652	rplL	rplL	down	8.98813	4.09398e-10	50S ribosomal protein L7/L12	50S ribosomal protein L7/L12 RplL (SA1)
	Rv3443c	rplM	rplM	down	8.63295	3.14157e-16	50S ribosomal protein L13	50S ribosomal protein L13 RplM
	Rv0714	rplN	rplN	down	4.26397	1.27463e-09	50S ribosomal protein L14	50S ribosomal protein L14 RplN
	Rv0723	rplO	rplO	down	20.1365	5.44256e-20	50S ribosomal protein L15	50S ribosomal protein L15 RplO
	Rv3456c	rplQ	rplQ	down	5.34381	1.30679e-12	50S ribosomal protein L17	50S ribosomal protein L17 RplQ
	Rv0720	rplR	rplR	down	3.17775	1.47873e-12	50S ribosomal protein L18	50S ribosomal protein L18 RplR
	Rv2904c	rplS	rplS	down	5.14272	3.64756e-17	50S ribosomal protein L19	50S ribosomal protein L19 RplS
	Rv1643	rplT	rplT	down	5.45162	5.1607e-13	50S ribosomal protein L20	50S ribosomal protein L20 RplT
	Rv2442c	rplU	rplU	down	3.23307	1.08417e-16	50S ribosomal protein L21	50S ribosomal protein L21 RplU
	Rv0706	rplV	rplV	down	3.2633	4.37383e-08	50S ribosomal protein L22	50S ribosomal protein L22 RplV
	Rv0703	rplW	rplW	down	5.02538	8.64897e-17	50S ribosomal protein L23	50S ribosomal protein L23 RplW
	Rv0715	rplX	rplX	down	5.60365	2.28938e-16	50S ribosomal protein L24	50S ribosomal protein L24 RplX
	Rv2441c	rpmA	rpmA	down	9.87978	6.14501e-14	50S ribosomal protein L27	50S ribosomal protein L27 RpmA
	Rv0709	rpmC	rpmC	down	3.89592	4.13004e-15	50S ribosomal protein L29	50S ribosomal protein L29 RpmC
	Rv0722	rpmD	rpmD	down	2.67473	1.09496e-13	50S ribosomal protein L30	50S ribosomal protein L30 RpmD
	Rv1298	rpmE	rpmE	down	6.4356	6.47909e-15	50S ribosomal protein L31	50S ribosomal protein L31 RpmE
	Rv0979A	rpmF	rpmF	down	4.29751	1.20272e-08	50S ribosomal protein L32	50S ribosomal protein L32 RpmF
	Rv0634B	rpmG2	rpmG2	down	2.66769	1.55871e-14	50S ribosomal protein L33 2	50S ribosomal protein L33 RpmG2
	Rv3924c	rpmH	rpmH	down	15.9724	5.34224e-18	50S ribosomal protein L34	50S ribosomal protein L34 RpmH
	Rv1642	rpmI	rpmI	down	31.6767	1.83653e-18	50S ribosomal protein L35	50S ribosomal protein L35 RpmI
	Rv3461c	rpmJ	rpmJ	down	4.24643	1.17334e-05	50S ribosomal protein L36	50S ribosomal protein L36 RpmJ
	Rv3457c	rpoA	rpoA	down	4.08362	3.63188e-14	DNA-directed RNA polymerase subunit alpha	Probable DNA-directed RNA polymerase (alpha chain) RpoA (transcriptase alpha chain) (RNA polymerase alpha subunit) (DNA-directed RNA nucleotidyltransferase)
	Rv0667	rpoB	rpoB	down	11.5066	2.75967e-15	DNA-directed RNA polymerase subunit beta	DNA-directed RNA polymerase (beta chain) RpoB (transcriptase beta chain) (RNA polymerase beta subunit)
	Rv0668	rpoC	rpoC	down	6.27343	5.20738e-12	DNA-directed RNA polymerase subunit beta'	DNA-directed RNA polymerase (beta' chain) RpoC (transcriptase beta' chain) (RNA polymerase beta' subunit).
	Rv1390	rpoZ	rpoZ	down	9.12171	5.27036e-15	DNA-directed RNA polymerase subunit omega	Probable DNA-directed RNA polymerase (omega chain) RpoZ (transcriptase omega chain) (RNA polymerase omega subunit)
	Rv1630	rpsA	rpsA	down	12.8567	2.68198e-19	30S ribosomal protein S1	30S ribosomal protein S1 RpsA
	Rv2890c	rpsB	rpsB	down	2.31321	1.47241e-07	30S ribosomal protein S2	30S ribosomal protein S2 RpsB
	Rv0721	rpsE	rpsE	down	3.02902	7.12253e-10	30S ribosomal protein S5	30S ribosomal protein S5 RpsE
	Rv0053	rpsF	rpsF	down	9.8526	5.01869e-09	30S ribosomal protein S6	30S ribosomal protein S6 RpsF
	Rv0683	rpsG	rpsG	down	14.9764	5.48157e-16	30S ribosomal protein S7	30S ribosomal protein S7 RpsG
	Rv0718	rpsH	rpsH	down	6.68426	1.84717e-14	30S ribosomal protein S8	30S ribosomal protein S8 RpsH
	Rv3442c	rpsI	rpsI	down	7.82541	1.80027e-10	30S ribosomal protein S9	30S ribosomal protein S9 RpsI
	Rv0700	rpsJ	rpsJ	down	31.2076	5.02843e-15	30S ribosomal protein S10	30S ribosomal protein S10 RpsJ (transcription antitermination factor NusE)
	Rv0682	rpsL	rpsL	down	10.1391	5.85585e-17	30S ribosomal protein S12	30S ribosomal protein S12 RpsL
	Rv3460c	rpsM	rpsM	down	4.39774	6.79845e-08	30S ribosomal protein S13	30S ribosomal protein S13 RpsM
	Rv0717	rpsN1	rpsZ	down	2.73192	1.75945e-07	30S ribosomal protein S14 type Z	30S ribosomal protein S14 RpsN1
	Rv2785c	rpsO	rpsO	down	3.73887	2.54054e-12	30S ribosomal protein S15	30S ribosomal protein S15 RpsO
	Rv0710	rpsQ	rpsQ	down	2.07282	7.68981e-09	30S ribosomal protein S17	30S ribosomal protein S17 RpsQ
	Rv0055	rpsR1	rpsR1	down	3.66043	1.16007e-16	30S ribosomal protein S18 1	30S ribosomal protein S18-1 RpsR1
	Rv0705	rpsS	rpsS	down	9.10437	8.352e-13	30S ribosomal protein S19	30S ribosomal protein S19 RpsS
	Rv2412	rpsT	rpsT	down	13.127	7.11691e-16	30S ribosomal protein S20	30S ribosomal protein S20 RpsT
	Rv1222	rseA		down	4.68243	4.79606e-09	Putative uncharacterized protein	Anti-sigma factor RseA
	Rv0011c	Rv0011c		down	2.20702	1.14265e-13	UPF0233 membrane protein Rv0011c/MT0014	Probable conserved transmembrane protein
	Rv0045c	Rv0045c		down	3.42529	7.93555e-15	POSSIBLE HYDROLASE	Possible hydrolase
	Rv0049	Rv0049		down	2.41522	1.11675e-11	Uncharacterized protein Rv0049/MT0055	Conserved hypothetical protein
	Rv0108c	Rv0108c		down	33.033	2.68198e-19	Putative uncharacterized protein	Hypothetical protein
	Rv0145	Rv0145		down	3.69121	3.07148e-14	Putative S-adenosyl-L-methionine-dependent methyltransferase Rv0145/MT0153	Possible S-adenosylmethionine-dependent methyltransferase
	Rv0147	Rv0147		down	2.53406	2.76709e-08	PROBABLE ALDEHYDE DEHYDROGENASE (NAD+) DEPENDENT	Probable aldehyde dehydrogenase (NAD+) dependent
	Rv0157A	Rv0157A		down	18.4269	3.20734e-16		Conserved protein
	Rv0175	Rv0175		down	5.69104	1.83656e-15	PROBABLE CONSERVED MCE ASSOCIATED MEMBRANE PROTEIN	Probable conserved Mce associated membrane protein
	Rv0178	Rv0178		down	3.99221	4.8734e-17	PROBABLE CONSERVED MCE ASSOCIATED MEMBRANE PROTEIN	Probable conserved Mce associated membrane protein
	Rv0188	Rv0188		down	2.04851	4.45621e-08	PROBABLE CONSERVED TRANSMEMBRANE PROTEIN	Probable conserved transmembrane protein
	Rv0201c	Rv0201c		down	2.30963	9.52434e-11	Putative uncharacterized protein	Conserved protein
	Rv0204c	Rv0204c		down	2.03723	3.28069e-11	PROBABLE CONSERVED TRANSMEMBRANE PROTEIN	Probable conserved transmembrane protein
	Rv0247c	Rv0247c		down	3.56757	1.82947e-13	Ferredoxin, 2Fe-2S	Probable succinate dehydrogenase [iron-sulfur subunit] (succinic dehydrogenase)
	Rv0248c	Rv0248c		down	2.50591	8.85322e-16	FAD flavoprotein oxidase, putative	Probable succinate dehydrogenase [iron-sulfur subunit] (succinic dehydrogenase)
	Rv0249c	Rv0249c		down	6.50549	2.91655e-11	PROBABLE SUCCINATE DEHYDROGENASE [MEMBRANE ANCHOR SUBUNIT] (SUCCINIC DEHYDROGENASE)	Probable succinate dehydrogenase [membrane anchor subunit] (succinic dehydrogenase)
	Rv0250c	Rv0250c		down	7.00845	5.28864e-16	Putative uncharacterized protein	Conserved protein
	Rv0268c	Rv0268c		down	2.02535	1.81249e-08	Putative uncharacterized protein	Hypothetical protein
	Rv0276	Rv0276		down	16.4487	4.79985e-17	Putative uncharacterized protein	Conserved hypothetical protein
	Rv0298	Rv0298		down	2.04334	2.96079e-11	DNA-binding protein, CopG family	Hypothetical protein
	Rv0299	Rv0299		down	4.93853	8.34135e-09	Putative uncharacterized protein	Hypothetical protein
	Rv0308	Rv0308		down	2.20676	2.77084e-11	PAP2 superfamily protein	Probable conserved integral membrane protein
	Rv0309	Rv0309		down	2.47226	2.08735e-12	Putative uncharacterized protein	Possible conserved exported protein
	Rv0315	Rv0315		down	3.33358	1.70896e-15	POSSIBLE BETA-1,3-GLUCANASE	Possible beta-1,3-glucanase precursor
	Rv0316	Rv0316		down	2.41732	6.37338e-09	Muconolactone isomerase, putative	Possible muconolactone isomerase
	Rv0333	Rv0333		down	2.48656	1.76227e-13	Putative uncharacterized protein	Unknown protein
	Rv0364	Rv0364		down	2.07181	5.91825e-10	Uncharacterized membrane protein Rv0364/MT0380	Possible conserved transmembrane protein
	Rv0430	Rv0430		down	5.90323	4.40099e-19	Putative uncharacterized protein	Conserved hypothetical protein
	Rv0431	Rv0431	AT103	down	6.55195	1.67607e-14	PUTATIVE TUBERCULIN RELATED PEPTIDE	Putative tuberculin related peptide
	Rv0455c	Rv0455c		down	4.07833	1.22683e-18	Putative uncharacterized protein	Conserved protein
	Rv0460	Rv0460		down	4.336	2.65734e-15	CONSERVED HYDROPHOBIC PROTEIN	Conserved hydrophobic protein
	Rv0464c	Rv0464c		down	2.4912	4.1452e-10	Putative uncharacterized protein	Conserved protein
	Rv0496	Rv0496		down	2.08939	2.00762e-07	Uncharacterized protein Rv0496/MT0516	Conserved hypothetical protein
	Rv0502	Rv0502		down	3.93073	2.03233e-15	Uncharacterized protein Rv0502/MT0523	Conserved protein
	Rv0516c	Rv0516c		down	2.52126	0.000540192	Putative uncharacterized protein	Possible anti-anti-sigma factor
	Rv0544c	Rv0544c		down	2.33232	3.43526e-11	POSSIBLE CONSERVED TRANSMEMBRANE PROTEIN	Possible conserved transmembrane protein
	Rv0567	Rv0567		down	2.02169	2.60327e-12	PROBABLE METHYLTRANSFERASE/METHYLASE	Probable methyltransferase/methylase
	Rv0692	Rv0692		down	5.81606	1.13652e-16	Putative uncharacterized protein	Conserved hypothetical protein
	Rv0759c	Rv0759c		down	3.17557	1.06011e-15	Uncharacterized HIT-like protein Rv0759c/MT0784	Conserved hypothetical protein
	Rv0760c	Rv0760c		down	2.17158	0.000249356	Putative uncharacterized protein	Conserved protein
	Rv0805	Rv0805	icc	down	5.85039	2.74638e-16	Icc protein	Class III cyclic nucleotide phosphodiesterase (cNMP PDE)
	Rv0813c	Rv0813c		down	2.90401	0.000269001	UPF0678 fatty acid-binding protein-like protein Rv0813c/MT0834	Conserved protein
	Rv0831c	Rv0831c		down	2.39311	2.01561e-06	Putative uncharacterized protein	Conserved protein
	Rv0863	Rv0863		down	6.29703	8.09752e-09	Putative uncharacterized protein	Conserved hypothetical protein
	Rv0883c	Rv0883c		down	5.21097	3.65277e-13	Uncharacterized protein Rv0883c/MT0906	Conserved hypothetical protein
	Rv0885	Rv0885		down	2.14279	1.96833e-13	Uncharacterized protein Rv0885/MT0908	Conserved hypothetical protein
	Rv0910	Rv0910		down	2.31198	4.49102e-14	Putative uncharacterized protein	Conserved hypothetical protein
	Rv0950c	Rv0950c		down	3.07968	1.92065e-12	Peptidase, M23/M37 family	Conserved hypothetical protein
	Rv0954	Rv0954		down	3.93925	8.81764e-14	34 kDa antigenic protein homolog	Probable conserved transmembrane protein
	Rv0991c	Rv0991c		down	27.32	1.36475e-15	CONSERVED HYPOTHETICAL SERINE RICH PROTEIN	Conserved serine rich protein
	Rv1041c	Rv1041c		down	2.54586	2.21165e-13	POSSIBLE TRANSPOSASE	Probable is like-2 transposase
	Rv1042c	Rv1042c		down	2.3529	1.38785e-13	POSSIBLE TRANSPOSASE	Probable is like-2 transposase
	Rv1065	Rv1065		down	16.9383	8.82253e-12	Putative uncharacterized protein	Conserved hypothetical protein
	Rv1072	Rv1072		down	23.1353	9.97091e-16	PROBABLE CONSERVED TRANSMEMBRANE PROTEIN	Probable conserved transmembrane protein
	Rv1073	Rv1073		down	6.50437	8.703e-08	Putative uncharacterized protein	Conserved hypothetical protein
	Rv1117	Rv1117		down	3.54817	1.06561e-08	Putative uncharacterized protein	Conserved protein
	Rv1156	Rv1156		down	4.39188	1.30679e-12	Putative uncharacterized protein	Conserved protein
	Rv1157c	Rv1157c		down	3.41031	8.85322e-16	CONSERVED HYPOTHETICAL ALA-, PRO-RICH PROTEIN	Conserved ala-, pro-rich protein
	Rv1184c	Rv1184c		down	4.12487	3.64233e-14	POSSIBLE EXPORTED PROTEIN	Possible exported protein
	Rv1192	Rv1192		down	2.29823	4.14137e-13	Putative uncharacterized protein	Unknown protein
	Rv1194c	Rv1194c		down	3.97745	5.90674e-16	Putative uncharacterized protein	Conserved protein
	Rv1211	Rv1211		down	11.9895	1.8945e-13	Putative uncharacterized protein	Conserved protein
	Rv1248c	Rv1248c	kgd	down	3.04693	2.03233e-15	2-oxoglutarate decarboxylase	Multifunctional alpha-ketoglutarate metabolic enzyme
	Rv1301	Rv1301		down	2.54929	7.64378e-15	Uncharacterized protein Rv1301/MT1340	Conserved protein
	Rv1303	Rv1303		down	6.79498	1.13986e-11	Uncharacterized protein Rv1303/MT1343	Conserved hypothetical transmembrane protein
	Rv1324	Rv1324		down	2.8935	3.1193e-15	Uncharacterized protein Rv1324/MT1366	Possible thioredoxin
	Rv1331	Rv1331	clpS	down	6.78568	1.92815e-17	ATP-dependent Clp protease adapter protein clpS	Conserved hypothetical protein
	Rv1332	Rv1332		down	2.06406	1.32321e-12	Uncharacterized protein Rv1332/MT1374	Probable transcriptional regulatory protein
	Rv1410c	Rv1410c		down	4.20378	1.18351e-15	AMINOGLYCOSIDES/TETRACYCLINE-TRANSPORT INTEGRAL MEMBRANE PROTEIN	Aminoglycosides/tetracycline-transport integral membrane protein
	Rv1435c	Rv1435c		down	3.67609	2.43282e-14	Probable conserved Proline, Glycine, Valine-rich secreted protein	Probable conserved proline, glycine, valine-rich secreted protein
	Rv1462	Rv1462		down	2.34199	8.52133e-08	UPF0051 protein Rv1462/MT1509	Conserved hypothetical protein
	Rv1480	Rv1480		down	2.66068	7.64378e-15	Uncharacterized protein Rv1480/MT1527	Conserved protein
	Rv1486c	Rv1486c		down	2.30836	5.72547e-11	Uncharacterized protein Rv1486c/MT1533	Conserved hypothetical protein
	Rv1488	Rv1488		down	2.68721	6.2056e-14	Uncharacterized protein Rv1488/MT1533.2	Possible exported conserved protein
	Rv1535	Rv1535		down	17.7833	1.26918e-13	Putative uncharacterized protein	Unknown protein
	Rv1544	Rv1544		down	2.53505	1.16876e-07	Oxidoreductase, short-chain dehydrogenase/reductase family	Possible ketoacyl reductase
	Rv1558	Rv1558		down	2.53937	3.51561e-12	Uncharacterized protein Rv1558/MT1609	Conserved protein
	Rv1566c	Rv1566c		down	16.007	1.44282e-13	Possible inv protein	Possible Inv protein
	Rv1590	Rv1590		down	3.1507	4.80863e-11	Uncharacterized protein Rv1590/MT1625	Conserved hypothetical protein
	Rv1626	Rv1626	pdtaR	down	5.32733	1.80305e-14	Probable transcriptional regulatory protein pdtaR	Probable two-component system transcriptional regulator
	Rv1693	Rv1693		down	6.00583	4.76886e-16	Putative uncharacterized protein	Conserved hypothetical protein
	Rv1697	Rv1697		down	3.33139	8.61078e-15	Putative uncharacterized protein	Conserved hypothetical protein
	Rv1769	Rv1769		down	2.01028	2.35641e-13	Putative uncharacterized protein	Conserved protein
	Rv1810	Rv1810		down	13.5234	2.11977e-17	Putative uncharacterized protein	Conserved protein
	Rv1815	Rv1815		down	3.53936	3.71716e-09	Uncharacterized protein Rv1815/MT1863	Conserved protein
	Rv1824	Rv1824		down	2.26678	7.5645e-14	Uncharacterized protein Rv1824/MT1872	Conserved hypothetical membrane protein
	Rv1828	Rv1828		down	9.24813	2.82756e-18	Uncharacterized HTH-type transcriptional regulator Rv1828/MT1876	Conserved protein
	Rv1829	Rv1829		down	2.12938	1.10047e-13	Uncharacterized protein Rv1829/MT1877	Conserved protein
	Rv1830	Rv1830		down	3.30069	1.44885e-14	Uncharacterized HTH-type transcriptional regulator Rv1830/MT1879	Conserved hypothetical protein
	Rv1831	Rv1831		down	2.56893	1.09504e-09	Uncharacterized protein Rv1831/MT1879.1	Hypothetical protein
	Rv1863c	Rv1863c		down	8.86082	2.20403e-19	PROBABLE CONSERVED INTEGRAL MEMBRANE PROTEIN	Probable conserved integral membrane protein
	Rv1871c	Rv1871c		down	67.5098	8.7833e-22	Putative uncharacterized protein	Conserved protein
	Rv1883c	Rv1883c		down	2.94808	4.41095e-08	Putative uncharacterized protein	Conserved hypothetical protein
	Rv1885c	Rv1885c		down	11.644	3.13304e-16	Chorismate mutase-related protein	Chorismate mutase
	Rv1887	Rv1887		down	4.39653	1.72939e-12	Putative uncharacterized protein	Hypothetical protein
	Rv1892	Rv1892		down	2.02118	2.39226e-14	PROBABLE MEMBRANE PROTEIN	Probable membrane protein
	Rv1904	Rv1904		down	4.57609	1.31357e-11	Anti-sigma factor antagonist	Conserved hypothetical protein
	Rv1987	Rv1987		down	4.36833	3.5327e-15	Uncharacterized protein Rv1987/MT2041	Possible chitinase
	Rv2015c	Rv2015c		down	2.56253	3.32007e-08	Putative uncharacterized protein	Conserved hypothetical protein
	Rv2020c	Rv2020c		down	3.08447	2.61702e-10	Putative uncharacterized protein	Conserved hypothetical protein
	Rv2021c	Rv2021c		down	2.10398	1.24105e-08	DNA-binding protein, putative	Transcriptional regulatory protein
	Rv2050	Rv2050		down	4.13811	4.99166e-12	Putative uncharacterized protein	Conserved protein
	Rv2074	Rv2074		down	4.04271	1.91072e-16	Uncharacterized protein Rv2074/MT2134	Possible pyridoxamine 5'-phosphate oxidase (PNP/PMP oxidase) (pyridoxinephosphate oxidase) (PNPOX) (pyridoxine 5'-phosphate oxidase)
	Rv2136c	Rv2136c	uppP	down	3.79481	5.82035e-14	Undecaprenyl-diphosphatase	Possible conserved transmembrane protein
	Rv2137c	Rv2137c		down	14.8682	4.46788e-20	Putative uncharacterized protein	Conserved hypothetical protein
	Rv2144c	Rv2144c		down	3.93961	3.05104e-10	Probable transmembrane protein	Probable transmembrane protein
	Rv2146c	Rv2146c		down	2.65504	3.29878e-11	Possible conserved transmembrane protein	Possible conserved transmembrane protein
	Rv2147c	Rv2147c	sepF	down	8.53219	9.66892e-13	Cell division protein sepF	Conserved hypothetical protein
	Rv2159c	Rv2159c		down	4.70202	7.73441e-12	Putative uncharacterized protein	Conserved protein
	Rv2161c	Rv2161c		down	3.63365	4.62698e-09	Putative uncharacterized protein	Conserved protein
	Rv2166c	Rv2166c	mraZ	down	6.10798	2.99702e-17	Protein mraZ	Conserved protein
	Rv2169c	Rv2169c		down	2.80943	1.92193e-12	PROBABLE CONSERVED TRANSMEMBRANE PROTEIN	Probable conserved transmembrane protein
	Rv2184c	Rv2184c		down	2.45138	9.56374e-15	Putative uncharacterized protein	Conserved hypothetical protein
	Rv2190c	Rv2190c		down	3.8142	1.18357e-13	Uncharacterized protein Rv2190c/MT2245	Conserved hypothetical protein
	Rv2199c	Rv2199c	ctaF	down	2.48121	5.90738e-12	Probable cytochrome c oxidase polypeptide 4	Possible conserved integral membrane protein
	Rv2204c	Rv2204c		down	14.1786	4.44912e-14	Protein Rv2204c/MT2260	Conserved protein
	Rv2239c	Rv2239c		down	2.00637	2.59808e-10	Uncharacterized protein Rv2239c/MT2299	Conserved hypothetical protein
	Rv2256c	Rv2256c		down	8.0304	2.31607e-20	Putative uncharacterized protein	Conserved hypothetical protein
	Rv2280	Rv2280		down	2.62911	3.55385e-14	Oxidoreductase, FAD-binding	Probable dehydrogenase
	Rv2288	Rv2288		down	6.88497	8.21871e-17	Uncharacterized protein Rv2288/MT2345.1	Hypothetical protein
	Rv2302	Rv2302		down	4.62422	7.66089e-16	Uncharacterized protein Rv2302/MT2359	Conserved protein
	Rv2331	Rv2331		down	2.35939	2.05333e-05	Uncharacterized protein Rv2331/MT2393	Hypothetical protein
	Rv2348c	Rv2348c		down	4.23589	2.28755e-09	Putative uncharacterized protein	Hypothetical protein
	Rv2454c	Rv2454c		down	3.22065	6.15775e-13	PROBABLE OXIDOREDUCTASE (BETA SUBUNIT)	Probable oxidoreductase (beta subunit)
	Rv2455c	Rv2455c		down	3.12845	8.20822e-11	PROBABLE OXIDOREDUCTASE (ALPHA SUBUNIT)	Probable oxidoreductase (alpha subunit)
	Rv2468c	Rv2468c		down	2.2997	1.37344e-05	Putative uncharacterized protein	Conserved protein
	Rv2475c	Rv2475c		down	3.18417	8.69363e-16	Putative uncharacterized protein	Conserved protein
	Rv2477c	Rv2477c		down	2.2673	5.85703e-08	ABC transporter, ATP-binding protein	Probable macrolide-transport ATP-binding protein ABC transporter
	Rv2507	Rv2507		down	2.08639	8.84284e-13	POSSIBLE CONSERVED PROLINE RICH MEMBRANE PROTEIN	Possible conserved proline rich membrane protein
	Rv2520c	Rv2520c		down	2.09436	3.64814e-11	POSSIBLE CONSERVED MEMBRANE PROTEIN	Possible conserved membrane protein
	Rv2536	Rv2536		down	2.17036	1.3189e-10	PROBABLE CONSERVED TRANSMEMBRANE PROTEIN	Probable conserved transmembrane protein
	Rv2556c	Rv2556c		down	2.45146	1.24406e-08	UPF0047 protein Rv2556c/MT2633	Conserved hypothetical protein
	Rv2557	Rv2557		down	2.8286	6.83537e-12	Uncharacterized protein Rv2557/MT2634	Conserved protein
	Rv2558	Rv2558		down	2.7832	2.21632e-11	Uncharacterized protein Rv2558/MT2635	Conserved protein
	Rv2603c	Rv2603c		down	2.42262	1.51074e-12	UPF0082 protein Rv2603c/MT2678	Highly conserved protein
	Rv2632c	Rv2632c		down	2.70535	7.39281e-18	Uncharacterized protein Rv2632c/MT2708	Conserved protein
	Rv2633c	Rv2633c		down	10.2784	4.96009e-16	Uncharacterized protein Rv2633c/MT2709	Hypothetical protein
	Rv2694c	Rv2694c		down	2.0394	1.62076e-08	Putative uncharacterized protein	Conserved protein
	Rv2699c	Rv2699c		down	7.10502	8.46221e-17	Putative uncharacterized protein	Conserved hypothetical protein
	Rv2707	Rv2707		down	2.2165	2.55003e-07	PROBABLE CONSERVED TRANSMEMBRANE ALANINE AND LEUCINE RICH PROTEIN	Probable conserved transmembrane alanine and leucine rich protein
	Rv2714	Rv2714		down	4.51745	4.18702e-18	CONSERVED HYPOTHETICAL ALANINE AND LEUCINE RICH PROTEIN	Conserved alanine and leucine rich protein
	Rv2715	Rv2715		down	2.91	8.81718e-07	Uncharacterized protein Rv2715/MT2788	Possible hydrolase
	Rv2774c	Rv2774c		down	2.78523	4.65868e-08	Putative uncharacterized protein	Hypothetical protein
	Rv2778c	Rv2778c		down	3.79031	2.62802e-12	Putative uncharacterized protein	Conserved protein
	Rv2791c	Rv2791c		down	2.05251	9.31812e-11	PROBABLE TRANSPOSASE	Probable transposase
	Rv2840c	Rv2840c		down	18.5187	1.18417e-15	Putative uncharacterized protein	Conserved hypothetical protein
	Rv2908c	Rv2908c		down	2.88984	1.26813e-12	UPF0109 protein Rv2908c/MT2976	Conserved hypothetical protein
	Rv2926c	Rv2926c		down	3.23438	6.7635e-10	Uncharacterized protein Rv2926c/MT2996	Conserved protein
	Rv2927c	Rv2927c		down	3.16002	1.96833e-13	Uncharacterized protein Rv2927c/MT2997	Conserved hypothetical protein
	Rv2949c	Rv2949c		down	2.76027	2.10585e-14	Chorismate--pyruvate lyase	Chorismate pyruvate lyase
	Rv2952	Rv2952		down	2.07086	3.50562e-08	Phthiotriol/phenolphthiotriol dimycocerosates methyltransferase	Possible methyltransferase (methylase)
	Rv2953	Rv2953		down	2.32765	3.60469e-12	Trans-acting enoyl reductase	Enoyl reductase
	Rv2969c	Rv2969c		down	3.18123	7.09845e-12	POSSIBLE CONSERVED MEMBRANE OR SECRETED PROTEIN	Possible conserved membrane or secreted protein
	Rv2970A	Rv2970A		down	2.12608	6.31699e-08		Conserved hypothetical protein
	Rv2993c	Rv2993c		down	2.01672	2.47286e-07	2-hydroxyhepta-2,4-diene-1,7-dioate isomerase, putative	Possible 2-hydroxyhepta-2,4-diene-1,7-dioate isomerase (HHDD isomerase)
	Rv3005c	Rv3005c		down	4.97164	3.07188e-17	Putative uncharacterized protein	Conserved hypothetical protein
	Rv3038c	Rv3038c		down	2.02824	1.76153e-13	Putative uncharacterized protein	Conserved protein
	Rv3050c	Rv3050c		down	2.44279	5.10281e-11	PROBABLE TRANSCRIPTIONAL REGULATORY PROTEIN (PROBABLY ASNC-FAMILY)	Probable transcriptional regulatory protein (probably AsnC-family)
	Rv3075c	Rv3075c		down	2.82874	4.52254e-12	Citrate lyase, beta subunit, putative	Conserved protein
	Rv3205c	Rv3205c		down	2.49259	4.3704e-12	Putative uncharacterized protein	Conserved protein
	Rv3222c	Rv3222c		down	2.60595	1.15715e-09	Putative uncharacterized protein	Conserved hypothetical protein
	Rv3241c	Rv3241c		down	3.56944	3.78887e-13	Putative uncharacterized protein	Conserved protein
	Rv3258c	Rv3258c		down	2.34663	2.75967e-15	Putative uncharacterized protein	Conserved hypothetical protein
	Rv3277	Rv3277		down	2.64039	4.35804e-15	PROBABLE CONSERVED TRANSMEMBRANE PROTEIN	Probable conserved transmembrane protein
	Rv3284	Rv3284		down	2.23843	4.4759e-12	Uncharacterized sufE-like protein Rv3284/MT3383	Conserved hypothetical protein
	Rv3312A	Rv3312A	mtp	down	8.05952	2.09473e-05	Pilin	Secreted protein antigen
	Rv3354	Rv3354		down	3.51968	1.85346e-10	Putative uncharacterized protein	Conserved hypothetical protein
	Rv3412	Rv3412		down	3.16841	3.43486e-09	Uncharacterized protein Rv3412/MT3521	Conserved hypothetical protein
	Rv3489	Rv3489		down	33.1018	8.00722e-19	Putative uncharacterized protein	Unknown protein
	Rv3583c	Rv3583c		down	36.0197	3.17905e-17	POSSIBLE TRANSCRIPTION FACTOR	Possible transcription factor
	Rv3587c	Rv3587c		down	12.6842	8.19649e-15	PROBABLE CONSERVED MEMBRANE PROTEIN	Probable conserved membrane protein
	Rv3612c	Rv3612c		down	4.70114	1.40167e-10	Putative uncharacterized protein	Conserved hypothetical protein
[truncated: 123 more rows]

## Sheet: Sputum day 14 vs aerobic
	Supplementary Table 2: M.tuberculosis genes significantly differentially expressed in bacilli derived from sputum before the start of chemotherapy (day 0) and 3, 7 and 14 days during treatment compared to log phase aerobic growth. Genes were identified using a moderated t-test (p-value <0.05 with Benjamini and Hochberg multiple testing correction) and fold change >2. These genes are clustered in …
[truncated: 1,201 more rows]
