# Supplementary material for: Profiling persistent tubercule bacilli from patient sputa during therapy predicts early drug efficacy
Source: BMC Med. 2016 Apr 7;14:68. doi: 10.1186/s12916-016-0609-3 (PMC4825072; doi:10.1186/s12916-016-0609-3)
Supplement: Additional file 3: Table S3. — M.tuberculosis genes significantly differentially expressed in sputa over time. (XLSX 48 kb) [file 12916_2016_609_MOESM3_ESM.xlsx]

## Sheet: Day 3 vs Day 0
	Additional File 3
	Supplementary Table 3: M.tuberculosis genes significantly differentially expressed in sputa over time. Genes were identified using a moderated t-test (p-value <0.05 with Benjamini and Hochberg multiple testing correction) and fold change >1.5. These transcriptional signatures are summarised in Fig. 2b/c.
	109 genes significantly differentially expressed in bacilli derived from sputum 3 days after the start of drug therapy (day 3) compared to bacilli derived from sputum before chemotherapy (day 0).
	Gene Identifier	Tuberculist R27 Annotation	Gene Name	Regulation	Fold Change	Corrected p value	Gene Description	Tuberculist R27 Protein Function
	Rv3252c	alkB	alkB	up	2.66433	0.00582012	Alkane-1 monooxygenase	Probable transmembrane alkane 1-monooxygenase AlkB (alkane 1-hydroxylase) (lauric acid omega-hydroxylase) (omega-hydroxylase) (fatty acid omega-hydroxylase) (alkane hydroxylase-rubredoxin)
	Rv3423c	alr	alr	up	1.58346	0.00648822	Alanine racemase	Alanine racemase Alr
	Rv1656	argF	argF	up	1.63736	0.00999994	Ornithine carbamoyltransferase	Probable ornithine carbamoyltransferase, anabolic ArgF
	Rv2495c	bkdC	pdhC	up	1.60486	0.00593178	PROBABLE DIHYDROLIPOAMIDE S-ACETYLTRANSFERASE E2 COMPONENT PDHC (LIPOATE ACETYLTRANSFERASE) (THIOLTRANSACETYLASE A)	Probable branched-chain keto acid dehydrogenase E2 component BkdC
	Rv3004	cfp6	cfp6	up	1.81543	0.0133212	Low molecular weight protein antigen 6	Low molecular weight protein antigen 6 (CFP-6)
	Rv3724B	cut5b	cut5b	up	1.80615	0.00548486	PROBABLE CUTINASE [SECOND PART] CUT5B	Probable cutinase [second part] Cut5b
	Rv3059	cyp136	cyp136	up	1.58521	0.0242683	Putative cytochrome P450 136	Probable cytochrome P450 136 Cyp136
	Rv3887c	eccD2		up	1.73305	0.00553303	PROBABLE CONSERVED TRANSMEMBRANE PROTEIN	ESX conserved component EccD2. ESX-2 type VII secretion system protein. Probable transmembrane protein.
	Rv3882c	eccE1		up	1.63121	0.0362627	POSSIBLE CONSERVED MEMBRANE PROTEIN	ESX conserved component EccE1. ESX-1 type VII secretion system protein. Possible membrane protein.
	Rv3889c	espG2		up	1.5354	0.00548486	Putative uncharacterized protein	ESX-2 secretion-associated protein EspG2
	Rv1521	fadD25	fadD25	up	1.74811	0.00593178	Putative fatty-acid--CoA ligase fadD25	Probable fatty-acid-AMP ligase FadD25 (fatty-acid-AMP synthetase) (fatty-acid-AMP synthase)
	Rv3803c	fbpD	mpt51	up	1.75784	0.00553303	MPT51/MPB51 antigen	Secreted MPT51/MPB51 antigen protein FbpD (MPT51/MPB51 antigen 85 complex C) (AG58C) (mycolyl transferase 85C) (fibronectin-binding protein C) (85C)
	Rv0993	galU	galU	up	1.55425	0.012722	PROBABLE UTP--GLUCOSE-1-PHOSPHATE URIDYLYLTRANSFERASE GALU (UDP-GLUCOSE PYROPHOSPHORYLASE) (UDPGP) (ALPHA-D-GLUCOSYL-1-PHOSPHATE URIDYLYLTRANSFERASE) (URIDINE DIPHOSPHOGLUCOSE PYROPHOSPHORYLASE)	UTP--glucose-1-phosphate uridylyltransferase GalU (UDP-glucose pyrophosphorylase) (UDPGP) (alpha-D-glucosyl-1-phosphate uridylyltransferase) (uridine diphosphoglucose pyrophosphorylase)
	Rv1603	hisA	priA	up	1.65839	0.0155221	Phosphoribosyl isomerase A	Probable phosphoribosylformimino-5-aminoimidazole carboxamide ribotide isomerase HisA
	Rv1605	hisF	hisF	up	1.62881	0.00548486	Imidazole glycerol phosphate synthase subunit hisF	Probable cyclase HisF
	Rv0467	icl1	icl	up	1.54286	0.0409703	Isocitrate lyase	Isocitrate lyase Icl (isocitrase) (isocitratase)
	Rv1252c	lprE	lprE	up	1.54426	0.0181029	Putative lipoprotein lprE	Probable lipoprotein LprE
	Rv2801c	mazF9		up	2.03874	0.00648822	Putative uncharacterized protein	Toxin MazF9
	Rv1969	mce3D	mce3D	up	1.62002	0.0431802	MCE-FAMILY PROTEIN MCE3D	Mce-family protein Mce3D
	Rv3112	moaD1	moaD	up	1.71134	0.0144434	Molybdenum cofactor biosynthesis protein D	Probable molybdenum cofactor biosynthesis protein D MoaD1 (molybdopterin converting factor small subunit) (molybdopterin [MPT] converting factor, subunit 1)
	Rv3164c	moxR3	moxR3	up	1.87554	0.00643541	Magnesium chelatase, putative	Probable methanol dehydrogenase transcriptional regulatory protein MoxR3
	Rv2152c	murC	murC	up	1.58942	0.0398749	UDP-N-acetylmuramate--L-alanine ligase	Probable UDP-N-acetylmuramate-alanine ligase MurC
	Rv0570	nrdZ	nrdZ	up	1.94319	0.00648822	Ribonucleoside-diphosphate reductase	Probable ribonucleoside-diphosphate reductase (large subunit) NrdZ (ribonucleotide reductase)
	Rv3154	nuoJ	nuoJ	up	2.49756	0.00976713	NADH dehydrogenase I, J subunit	Probable NADH dehydrogenase I (chain J) NuoJ (NADH-ubiquinone oxidoreductase chain J)
	Rv3293	pcd	pcd	up	1.52587	0.0187948	PROBABLE PIPERIDEINE-6-CARBOXILIC ACID DEHYDROGENASE PCD (PIPERIDEINE-6-CARBOXYLATE DEHYDROGENASE)	Probable piperideine-6-carboxilic acid dehydrogenase Pcd (piperideine-6-carboxylate dehydrogenase)
	Rv2029c	pfkB	pfkB	up	1.84007	0.00553303	Carbohydrate kinase, PfkB family	6-phosphofructokinase PfkB (phosphohexokinase) (phosphofructokinase)
	Rv0820	phoT	pstB1	up	1.99785	0.00548486	Phosphate import ATP-binding protein pstB 1	Probable phosphate-transport ATP-binding protein ABC transporter PhoT
	Rv1809	PPE33	ppe33	up	1.88469	0.0166256	Uncharacterized PPE family protein PPE33	PPE family protein PPE33
	Rv0935	pstC1	pstC1	up	1.54862	0.0248068	Phosphate transport system permease protein pstC 1	Phosphate-transport integral membrane ABC transporter PstC1
	Rv0102	Rv0102		up	2.76595	0.00724473	Uncharacterized protein Rv0102/MT0111	Probable conserved integral membrane protein
	Rv0207c	Rv0207c		up	2.4527	0.0164321	Putative uncharacterized protein	Conserved hypothetical protein
	Rv0209	Rv0209		up	2.13651	0.00548486	Putative uncharacterized protein	Hypothetical protein
	Rv0374c	Rv0374c		up	1.81894	0.0353746	Carbon monoxide dehydrogenase, small subunit, putative	Probable carbon monoxyde dehydrogenase (small chain)
	Rv0387c	Rv0387c		up	1.55512	0.013952	Putative uncharacterized protein	Conserved hypothetical protein
	Rv0401	Rv0401		up	3.57328	0.00580767	PROBABLE CONSERVED TRANSMEMBRANE PROTEIN	Probable conserved transmembrane protein
	Rv0428c	Rv0428c		up	1.75594	0.0122707	Putative uncharacterized protein	GCN5-related N-acetyltransferase
	Rv0530	Rv0530		up	2.283	0.00548486	Putative uncharacterized protein	Conserved protein
	Rv0547c	Rv0547c		up	2.27646	0.00594238	POSSIBLE OXIDOREDUCTASE	Possible oxidoreductase
	Rv0605	Rv0605		up	1.61366	0.00687415	IS1536, resolvase	Possible resolvase
	Rv1085c	Rv1085c		up	1.57581	0.00778493	UPF0073 membrane protein Rv1085c/MT1117	Possible hemolysin-like protein
	Rv1218c	Rv1218c		up	1.63582	0.0307463	PROBABLE TETRONASIN-TRANSPORT ATP-BINDING PROTEIN ABC TRANSPORTER	Probable tetronasin-transport ATP-binding protein ABC transporter
	Rv1760	Rv1760		up	1.61897	0.0233074	UPF0089 protein Rv1760/MT1809	Possible triacylglycerol synthase (diacylglycerol acyltransferase)
	Rv2086	Rv2086		up	1.50096	0.0075491	Uncharacterized protein Rv2086	Conserved hypothetical protein
	Rv2216	Rv2216		up	1.98035	0.0248068	Epimerase family protein Rv2216/MT2273	Conserved protein
	Rv2255c	Rv2255c		up	1.76314	0.00548486	Putative uncharacterized protein	Hypothetical protein
	Rv2309c	Rv2309c		up	1.59944	0.0340927	Integrase, putative	Possible integrase (fragment)
	Rv2422	Rv2422		up	1.60878	0.0181029	Putative uncharacterized protein	Hypothetical protein
	Rv2542	Rv2542		up	1.71191	0.00548486	Putative uncharacterized protein	Conserved hypothetical protein
	Rv2688c	Rv2688c		up	1.63615	0.00548486	PROBABLE ANTIBIOTIC-TRANSPORT ATP-BINDING PROTEIN ABC TRANSPORTER	Antibiotic-transport ATP-binding protein ABC transporter
	Rv2708c	Rv2708c		up	1.55705	0.00553303	Putative uncharacterized protein	Conserved hypothetical protein
	Rv2749	Rv2749		up	1.90912	0.00548486	Putative uncharacterized protein	Conserved protein
	Rv2766c	Rv2766c		up	1.55526	0.0238053	Oxidoreductase, short-chain dehydrogenase/reductase family	Probable short-chain type dehydrogenase/reductase
	Rv2772c	Rv2772c		up	1.65194	0.0375439	PROBABLE CONSERVED TRANSMEMBRANE PROTEIN	Probable conserved transmembrane protein
	Rv2803	Rv2803		up	1.54905	0.0393082	Putative uncharacterized protein	Conserved hypothetical protein
	Rv2886c	Rv2886c		up	1.9431	0.00548486	Uncharacterized protein Rv2886c/MT2954	Probable resolvase
	Rv2983	Rv2983		up	1.64894	0.00553303	CONSERVED HYPOTHETICAL ALANINE RICH PROTEIN	Conserved hypothetical alanine rich protein
	Rv3066	Rv3066		up	1.67542	0.00548486	PROBABLE TRANSCRIPTIONAL REGULATORY PROTEIN (PROBABLY DEOR-FAMILY)	Probable transcriptional regulatory protein (probably DeoR-family)
	Rv3142c	Rv3142c		up	2.43424	0.00765084	Putative uncharacterized protein	Hypothetical protein
	Rv3226c	Rv3226c		up	1.80255	0.00578706	Putative uncharacterized protein	Conserved hypothetical protein
	Rv3253c	Rv3253c		up	1.58401	0.00548486	Amino acid permease	Possible cationic amino acid transport integral membrane protein
	Rv3363c	Rv3363c		up	2.73474	0.00578443	Putative uncharacterized protein	Conserved hypothetical protein
	Rv3415c	Rv3415c		up	1.74228	0.0103843	Putative uncharacterized protein	Conserved hypothetical protein
	Rv3629c	Rv3629c		up	1.50743	0.0233074	PROBABLE CONSERVED INTEGRAL MEMBRANE PROTEIN	Probable conserved integral membrane protein
	Rv3638	Rv3638		up	1.81221	0.00980904	IS1534, istB protein	Possible transposase
	Rv3699	Rv3699		up	2.26677	0.00548486	Putative uncharacterized protein	Conserved protein
	Rv3766	Rv3766		up	1.55323	0.0362627	Putative uncharacterized protein	Hypothetical protein
	Rv3770c	Rv3770c		up	1.57284	0.0314625	HYPOTHETICAL LEUCINE RICH PROTEIN	Hypothetical leucine rich protein
	Rv3819	Rv3819		up	1.91069	0.0133212	Putative uncharacterized protein	Unknown protein
	Rv3839	Rv3839		up	2.00308	0.00553303	Putative uncharacterized protein	Conserved hypothetical protein
	Rv3901c	Rv3901c		up	1.8183	0.012722	POSSIBLE MEMBRANE PROTEIN	Possible membrane protein
	Rv3910	Rv3910		up	1.6724	0.0460038	PROBABLE CONSERVED TRANSMEMBRANE PROTEIN	Probable conserved transmembrane protein
	Rv0182c	sigG	sigG	up	2.01861	0.00553303	RNA polymerase sigma factor	Probable alternative RNA polymerase sigma factor SigG (RNA polymerase ECF type sigma factor)
	Rv2906c	trmD	trmD	up	1.55929	0.00548486	tRNA (guanine-N(1)-)-methyltransferase	Probable tRNA (guanine-N1)-methyltransferase TrmD (M1G-methyltransferase) (tRNA [GM37] methyltransferase)
	Rv2493	vapB38		up	2.17238	0.00931306	Putative uncharacterized protein	Possible antitoxin VapB38
	Rv0582	vapC26		up	1.56045	0.00765084	Putative uncharacterized protein	Possible toxin VapC26. Contains PIN domain.
	Rv2494	vapC38		up	2.15681	0.00731245	Putative uncharacterized protein	Possible toxin VapC38. Contains PIN domain.
	MRA_2898			up	1.77008	0.00553303	Putative uncharacterized protein
	MT0270.2			up	1.77436	0.0317938	Putative uncharacterized protein
	MT0717.1			up	1.72071	0.0122707	Putative uncharacterized protein
	MT2488.1			up	1.77152	0.0137959	Putative uncharacterized protein
	MT3102			up	1.84223	0.018406	Putative uncharacterized protein
	Rv1489.1			up	1.72988	0.0385366	Putative uncharacterized protein
	TBMG_00625			up	1.97101	0.0201424	antitoxin
	Rv2238c	ahpE		down	1.51311	0.0384977	Putative peroxiredoxin Rv2238c/MT2298	Probable peroxiredoxin AhpE
	Rv2684	arsA		down	1.59322	0.0398749	Uncharacterized transporter Rv2684/MT2758	Probable arsenic-transport integral membrane protein ArsA
	Rv0529	ccsA	ccsA	down	1.50256	0.0490484	Cytochrome c assembly family protein	Possible cytochrome C-type biogenesis protein CcsA
	Rv3615c	espC		down	1.65936	0.0248421	Uncharacterized protein Rv3615c/MT3717	ESX-1 secretion-associated protein EspC
	Rv3614c	espD		down	1.60635	0.0384977	Putative uncharacterized protein	ESX-1 secretion-associated protein EspD
	Rv3011c	gatA	gatA	down	4.13752	0.0229587	Glutamyl-tRNA(Gln) amidotransferase subunit A	Probable glutamyl-tRNA(GLN) amidotransferase (subunit A) GatA (Glu-ADT subunit A)
	Rv0636	hadB		down	2.83221	0.0183939	MaoC family protein	(3R)-hydroxyacyl-ACP dehydratase subunit HadB
	Rv2031c	hspX	hspX	down	1.51955	0.00553303	14 kDa antigen	Heat shock protein HspX (alpha-crystallin homolog) (14 kDa antigen) (HSP16.3)
	Rv1872c	lldD2	lldD2	down	1.64692	0.0310094	L-lactate dehydrogenase	Possible L-lactate dehydrogenase (cytochrome) LldD2
	Rv3053c	nrdH	nrdH	down	1.77362	0.0137959	Glutaredoxin NrdH, putative	Probable glutaredoxin electron transport component of NRDEF (glutaredoxin-like protein) NrdH
	Rv1131	prpC	gltA1	down	1.67092	0.0479392	Citrate synthase	Probable methylcitrate synthase PrpC
	Rv0867c	rpfA	rpfA	down	1.75162	0.00578443	POSSIBLE RESUSCITATION-PROMOTING FACTOR RPFA	Possible resuscitation-promoting factor RpfA
	Rv0700	rpsJ	rpsJ	down	1.96121	0.0362627	30S ribosomal protein S10	30S ribosomal protein S10 RpsJ (transcription antitermination factor NusE)
	Rv0108c	Rv0108c		down	1.5795	0.0361552	Putative uncharacterized protein	Hypothetical protein
	Rv0690c	Rv0690c		down	1.52976	0.0144434	Putative uncharacterized protein	Conserved hypothetical protein
	Rv1871c	Rv1871c		down	1.60784	0.0222285	Putative uncharacterized protein	Conserved protein
	Rv2313c	Rv2313c		down	1.51242	0.018406	Uncharacterized protein Rv2313c/MT2376	Hypothetical protein
	Rv3312A	Rv3312A	mtp	down	1.99186	0.0169251	Pilin	Secreted protein antigen
	Rv3583c	Rv3583c		down	2.20144	0.0429594	POSSIBLE TRANSCRIPTION FACTOR	Possible transcription factor
	Rv1398c	vapB10		down	2.76448	0.0331941	Uncharacterized protein Rv1398c/MT1442	Possible antitoxin VapB10
	Rv1397c	vapC10		down	1.76548	0.0382075	Putative uncharacterized protein	Possible toxin VapC10
	MT2586.1			down	2.42621	0.00548486	Putative uncharacterized protein
	MT2722			down	1.92281	0.0305232	Putative uncharacterized protein
	MT3631			down	1.6937	0.0388261	Putative uncharacterized protein
	MT3954.1			down	1.65601	0.0384977	Putative uncharacterized protein
	TBFG_11168		TBFG_11168, TBFG_01150	down	2.20941	0.0340927	hypothetical protein

## Sheet: Day 7 vs Day 0
	Supplementary Table 3: M.tuberculosis genes significantly differentially expressed in sputa over time. Genes were identified using a moderated t-test (p-value <0.05 with Benjamini and Hochberg multiple testing correction) and fold change >1.5. These transcriptional signatures are summarised in Fig. 2b/c.
	37 genes significantly differentially expressed in bacilli derived from sputum 7 days after the start of drug therapy (day 7) compared to bacilli derived from sputum before chemotherapy (day 0).
	Gene Identifier	Tuberculist R27 Annotation	Gene Name	Regulation	Fold Change	Corrected p value	Gene Description	Tuberculist R27 Protein Function
	Rv3614c	espD		down	1.7644	0.0138538	Putative uncharacterized protein	ESX-1 secretion-associated protein EspD
	Rv0289	espG3		down	2.02186	0.0416134	Putative uncharacterized protein	ESX-3 secretion-associated protein EspG3
	Rv3875	esxA	esxA	down	2.33131	0.0138538	6 kDa early secretory antigenic target	6 kDa early secretory antigenic target EsxA (ESAT-6)
	Rv3874	esxB	esxB	down	2.05285	0.0138538	ESAT-6-like protein esxB	10 kDa culture filtrate antigen EsxB (LHP) (CFP10)
	Rv0288	esxH	esxH	down	1.7197	0.0331624	ESAT-6-like protein esxH	Low molecular weight protein antigen 7 EsxH (10 kDa antigen) (CFP-7) (protein TB10.4)
	Rv1793	esxN	esxN	down	1.9332	0.0142955	ESAT-6-like protein esxN	Putative ESAT-6 like protein EsxN (ESAT-6 like protein 5)
	Rv2346c	esxO		down	1.71748	0.0188902	Putative ESAT-6-like protein 6	Putative ESAT-6 like protein EsxO (ESAT-6 like protein 6)
	Rv3619c	esxV	esxI	down	2.09009	0.0138538	ESAT-6-like protein esxI///Putative ESAT-6-like protein 6	Putative ESAT-6 like protein EsxV (ESAT-6 like protein 1)
	Rv3418c	groES	groS	down	1.81767	0.0126701	10 kDa chaperonin	10 kDa chaperonin GroES (protein CPN10) (protein GroES) (BCG-a heat shock protein) (10 kDa antigen)
	Rv1872c	lldD2	lldD2	down	1.82155	0.0123493	L-lactate dehydrogenase	Possible L-lactate dehydrogenase (cytochrome) LldD2
	Rv1594	nadA	nadA	down	1.52334	0.0126701	Quinolinate synthetase A	Probable quinolinate synthetase NadA
	Rv3053c	nrdH	nrdH	down	1.75121	0.0486236	Glutaredoxin NrdH, putative	Probable glutaredoxin electron transport component of NRDEF (glutaredoxin-like protein) NrdH
	Rv3052c	nrdI	nrdI	down	1.72398	0.0126701	Protein nrdI	Probable NrdI protein
	Rv1195	PE13	PE13	down	1.83388	0.0138538	PE FAMILY PROTEIN	PE family protein PE13
	Rv1131	prpC	gltA1	down	1.95239	0.0126701	Citrate synthase	Probable methylcitrate synthase PrpC
	Rv2111c	pup	pup	down	1.86112	0.0138538	Prokaryotic ubiquitin-like protein pup	Prokaryotic ubiquitin-like protein Pup
	Rv3924c	rpmH	rpmH	down	1.51255	0.0123493	50S ribosomal protein L34	50S ribosomal protein L34 RpmH
	Rv0700	rpsJ	rpsJ	down	2.08874	0.0138538	30S ribosomal protein S10	30S ribosomal protein S10 RpsJ (transcription antitermination factor NusE)
	Rv0108c	Rv0108c		down	1.66779	0.0138538	Putative uncharacterized protein	Hypothetical protein
	Rv0281	Rv0281		down	1.54725	0.0138538	Putative S-adenosyl-L-methionine-dependent methyltransferase Rv0281/MT0293	Possible S-adenosylmethionine-dependent methyltransferase
	Rv1065	Rv1065		down	1.66216	0.0138538	Putative uncharacterized protein	Conserved hypothetical protein
	Rv1871c	Rv1871c		down	1.76742	0.0123493	Putative uncharacterized protein	Conserved protein
	Rv2166c	Rv2166c	mraZ	down	1.57007	0.0212129	Protein mraZ	Conserved protein
	Rv2990c	Rv2990c		down	1.68931	0.0190717	Putative uncharacterized protein	Hypothetical protein
	Rv3489	Rv3489		down	1.75822	0.0138538	Putative uncharacterized protein	Unknown protein
	Rv3583c	Rv3583c		down	2.66093	0.0126701	POSSIBLE TRANSCRIPTION FACTOR	Possible transcription factor
	Rv3679	Rv3679		down	1.54276	0.038356	Putative ATPase Rv3679/MT3781	Probable anion transporter ATPase
	Rv0814c	sseC2	sseC1	down	1.5735	0.02706	Putative uncharacterized protein	Conserved protein SseC2
	Rv1398c	vapB10		down	3.53854	0.0126701	Uncharacterized protein Rv1398c/MT1442	Possible antitoxin VapB10
	Rv1397c	vapC10		down	1.89285	0.0142955	Putative uncharacterized protein	Possible toxin VapC10
	Rv3219	whiB1	whiB1	down	2.08223	0.0212129	PROBABLE TRANSCRIPTIONAL REGULATORY PROTEIN WHIB-LIKE WHIB1	Transcriptional regulatory protein WhiB-like WhiB1. Contains [4FE-4S]2+ cluster.
	MT1356			down	1.94312	0.0309347	Putative uncharacterized protein
	MT2466			down	1.80114	0.0329185	Putative uncharacterized protein
	Rv1322.1			down	1.59099	0.0140241	4-hydroxyphenylpyruvate dioxygenase C terminal domain containing protein
	TBFG_11064		TBFG_13135, TBFG_03097	down	1.58909	0.0309347	transposase
	TBFG_11168		TBFG_11168, TBFG_01150	down	2.71775	0.0126701	hypothetical protein
	TBMG_04019			down	2.46489	0.0224513	hypothetical protein

## Sheet: Day 14 vs Day 0
	Supplementary Table 3: M.tuberculosis genes significantly differentially expressed in sputa over time. Genes were identified using a moderated t-test (p-value <0.05 with Benjamini and Hochberg multiple testing correction) and fold change >1.5. These transcriptional signatures are summarised in Fig. 2b/c.
	42 genes significantly differentially expressed in bacilli derived from sputum 14 days after the start of drug therapy (day 14) compared to bacilli derived from sputum before chemotherapy (day 0).
	Gene Identifier	Tuberculist R27 Annotation	Gene Name	Regulation	Fold Change	Corrected p value	Gene Description	Tuberculist R27 Protein Function
	Rv0827c	kmtR		up	1.51962	0.0358807	PROBABLE TRANSCRIPTIONAL REGULATORY PROTEIN	Metal sensor transcriptional regulator KmtR (ArsR-SmtB family)
	Rv2478c	Rv2478c		up	2.52821	0.0358807	Single-stranded DNA-binding protein	Conserved hypothetical protein
	Rv3896c	Rv3896c		up	1.6267	0.0483268	Putative uncharacterized protein	Conserved hypothetical protein
	Rv3913	trxB2	trxB	up	1.80305	0.0371386	Thioredoxin reductase	Probable thioredoxin reductase TrxB2 (TRXR) (TR)
	Mb0125c		fusA2a	up	1.79758	0.0256322	PROBABLE ELONGATION FACTOR G FUSA2A
	Rv3614c	espD		down	1.74508	0.0239819	Putative uncharacterized protein	ESX-1 secretion-associated protein EspD
	Rv3875	esxA	esxA	down	2.71677	0.0200807	6 kDa early secretory antigenic target	6 kDa early secretory antigenic target EsxA (ESAT-6)
	Rv3874	esxB	esxB	down	2.08447	0.0204849	ESAT-6-like protein esxB	10 kDa culture filtrate antigen EsxB (LHP) (CFP10)
	Rv1793	esxN	esxN	down	1.92426	0.0272078	ESAT-6-like protein esxN	Putative ESAT-6 like protein EsxN (ESAT-6 like protein 5)
	Rv2346c	esxO		down	1.77293	0.0252271	Putative ESAT-6-like protein 6	Putative ESAT-6 like protein EsxO (ESAT-6 like protein 6)
	Rv3619c	esxV	esxI	down	2.05608	0.0265745	ESAT-6-like protein esxI///Putative ESAT-6-like protein 6	Putative ESAT-6 like protein EsxV (ESAT-6 like protein 1)
	Rv1080c	greA	greA	down	1.58505	0.0382077	Transcription elongation factor greA	Probable transcription elongation factor GreA (transcript cleavage factor GreA)
	Rv2903c	lepB	lepB	down	1.50302	0.0424113	Probable signal peptidase I	Probable signal peptidase I LepB (SPASE I) (leader peptidase I).
	Rv1872c	lldD2	lldD2	down	1.79108	0.0201258	L-lactate dehydrogenase	Possible L-lactate dehydrogenase (cytochrome) LldD2
	Rv1594	nadA	nadA	down	1.53382	0.0203717	Quinolinate synthetase A	Probable quinolinate synthetase NadA
	Rv3052c	nrdI	nrdI	down	1.67264	0.0239819	Protein nrdI	Probable NrdI protein
	Rv1195	PE13	PE13	down	1.88829	0.0203717	PE FAMILY PROTEIN	PE family protein PE13
	Rv1131	prpC	gltA1	down	1.95582	0.0203717	Citrate synthase	Probable methylcitrate synthase PrpC
	Rv2111c	pup	pup	down	1.92144	0.0239819	Prokaryotic ubiquitin-like protein pup	Prokaryotic ubiquitin-like protein Pup
	Rv3924c	rpmH	rpmH	down	1.52457	0.0169178	50S ribosomal protein L34	50S ribosomal protein L34 RpmH
	Rv0108c	Rv0108c		down	1.68888	0.0239819	Putative uncharacterized protein	Hypothetical protein
	Rv0805	Rv0805	icc	down	1.52986	0.0278867	Icc protein	Class III cyclic nucleotide phosphodiesterase (cNMP PDE)
	Rv1065	Rv1065		down	1.65951	0.0239819	Putative uncharacterized protein	Conserved hypothetical protein
	Rv1073	Rv1073		down	1.6562	0.0239819	Putative uncharacterized protein	Conserved hypothetical protein
	Rv1810	Rv1810		down	1.52056	0.0229377	Putative uncharacterized protein	Conserved protein
	Rv1871c	Rv1871c		down	1.80151	0.0169178	Putative uncharacterized protein	Conserved protein
	Rv2166c	Rv2166c	mraZ	down	1.58115	0.033903	Protein mraZ	Conserved protein
	Rv2707	Rv2707		down	1.52267	0.0476571	PROBABLE CONSERVED TRANSMEMBRANE ALANINE AND LEUCINE RICH PROTEIN	Probable conserved transmembrane alanine and leucine rich protein
	Rv2990c	Rv2990c		down	1.70635	0.028692	Putative uncharacterized protein	Hypothetical protein
	Rv3489	Rv3489		down	1.78428	0.0204849	Putative uncharacterized protein	Unknown protein
	Rv3583c	Rv3583c		down	2.65832	0.0203717	POSSIBLE TRANSCRIPTION FACTOR	Possible transcription factor
	Rv0814c	sseC2	sseC1	down	1.59418	0.0345248	Putative uncharacterized protein	Conserved protein SseC2
	Rv2094c	tatA	tatA	down	1.63132	0.032606	Sec-independent protein translocase protein tatA/E homolog	Sec-independent protein translocase membrane-bound protein TatA
	Rv0469	umaA	umaA	down	1.50079	0.0239819	POSSIBLE MYCOLIC ACID SYNTHASE UMAA	Possible mycolic acid synthase UmaA
	Rv1398c	vapB10		down	3.68743	0.0200807	Uncharacterized protein Rv1398c/MT1442	Possible antitoxin VapB10
	Rv1397c	vapC10		down	1.98208	0.0239819	Putative uncharacterized protein	Possible toxin VapC10
	MT1356			down	1.93038	0.046581	Putative uncharacterized protein
	MT2466			down	1.92983	0.0424113	Putative uncharacterized protein
	Rv1322.1			down	1.62686	0.0275313	4-hydroxyphenylpyruvate dioxygenase C terminal domain containing protein
	TBFG_11064		TBFG_13135, TBFG_03097	down	1.60207	0.0371386	transposase
	TBFG_11168		TBFG_11168, TBFG_01150	down	2.76964	0.0200807	hypothetical protein
	TBMG_04019			down	2.86926	0.0239819	hypothetical protein

## Sheet: Day 7 vs Day 3
	Supplementary Table 3: M.tuberculosis genes significantly differentially expressed in sputa over time. Genes were identified using a moderated t-test (p-value <0.05 with Benjamini and Hochberg multiple testing correction) and fold change >1.5. These transcriptional signatures are summarised in Fig. 2b/c.
	83 genes significantly differentially expressed in bacilli derived from sputum 7 days after the start of drug therapy (day 7) compared to bacilli derived from sputum 3 days after the start of drug therapy (day 3).
	Gene Identifier	Tuberculist R27 Annotation	Gene Name	Regulation	Fold Change	Corrected p value	Gene Description	Tuberculist R27 Protein Function
	Rv2238c	ahpE		up	1.51859	0.0405599	Putative peroxiredoxin Rv2238c/MT2298	Probable peroxiredoxin AhpE
	Rv2684	arsA		up	1.6033	0.0313865	Uncharacterized transporter Rv2684/MT2758	Probable arsenic-transport integral membrane protein ArsA
	Rv0070c	glyA2	glyA2	up	1.57772	0.035559	Serine hydroxymethyltransferase 2	Serine hydroxymethyltransferase GlyA2 (serine methylase 2) (SHMT 2)
	Rv2031c	hspX	hspX	up	1.66545	0.0152351	14 kDa antigen	Heat shock protein HspX (alpha-crystallin homolog) (14 kDa antigen) (HSP16.3)
	Rv3257c	pmmA	pmmA	up	1.65489	0.0252997	PROBABLE PHOSPHOMANNOMUTASE PMMA (PMM) (PHOSPHOMANNOSE MUTASE)	Probable phosphomannomutase PmmA (PMM) (phosphomannose mutase)
	Rv0690c	Rv0690c		up	1.68618	0.0398083	Putative uncharacterized protein	Conserved hypothetical protein
	Rv1645c	Rv1645c		up	1.58677	0.0261091	Putative uncharacterized protein	Conserved hypothetical protein
	Rv2313c	Rv2313c		up	1.7544	0.0374108	Uncharacterized protein Rv2313c/MT2376	Hypothetical protein
	Rv2337c	Rv2337c		up	1.57049	0.0222237	Putative uncharacterized protein	Hypothetical protein
	Rv3087	Rv3087		up	1.62804	0.0106622	UPF0089 protein Rv3087/MT3172	Possible triacylglycerol synthase (diacylglycerol acyltransferase)
	Rv3213c	Rv3213c		up	1.79944	0.0460096	POSSIBLE SOJ/PARA-RELATED PROTEIN	Possible SOJ/para-related protein
	MT1107			up	1.54497	0.0394574	Putative uncharacterized protein
	MT2586.1			up	2.00204	0.0451832	Putative uncharacterized protein
	MT2722			up	1.82801	0.0482701	Putative uncharacterized protein
	MT3954.1			up	1.79607	0.0330591	Putative uncharacterized protein
	Rv0724.1			up	1.62308	0.0198444	Putative uncharacterized protein
	Rv3252c	alkB	alkB	down	2.60865	0.0168407	Alkane-1 monooxygenase	Probable transmembrane alkane 1-monooxygenase AlkB (alkane 1-hydroxylase) (lauric acid omega-hydroxylase) (omega-hydroxylase) (fatty acid omega-hydroxylase) (alkane hydroxylase-rubredoxin)
	Rv1656	argF	argF	down	1.62164	0.0214942	Ornithine carbamoyltransferase	Probable ornithine carbamoyltransferase, anabolic ArgF
	Rv2495c	bkdC	pdhC	down	1.59772	0.00847118	PROBABLE DIHYDROLIPOAMIDE S-ACETYLTRANSFERASE E2 COMPONENT PDHC (LIPOATE ACETYLTRANSFERASE) (THIOLTRANSACETYLASE A)	Probable branched-chain keto acid dehydrogenase E2 component BkdC
	Rv3004	cfp6	cfp6	down	1.95526	0.00847118	Low molecular weight protein antigen 6	Low molecular weight protein antigen 6 (CFP-6)
	Rv3724B	cut5b	cut5b	down	1.77598	0.00847118	PROBABLE CUTINASE [SECOND PART] CUT5B	Probable cutinase [second part] Cut5b
	Rv3887c	eccD2		down	1.58546	0.0214942	PROBABLE CONSERVED TRANSMEMBRANE PROTEIN	ESX conserved component EccD2. ESX-2 type VII secretion system protein. Probable transmembrane protein.
	Rv3882c	eccE1		down	1.93387	0.035559	POSSIBLE CONSERVED MEMBRANE PROTEIN	ESX conserved component EccE1. ESX-1 type VII secretion system protein. Possible membrane protein.
	Rv1521	fadD25	fadD25	down	1.90119	0.0211765	Putative fatty-acid--CoA ligase fadD25	Probable fatty-acid-AMP ligase FadD25 (fatty-acid-AMP synthetase) (fatty-acid-AMP synthase)
	Rv3803c	fbpD	mpt51	down	1.96588	0.0123619	MPT51/MPB51 antigen	Secreted MPT51/MPB51 antigen protein FbpD (MPT51/MPB51 antigen 85 complex C) (AG58C) (mycolyl transferase 85C) (fibronectin-binding protein C) (85C)
	Rv0993	galU	galU	down	2.00402	0.0482701	PROBABLE UTP--GLUCOSE-1-PHOSPHATE URIDYLYLTRANSFERASE GALU (UDP-GLUCOSE PYROPHOSPHORYLASE) (UDPGP) (ALPHA-D-GLUCOSYL-1-PHOSPHATE URIDYLYLTRANSFERASE) (URIDINE DIPHOSPHOGLUCOSE PYROPHOSPHORYLASE)	UTP--glucose-1-phosphate uridylyltransferase GalU (UDP-glucose pyrophosphorylase) (UDPGP) (alpha-D-glucosyl-1-phosphate uridylyltransferase) (uridine diphosphoglucose pyrophosphorylase)
	Rv0467	icl1	icl	down	1.91479	0.00848029	Isocitrate lyase	Isocitrate lyase Icl (isocitrase) (isocitratase)
	Rv2801c	mazF9		down	2.30823	0.00847118	Putative uncharacterized protein	Toxin MazF9
	Rv3112	moaD1	moaD	down	1.53162	0.0414245	Molybdenum cofactor biosynthesis protein D	Probable molybdenum cofactor biosynthesis protein D MoaD1 (molybdopterin converting factor small subunit) (molybdopterin [MPT] converting factor, subunit 1)
	Rv2152c	murC	murC	down	1.93194	0.0168407	UDP-N-acetylmuramate--L-alanine ligase	Probable UDP-N-acetylmuramate-alanine ligase MurC
	Rv0570	nrdZ	nrdZ	down	1.7049	0.0231535	Ribonucleoside-diphosphate reductase	Probable ribonucleoside-diphosphate reductase (large subunit) NrdZ (ribonucleotide reductase)
	Rv3154	nuoJ	nuoJ	down	2.57221	0.0255397	NADH dehydrogenase I, J subunit	Probable NADH dehydrogenase I (chain J) NuoJ (NADH-ubiquinone oxidoreductase chain J)
	Rv2029c	pfkB	pfkB	down	1.86671	0.0207578	Carbohydrate kinase, PfkB family	6-phosphofructokinase PfkB (phosphohexokinase) (phosphofructokinase)
	Rv0820	phoT	pstB1	down	1.78764	0.0168407	Phosphate import ATP-binding protein pstB 1	Probable phosphate-transport ATP-binding protein ABC transporter PhoT
	Rv0935	pstC1	pstC1	down	1.6359	0.0143431	Phosphate transport system permease protein pstC 1	Phosphate-transport integral membrane ABC transporter PstC1
	Rv0102	Rv0102		down	2.29557	0.0313865	Uncharacterized protein Rv0102/MT0111	Probable conserved integral membrane protein
	Rv0209	Rv0209		down	2.03619	0.00847118	Putative uncharacterized protein	Hypothetical protein
	Rv0299	Rv0299		down	1.52955	0.0106622	Putative uncharacterized protein	Hypothetical protein
	Rv0374c	Rv0374c		down	1.8397	0.0184872	Carbon monoxide dehydrogenase, small subunit, putative	Probable carbon monoxyde dehydrogenase (small chain)
	Rv0387c	Rv0387c		down	1.64382	0.0305982	Putative uncharacterized protein	Conserved hypothetical protein
	Rv0397	Rv0397		down	1.56717	0.00848029	CONSERVED 13E12 REPEAT FAMILY PROTEIN	Conserved 13E12 repeat family protein
	Rv0401	Rv0401		down	3.14688	0.0186218	PROBABLE CONSERVED TRANSMEMBRANE PROTEIN	Probable conserved transmembrane protein
	Rv0428c	Rv0428c		down	1.67859	0.0267879	Putative uncharacterized protein	GCN5-related N-acetyltransferase
	Rv0530	Rv0530		down	2.34313	0.00847118	Putative uncharacterized protein	Conserved protein
	Rv0547c	Rv0547c		down	2.40552	0.0152351	POSSIBLE OXIDOREDUCTASE	Possible oxidoreductase
	Rv0813c	Rv0813c		down	1.97379	0.0106622	UPF0678 fatty acid-binding protein-like protein Rv0813c/MT0834	Conserved protein
	Rv1085c	Rv1085c		down	1.61687	0.0405599	UPF0073 membrane protein Rv1085c/MT1117	Possible hemolysin-like protein
	Rv1218c	Rv1218c		down	1.64848	0.0262915	PROBABLE TETRONASIN-TRANSPORT ATP-BINDING PROTEIN ABC TRANSPORTER	Probable tetronasin-transport ATP-binding protein ABC transporter
	Rv2216	Rv2216		down	2.01811	0.0482701	Epimerase family protein Rv2216/MT2273	Conserved protein
	Rv2255c	Rv2255c		down	2.01085	0.0217789	Putative uncharacterized protein	Hypothetical protein
	Rv2309c	Rv2309c		down	2.1318	0.0483945	Integrase, putative	Possible integrase (fragment)
	Rv2542	Rv2542		down	1.63398	0.0186218	Putative uncharacterized protein	Conserved hypothetical protein
	Rv2688c	Rv2688c		down	1.50378	0.0106622	PROBABLE ANTIBIOTIC-TRANSPORT ATP-BINDING PROTEIN ABC TRANSPORTER	Antibiotic-transport ATP-binding protein ABC transporter
	Rv2708c	Rv2708c		down	1.52529	0.00848029	Putative uncharacterized protein	Conserved hypothetical protein
	Rv2749	Rv2749		down	1.93677	0.00847118	Putative uncharacterized protein	Conserved protein
	Rv2772c	Rv2772c		down	1.95748	0.0207235	PROBABLE CONSERVED TRANSMEMBRANE PROTEIN	Probable conserved transmembrane protein
	Rv2886c	Rv2886c		down	1.79436	0.00848029	Uncharacterized protein Rv2886c/MT2954	Probable resolvase
	Rv2983	Rv2983		down	1.87811	0.0217789	CONSERVED HYPOTHETICAL ALANINE RICH PROTEIN	Conserved hypothetical alanine rich protein
	Rv3066	Rv3066		down	1.5329	0.00848029	PROBABLE TRANSCRIPTIONAL REGULATORY PROTEIN (PROBABLY DEOR-FAMILY)	Probable transcriptional regulatory protein (probably DeoR-family)
	Rv3098c	Rv3098c		down	1.50104	0.0305982	Putative uncharacterized protein	Hypothetical protein
	Rv3142c	Rv3142c		down	2.19426	0.0289926	Putative uncharacterized protein	Hypothetical protein
	Rv3226c	Rv3226c		down	1.93375	0.0152351	Putative uncharacterized protein	Conserved hypothetical protein
	Rv3363c	Rv3363c		down	2.56435	0.0183415	Putative uncharacterized protein	Conserved hypothetical protein
	Rv3415c	Rv3415c		down	2.08853	0.0207578	Putative uncharacterized protein	Conserved hypothetical protein
	Rv3638	Rv3638		down	1.722	0.0207578	IS1534, istB protein	Possible transposase
	Rv3699	Rv3699		down	2.45797	0.0222237	Putative uncharacterized protein	Conserved protein
	Rv3819	Rv3819		down	2.12356	0.0279891	Putative uncharacterized protein	Unknown protein
	Rv3839	Rv3839		down	2.26987	0.0198334	Putative uncharacterized protein	Conserved hypothetical protein
	Rv3901c	Rv3901c		down	1.68833	0.0289926	POSSIBLE MEMBRANE PROTEIN	Possible membrane protein
	Rv3910	Rv3910		down	1.74071	0.0267611	PROBABLE CONSERVED TRANSMEMBRANE PROTEIN	Probable conserved transmembrane protein
	Rv0182c	sigG	sigG	down	2.31999	0.0107419	RNA polymerase sigma factor	Probable alternative RNA polymerase sigma factor SigG (RNA polymerase ECF type sigma factor)
	Rv2906c	trmD	trmD	down	1.60453	0.0289926	tRNA (guanine-N(1)-)-methyltransferase	Probable tRNA (guanine-N1)-methyltransferase TrmD (M1G-methyltransferase) (tRNA [GM37] methyltransferase)
	Rv2493	vapB38		down	2.53033	0.0314721	Putative uncharacterized protein	Possible antitoxin VapB38
	Rv0582	vapC26		down	1.54401	0.0316439	Putative uncharacterized protein	Possible toxin VapC26. Contains PIN domain.
	Rv2494	vapC38		down	2.04573	0.0276412	Putative uncharacterized protein	Possible toxin VapC38. Contains PIN domain.
	Mb1351c		TBFG_11344, TBFG_01324	down	1.54042	0.0330591	Ada regulatory protein alkA
	MRA_2898			down	1.89189	0.00848029	Putative uncharacterized protein
	MT0270.2			down	2.23001	0.0207578	Putative uncharacterized protein
	MT0717.1			down	1.73388	0.0255397	Putative uncharacterized protein
	MT2488.1			down	1.96283	0.0223946	Putative uncharacterized protein
	MT2895			down	1.51537	0.0493929	Putative uncharacterized protein
	MT3102			down	1.69147	0.0411994	Putative uncharacterized protein
	Rv1489.1			down	2.07833	0.0275383	Putative uncharacterized protein

## Sheet: Day 14 vs Day 3
	Supplementary Table 3: M.tuberculosis genes significantly differentially expressed in sputa over time. Genes were identified using a moderated t-test (p-value <0.05 with Benjamini and Hochberg multiple testing correction) and fold change >1.5. These transcriptional signatures are summarised in Fig. 2b/c.
	179 genes significantly differentially expressed in bacilli derived from sputum 14 days after the start of drug therapy (day 14) compared to bacilli derived from sputum 3 days after the start of drug therapy (day 3).
	Gene Identifier	Tuberculist R27 Annotation	Gene Name	Regulation	Fold Change	Corrected p value	Gene Description	Tuberculist R27 Protein Function
	Rv2922A	acyP	acyP	up	1.64704	0.0135276	Acylphosphatase	Probable acylphosphatase AcyP (acylphosphate phosphohydrolase)
	Rv1659	argH	argH	up	2.29269	0.0338898	Argininosuccinate lyase	Probable argininosuccinate lyase ArgH
	Rv2643	arsC	arsC	up	1.68474	0.0172175	Arsenical resistance protein/arsenate reductase	Probable arsenic-transport integral membrane protein ArsC
	Rv0529	ccsA	ccsA	up	1.55452	0.0231527	Cytochrome c assembly family protein	Possible cytochrome C-type biogenesis protein CcsA
	Rv2399c	cysT	cysT	up	3.48363	0.0176253	PROBABLE SULFATE-TRANSPORT INTEGRAL MEMBRANE PROTEIN ABC TRANSPORTER CYST	Probable sulfate-transport integral membrane protein ABC transporter CysT
	Rv0429c	def	def	up	1.53293	0.0167005	Peptide deformylase	Probable polypeptide deformylase Def (PDF) (formylmethionine deformylase)
	Rv0292	eccE3		up	2.18966	0.0485178	PROBABLE CONSERVED TRANSMEMBRANE PROTEIN	ESX conserved component EccE3. ESX-3 type VII secretion system protein. Probable transmembrane protein.
	Rv2679	echA15	echA15	up	3.06692	0.0176253	Enoyl-CoA hydratase/isomerase family protein	Probable enoyl-CoA hydratase EchA15 (enoyl hydrase) (unsaturated acyl-CoA hydratase) (crotonase)
	Rv3019c	esxR	esxR	up	1.88413	0.0324095	ESAT-6-like protein esxR	Secreted ESAT-6 like protein EsxR (TB10.3) (ESAT-6 like protein 9)
	Rv3274c	fadE25	fadE25	up	3.06201	0.0296112	Probable acyl-CoA dehydrogenase fadE25	Probable acyl-CoA dehydrogenase FadE25
	Rv3564	fadE33	fadE33	up	1.62803	0.0485827	Acyl-CoA dehydrogenase, putative	Probable acyl-CoA dehydrogenase FadE33
	Rv3011c	gatA	gatA	up	14.1002	0.0123221	Glutamyl-tRNA(Gln) amidotransferase subunit A	Probable glutamyl-tRNA(GLN) amidotransferase (subunit A) GatA (Glu-ADT subunit A)
	Rv1878	glnA3	glnA3	up	2.43334	0.0389745	Glutamine synthetase, putative	Probable glutamine synthetase GlnA3 (glutamine synthase) (GS-I)
	Rv0070c	glyA2	glyA2	up	1.73652	0.0438156	Serine hydroxymethyltransferase 2	Serine hydroxymethyltransferase GlyA2 (serine methylase 2) (SHMT 2)
	Rv0636	hadB		up	3.91472	0.0192314	MaoC family protein	(3R)-hydroxyacyl-ACP dehydratase subunit HadB
	Rv0592	mce2D	mce2D	up	1.62208	0.0296112	MCE-FAMILY PROTEIN MCE2D	Mce-family protein Mce2D
	Rv1688	mpg		up	1.70879	0.0414506	Putative 3-methyladenine DNA glycosylase	Possible 3-methyladenine DNA glycosylase Mpg
	Rv2329c	narK1	narK1	up	1.60654	0.0303648	Nitrite extrusion protein	Probable nitrite extrusion protein 1 NarK1 (nitrite facilitator 1)
	Rv3508	PE_PGRS54	PE_PGRS54///PE_PGRS57	up	1.59259	0.0471198	Uncharacterized PE-PGRS family protein PE_PGRS54///PE-PGRS FAMILY PROTEIN	PE-PGRS family protein PE_PGRS54
	Rv0578c	PE_PGRS7	PE_PGRS7	up	1.60797	0.0346004	PE-PGRS FAMILY PROTEIN	PE-PGRS family protein PE_PGRS7
	Rv1089	PE10	PE10	up	3.07974	0.0471609	PE FAMILY PROTEIN	PE family protein PE10
	Rv2368c	phoH1		up	1.66616	0.013711	PhoH-like protein	Probable PHOH-like protein PhoH1 (phosphate starvation-inducible protein PSIH)
	Rv3257c	pmmA	pmmA	up	2.14428	0.0143418	PROBABLE PHOSPHOMANNOMUTASE PMMA (PMM) (PHOSPHOMANNOSE MUTASE)	Probable phosphomannomutase PmmA (PMM) (phosphomannose mutase)
	Rv0442c	PPE10	ppe10	up	1.51327	0.0369895	Uncharacterized PPE family protein PPE10	PPE family protein PPE10
	Rv1014c	pth	pth	up	2.29469	0.0281089	Peptidyl-tRNA hydrolase	Probable peptidyl-tRNA hydrolase Pth
	Rv2234	ptpA	ptpA	up	1.57131	0.0123221	Probable low molecular weight protein-tyrosine-phosphatase	Phosphotyrosine protein phosphatase PtpA (protein-tyrosine-phosphatase) (PTPase) (LMW phosphatase)
	Rv0867c	rpfA	rpfA	up	2.13231	0.0196179	POSSIBLE RESUSCITATION-PROMOTING FACTOR RPFA	Possible resuscitation-promoting factor RpfA
	Rv0640	rplK	rplK	up	2.52674	0.0173627	50S ribosomal protein L11	50S ribosomal protein L11 RplK
	Rv0708	rplP	rplP	up	2.61364	0.0191742	50S ribosomal protein L16	50S ribosomal protein L16 RplP
	Rv3460c	rpsM	rpsM	up	1.8486	0.0414506	30S ribosomal protein S13	30S ribosomal protein S13 RpsM
	Rv2592c	ruvB	ruvB	up	1.58534	0.0303648	Holliday junction ATP-dependent DNA helicase ruvB	Probable holliday junction DNA helicase RuvB
	Rv0695	Rv0695		up	1.8144	0.0459923	Putative uncharacterized protein	Conserved hypothetical protein
	Rv0743c	Rv0743c		up	1.72873	0.0259326	Putative uncharacterized protein	Hypothetical protein
	Rv0784	Rv0784		up	1.72789	0.044241	Putative uncharacterized protein	Conserved hypothetical protein
	Rv0804	Rv0804		up	1.6301	0.0172175	Putative uncharacterized protein	Conserved hypothetical protein
	Rv0965c	Rv0965c		up	1.63171	0.0289683	Uncharacterized protein Rv0965c/MT0993	Conserved hypothetical protein
	Rv1312	Rv1312		up	1.55729	0.0471609	Uncharacterized protein Rv1312/MT1352	Conserved hypothetical secreted protein
	Rv1456c	Rv1456c		up	1.5377	0.0134887	PROBABLE UNIDENTIFIED ANTIBIOTIC-TRANSPORT INTEGRAL MEMBRANE ABC TRANSPORTER	Probable unidentified antibiotic-transport integral membrane ABC transporter
	Rv1574	Rv1574		up	4.19451	0.0316245	Probable phiRV1 phage related protein	Probable PhiRv1 phage related protein
	Rv1576c	Rv1576c		up	1.78156	0.0286312	Probable phiRV1 phage protein	Probable PhiRv1 phage protein
	Rv1861	Rv1861		up	1.57137	0.0338898	PROBABLE CONSERVED TRANSMEMBRANE PROTEIN	Probable conserved transmembrane protein
	Rv2164c	Rv2164c		up	3.24028	0.0203832	PROBABLE CONSERVED PROLINE RICH MEMBRANE PROTEIN	Probable conserved proline rich membrane protein
	Rv2250c	Rv2250c		up	1.63779	0.0440329	Uncharacterized HTH-type transcriptional regulator Rv2250c/MT2310	Possible transcriptional regulatory protein
	Rv2254c	Rv2254c		up	1.73409	0.0123221	Probable integral membrane protein	Probable integral membrane protein
	Rv2260	Rv2260		up	2.67389	0.0438156	Putative uncharacterized protein	Conserved hypothetical protein
	Rv2313c	Rv2313c		up	2.25282	0.0123221	Uncharacterized protein Rv2313c/MT2376	Hypothetical protein
	Rv2337c	Rv2337c		up	1.85067	0.0123221	Putative uncharacterized protein	Hypothetical protein
	Rv2420c	Rv2420c		up	2.21344	0.013711	IojAP-related protein	Conserved hypothetical protein
	Rv2478c	Rv2478c		up	2.88179	0.0163568	Single-stranded DNA-binding protein	Conserved hypothetical protein
	Rv2581c	Rv2581c		up	2.32478	0.0414506	Uncharacterized protein Rv2581c/MT2658	Possible glyoxalase II (hydroxyacylglutathione hydrolase) (GLX II)
	Rv2620c	Rv2620c		up	2.27035	0.0245431	PROBABLE CONSERVED TRANSMEMBRANE PROTEIN	Probable conserved transmembrane protein
	Rv2636	Rv2636		up	3.26116	0.0316076	Putative O-phosphotransferase Rv2636/MT2714	Conserved hypothetical protein
	Rv2776c	Rv2776c		up	1.86643	0.0450715	PROBABLE OXIDOREDUCTASE	Probable oxidoreductase
	Rv3085	Rv3085		up	3.64276	0.0172175	Oxidoreductase, short-chain dehydrogenase/reductase family	Probable short-chain type dehydrogenase/reductase
	Rv3236c	Rv3236c		up	1.50064	0.0304107	Cation/proton antiporter, putative	Probable conserved integral membrane transport protein
	Rv3243c	Rv3243c		up	1.52268	0.0333383	Putative uncharacterized protein	Unknown protein
	Rv3312A	Rv3312A	mtp	up	3.22541	0.0200267	Pilin	Secreted protein antigen
	Rv3686c	Rv3686c		up	1.99878	0.0255737	Putative uncharacterized protein	Conserved hypothetical protein
	Rv3698	Rv3698		up	4.08561	0.0259326	Putative uncharacterized protein	Conserved protein
	Rv3760	Rv3760		up	1.53854	0.0207492	POSSIBLE CONSERVED MEMBRANE PROTEIN	Possible conserved membrane protein
	Rv3828c	Rv3828c		up	2.19057	0.0318689	IS1537, resolvase	Possible resolvase
	Rv3896c	Rv3896c		up	1.75272	0.0299591	Putative uncharacterized protein	Conserved hypothetical protein
	Rv0602c	tcrA	tcrA	up	2.07745	0.0335042	PROBABLE TWO COMPONENT DNA BINDING TRANSCRIPTIONAL REGULATORY PROTEIN TCRA	Two component DNA binding transcriptional regulatory protein TcrA
	Rv0239	vapB24		up	2.70044	0.0471609	Putative uncharacterized protein	Possible antitoxin VapB24
	Rv1838c	vapC13		up	1.80738	0.0299591	Uncharacterized protein Rv1838c/MT1886	Possible toxin VapC13
	Rv1242	vapC33		up	2.20556	0.0316245	Putative uncharacterized protein	Possible toxin VapC33. Contains PIN domain.
	Rv2759c	vapC42		up	1.51367	0.0259326	UPF0110 protein Rv2759c/MT2829	Possible toxin VapC42. Contains PIN domain.
	Mb0125c		fusA2a	up	1.95141	0.0145836	PROBABLE ELONGATION FACTOR G FUSA2A
	Mb2295			up	2.09479	0.0183459	Uncharacterized protein Mb2295
	MT0772.2			up	2.09672	0.0466746	Putative uncharacterized protein
	MT0859			up	2.11885	0.0148106	Putative uncharacterized protein
	MT1107			up	1.78639	0.0135276	Putative uncharacterized protein
	MT1321			up	7.07018	0.0123221	Putative uncharacterized protein
	MT1488			up	2.06812	0.0417445	Putative uncharacterized protein
	MT1650			up	1.61167	0.0259326	Putative uncharacterized protein
	MT1760		TBFG_13466, TBFG_03416	up	1.96498	0.0123221	transposase
	MT1924.1			up	1.5995	0.034186	Putative uncharacterized protein
	MT2083			up	1.89986	0.0316245	Putative uncharacterized protein
	MT2586.1			up	3.44568	0.00105652	Putative uncharacterized protein
	MT3954.1			up	1.75772	0.0310766	Putative uncharacterized protein
	MT4026.1			up	1.71786	0.0436122	Putative uncharacterized protein
	Rv2943.1			up	1.7509	0.0259326	POSSIBLE TRANSPOSASE FOR INSERTION SEQUENCE ELEMENT IS1533///POSSIBLE TRANSPOSASE
	Rv3678.1			up	1.91551	0.0147403	Putative uncharacterized protein
	TBMG_03973			up	2.52774	0.028784	hypothetical protein
	Rv3252c	alkB	alkB	down	3.78235	0.0123221	Alkane-1 monooxygenase	Probable transmembrane alkane 1-monooxygenase AlkB (alkane 1-hydroxylase) (lauric acid omega-hydroxylase) (omega-hydroxylase) (fatty acid omega-hydroxylase) (alkane hydroxylase-rubredoxin)
	Rv3423c	alr	alr	down	1.64617	0.0169372	Alanine racemase	Alanine racemase Alr
	Rv1656	argF	argF	down	1.69705	0.0123221	Ornithine carbamoyltransferase	Probable ornithine carbamoyltransferase, anabolic ArgF
	Rv2495c	bkdC	pdhC	down	1.67485	0.0123221	PROBABLE DIHYDROLIPOAMIDE S-ACETYLTRANSFERASE E2 COMPONENT PDHC (LIPOATE ACETYLTRANSFERASE) (THIOLTRANSACETYLASE A)	Probable branched-chain keto acid dehydrogenase E2 component BkdC
	Rv3004	cfp6	cfp6	down	2.04845	0.0153929	Low molecular weight protein antigen 6	Low molecular weight protein antigen 6 (CFP-6)
	Rv3724B	cut5b	cut5b	down	1.99237	0.0123221	PROBABLE CUTINASE [SECOND PART] CUT5B	Probable cutinase [second part] Cut5b
	Rv3887c	eccD2		down	1.67279	0.0172175	PROBABLE CONSERVED TRANSMEMBRANE PROTEIN	ESX conserved component EccD2. ESX-2 type VII secretion system protein. Probable transmembrane protein.
	Rv3882c	eccE1		down	2.34501	0.0218218	POSSIBLE CONSERVED MEMBRANE PROTEIN	ESX conserved component EccE1. ESX-1 type VII secretion system protein. Possible membrane protein.
	Rv1521	fadD25	fadD25	down	2.2682	0.0123221	Putative fatty-acid--CoA ligase fadD25	Probable fatty-acid-AMP ligase FadD25 (fatty-acid-AMP synthetase) (fatty-acid-AMP synthase)
	Rv3803c	fbpD	mpt51	down	1.9532	0.013711	MPT51/MPB51 antigen	Secreted MPT51/MPB51 antigen protein FbpD (MPT51/MPB51 antigen 85 complex C) (AG58C) (mycolyl transferase 85C) (fibronectin-binding protein C) (85C)
	Rv0993	galU	galU	down	2.52195	0.0154412	PROBABLE UTP--GLUCOSE-1-PHOSPHATE URIDYLYLTRANSFERASE GALU (UDP-GLUCOSE PYROPHOSPHORYLASE) (UDPGP) (ALPHA-D-GLUCOSYL-1-PHOSPHATE URIDYLYLTRANSFERASE) (URIDINE DIPHOSPHOGLUCOSE PYROPHOSPHORYLASE)	UTP--glucose-1-phosphate uridylyltransferase GalU (UDP-glucose pyrophosphorylase) (UDPGP) (alpha-D-glucosyl-1-phosphate uridylyltransferase) (uridine diphosphoglucose pyrophosphorylase)
	Rv1080c	greA	greA	down	1.52364	0.0248883	Transcription elongation factor greA	Probable transcription elongation factor GreA (transcript cleavage factor GreA)
	Rv1603	hisA	priA	down	1.95927	0.0234476	Phosphoribosyl isomerase A	Probable phosphoribosylformimino-5-aminoimidazole carboxamide ribotide isomerase HisA
	Rv1605	hisF	hisF	down	1.54724	0.0216998	Imidazole glycerol phosphate synthase subunit hisF	Probable cyclase HisF
	Rv0467	icl1	icl	down	2.26605	0.0123221	Isocitrate lyase	Isocitrate lyase Icl (isocitrase) (isocitratase)
	Rv1252c	lprE	lprE	down	1.55806	0.0330432	Putative lipoprotein lprE	Probable lipoprotein LprE
	Rv2801c	mazF9		down	2.81897	0.0123221	Putative uncharacterized protein	Toxin MazF9
	Rv1969	mce3D	mce3D	down	2.57735	0.0438156	MCE-FAMILY PROTEIN MCE3D	Mce-family protein Mce3D
	Rv3112	moaD1	moaD	down	1.65781	0.0316076	Molybdenum cofactor biosynthesis protein D	Probable molybdenum cofactor biosynthesis protein D MoaD1 (molybdopterin converting factor small subunit) (molybdopterin [MPT] converting factor, subunit 1)
	Rv3164c	moxR3	moxR3	down	1.79347	0.016531	Magnesium chelatase, putative	Probable methanol dehydrogenase transcriptional regulatory protein MoxR3
	Rv2152c	murC	murC	down	2.13182	0.0245431	UDP-N-acetylmuramate--L-alanine ligase	Probable UDP-N-acetylmuramate-alanine ligase MurC
	Rv0570	nrdZ	nrdZ	down	1.9479	0.013711	Ribonucleoside-diphosphate reductase	Probable ribonucleoside-diphosphate reductase (large subunit) NrdZ (ribonucleotide reductase)
	Rv3145	nuoA	nuoA	down	1.57531	0.0186611	NADH-quinone oxidoreductase subunit A	Probable NADH dehydrogenase I (chain A) NuoA (NADH-ubiquinone oxidoreductase chain A)
	Rv3154	nuoJ	nuoJ	down	3.66916	0.0123221	NADH dehydrogenase I, J subunit	Probable NADH dehydrogenase I (chain J) NuoJ (NADH-ubiquinone oxidoreductase chain J)
	Rv1840c	PE_PGRS34	PE_PGRS34	down	1.50544	0.0281089	Uncharacterized PE-PGRS family protein PE_PGRS34	PE-PGRS family protein PE_PGRS34
	Rv0279c	PE_PGRS4	PE_PGRS4	down	1.6169	0.0259872	PE-PGRS FAMILY PROTEIN	PE-PGRS family protein PE_PGRS4
	Rv3344c	PE_PGRS49	PE_PGRS49	down	1.58551	0.0172175	PE-PGRS FAMILY PROTEIN	PE-PGRS family protein PE_PGRS49
	Rv2029c	pfkB	pfkB	down	2.1699	0.0123221	Carbohydrate kinase, PfkB family	6-phosphofructokinase PfkB (phosphohexokinase) (phosphofructokinase)
	Rv0820	phoT	pstB1	down	2.12658	0.0135276	Phosphate import ATP-binding protein pstB 1	Probable phosphate-transport ATP-binding protein ABC transporter PhoT
	Rv0280	PPE3	ppe3	down	1.59955	0.00969785	Uncharacterized PPE family protein PPE3	PPE family protein PPE3
	Rv1809	PPE33	ppe33	down	2.0015	0.0258029	Uncharacterized PPE family protein PPE33	PPE family protein PPE33
	Rv0935	pstC1	pstC1	down	1.81592	0.0123221	Phosphate transport system permease protein pstC 1	Phosphate-transport integral membrane ABC transporter PstC1
	Rv0102	Rv0102		down	2.52605	0.0172175	Uncharacterized protein Rv0102/MT0111	Probable conserved integral membrane protein
	Rv0207c	Rv0207c		down	3.87492	0.0123221	Putative uncharacterized protein	Conserved hypothetical protein
	Rv0209	Rv0209		down	2.28146	0.0123221	Putative uncharacterized protein	Hypothetical protein
	Rv0299	Rv0299		down	1.63811	0.0123221	Putative uncharacterized protein	Hypothetical protein
	Rv0374c	Rv0374c		down	1.85012	0.0253964	Carbon monoxide dehydrogenase, small subunit, putative	Probable carbon monoxyde dehydrogenase (small chain)
	Rv0387c	Rv0387c		down	1.68537	0.0154085	Putative uncharacterized protein	Conserved hypothetical protein
	Rv0397	Rv0397		down	1.65519	0.0147403	CONSERVED 13E12 REPEAT FAMILY PROTEIN	Conserved 13E12 repeat family protein
	Rv0401	Rv0401		down	4.15978	0.0123221	PROBABLE CONSERVED TRANSMEMBRANE PROTEIN	Probable conserved transmembrane protein
	Rv0428c	Rv0428c		down	1.74283	0.0219583	Putative uncharacterized protein	GCN5-related N-acetyltransferase
	Rv0530	Rv0530		down	2.6221	0.0123221	Putative uncharacterized protein	Conserved protein
	Rv0547c	Rv0547c		down	2.81067	0.0123221	POSSIBLE OXIDOREDUCTASE	Possible oxidoreductase
	Rv0605	Rv0605		down	1.73516	0.0123221	IS1536, resolvase	Possible resolvase
	Rv0813c	Rv0813c		down	2.35141	0.0123221	UPF0678 fatty acid-binding protein-like protein Rv0813c/MT0834	Conserved protein
	Rv1421	Rv1421		down	1.59968	0.0123221	UPF0042 nucleotide-binding protein Rv1421/MT1464	Conserved protein
	Rv1566c	Rv1566c		down	1.58184	0.0143418	Possible inv protein	Possible Inv protein
	Rv1639c	Rv1639c		down	1.55003	0.0176253	CONSERVED HYPOTHETICAL MEMBRANE PROTEIN	Conserved hypothetical membrane protein
	Rv1760	Rv1760		down	1.9421	0.0285063	UPF0089 protein Rv1760/MT1809	Possible triacylglycerol synthase (diacylglycerol acyltransferase)
	Rv2206	Rv2206		down	1.60866	0.0187604	Uncharacterized protein Rv2206/MT2262	Probable conserved transmembrane protein
	Rv2216	Rv2216		down	2.38555	0.0287244	Epimerase family protein Rv2216/MT2273	Conserved protein
	Rv2255c	Rv2255c		down	2.4044	0.0123221	Putative uncharacterized protein	Hypothetical protein
	Rv2309c	Rv2309c		down	2.47775	0.0200267	Integrase, putative	Possible integrase (fragment)
	Rv2331	Rv2331		down	1.57074	0.0127237	Uncharacterized protein Rv2331/MT2393	Hypothetical protein
	Rv2422	Rv2422		down	1.52844	0.048545	Putative uncharacterized protein	Hypothetical protein
	Rv2542	Rv2542		down	1.80847	0.0134887	Putative uncharacterized protein	Conserved hypothetical protein
	Rv2688c	Rv2688c		down	1.68497	0.0123221	PROBABLE ANTIBIOTIC-TRANSPORT ATP-BINDING PROTEIN ABC TRANSPORTER	Antibiotic-transport ATP-binding protein ABC transporter
	Rv2708c	Rv2708c		down	1.63356	0.0123221	Putative uncharacterized protein	Conserved hypothetical protein
	Rv2749	Rv2749		down	2.1035	0.0123221	Putative uncharacterized protein	Conserved protein
	Rv2772c	Rv2772c		down	2.3245	0.0123221	PROBABLE CONSERVED TRANSMEMBRANE PROTEIN	Probable conserved transmembrane protein
	Rv2844	Rv2844		down	1.72274	0.0299591	CONSERVED HYPOTHETICAL ALANINE RICH PROTEIN	Conserved alanine rich protein
	Rv2886c	Rv2886c		down	1.93465	0.0123221	Uncharacterized protein Rv2886c/MT2954	Probable resolvase
	Rv2983	Rv2983		down	2.24444	0.0123221	CONSERVED HYPOTHETICAL ALANINE RICH PROTEIN	Conserved hypothetical alanine rich protein
	Rv3066	Rv3066		down	1.6294	0.0134887	PROBABLE TRANSCRIPTIONAL REGULATORY PROTEIN (PROBABLY DEOR-FAMILY)	Probable transcriptional regulatory protein (probably DeoR-family)
	Rv3098c	Rv3098c		down	1.5719	0.0426923	Putative uncharacterized protein	Hypothetical protein
	Rv3142c	Rv3142c		down	2.82657	0.0123221	Putative uncharacterized protein	Hypothetical protein
	Rv3226c	Rv3226c		down	2.14111	0.013711	Putative uncharacterized protein	Conserved hypothetical protein
	Rv3253c	Rv3253c		down	1.61511	0.0123221	Amino acid permease	Possible cationic amino acid transport integral membrane protein
	Rv3272	Rv3272	yfdE	down	1.63914	0.0123221	Putative uncharacterized protein	Conserved hypothetical protein
	Rv3363c	Rv3363c		down	2.98271	0.0173627	Putative uncharacterized protein	Conserved hypothetical protein
	Rv3415c	Rv3415c		down	2.30002	0.0123221	Putative uncharacterized protein	Conserved hypothetical protein
	Rv3629c	Rv3629c		down	1.65089	0.0123221	PROBABLE CONSERVED INTEGRAL MEMBRANE PROTEIN	Probable conserved integral membrane protein
	Rv3699	Rv3699		down	3.40302	0.0123221	Putative uncharacterized protein	Conserved protein
	Rv3766	Rv3766		down	1.75628	0.0183459	Putative uncharacterized protein	Hypothetical protein
	Rv3770c	Rv3770c		down	1.6643	0.0234476	HYPOTHETICAL LEUCINE RICH PROTEIN	Hypothetical leucine rich protein
	Rv3819	Rv3819		down	2.90273	0.016531	Putative uncharacterized protein	Unknown protein
	Rv3839	Rv3839		down	2.74568	0.0123221	Putative uncharacterized protein	Conserved hypothetical protein
	Rv3901c	Rv3901c		down	1.98215	0.0197778	POSSIBLE MEMBRANE PROTEIN	Possible membrane protein
	Rv3910	Rv3910		down	1.90547	0.0253964	PROBABLE CONSERVED TRANSMEMBRANE PROTEIN	Probable conserved transmembrane protein
	Rv0182c	sigG	sigG	down	2.10173	0.0175622	RNA polymerase sigma factor	Probable alternative RNA polymerase sigma factor SigG (RNA polymerase ECF type sigma factor)
	Rv2094c	tatA	tatA	down	1.58443	0.0296112	Sec-independent protein translocase protein tatA/E homolog	Sec-independent protein translocase membrane-bound protein TatA
	Rv2906c	trmD	trmD	down	1.63713	0.0173627	tRNA (guanine-N(1)-)-methyltransferase	Probable tRNA (guanine-N1)-methyltransferase TrmD (M1G-methyltransferase) (tRNA [GM37] methyltransferase)
	Rv2493	vapB38		down	3.56468	0.0157688	Putative uncharacterized protein	Possible antitoxin VapB38
	Rv0582	vapC26		down	1.68764	0.0123221	Putative uncharacterized protein	Possible toxin VapC26. Contains PIN domain.
	Rv2494	vapC38		down	2.62654	0.0137816	Putative uncharacterized protein	Possible toxin VapC38. Contains PIN domain.
	Mb1351c		TBFG_11344, TBFG_01324	down	1.54885	0.0417703	Ada regulatory protein alkA
	MRA_2898			down	2.05365	0.0123221	Putative uncharacterized protein
	MT0270.2			down	2.34322	0.0274888	Putative uncharacterized protein
	MT0717.1			down	2.1912	0.0169372	Putative uncharacterized protein
	MT2488.1			down	1.93516	0.0334886	Putative uncharacterized protein
	MT3102			down	1.97826	0.0186611	Putative uncharacterized protein
	MT3207			down	1.50279	0.0404659	Putative uncharacterized protein
	Rv1489.1			down	2.48707	0.0186611	Putative uncharacterized protein
	TBFG_11993			down	1.52936	0.0253326	hypothetical protein
	TBMG_00625			down	2.54324	0.0316076	antitoxin

## Sheet: Day 14 vs Day 7
	Supplementary Table 3: M.tuberculosis genes significantly differentially expressed in sputa over time. Genes were identified using a moderated t-test (p-value <0.05 with Benjamini and Hochberg multiple testing correction) and fold change >1.5. These transcriptional signatures are summarised in Fig. 2b/c.
	0 genes significantly differentially expressed in bacilli derived from sputum 14 days after the start of drug therapy (day 14) compared to bacilli derived from sputum 7 days after the start of drug therapy (day 7).
	0 genes
