# Supplementary material for: Profiling persistent tubercule bacilli from patient sputa during therapy predicts early drug efficacy
Source: BMC Med. 2016 Apr 7;14:68. doi: 10.1186/s12916-016-0609-3 (PMC4825072; doi:10.1186/s12916-016-0609-3)
Supplement: Additional file 4: Table S4. — Quantitative RT-PCR multiplex primer and probe sequences. (XLSX 11 kb) [file 12916_2016_609_MOESM4_ESM.xlsx]

## Sheet: Table S4
	Additional File 4
	Supplementary Table 4: Quantitative RT-PCR multiplex primers and probe sequences.
	Target	Forward Primer	Tm	Reverse Primer	Tm	Probe	Tm	Label	Multiplex
	Rv2703_sigA	GAGGAGCTGGCCAAAGAGATG	66.99	CGGGCGTATTGCTGGATTTCC	67.08	ACATCACCCCGGAGAAGGTGC	69.24	Quasar 705 -BHQ2	All
	Rv1305_atpE	CGGCTGTTCACACCGTTCTTC	67.05	CGCCATAAACGCCAGGTTGAT	67.11	CGGTTTGGTTGAGGCGGCATACTTC	70.46	FAM-BHQ1	1
	Rv3145_nuoA	ACCTGACCGCGATGTTGT	66.03	CCAGCGAGTCGTAGCTGAC	66.28	TCGTCTTCGACATCGAAATTGTGTTCC	68.9	ROX -BHQ2	1
	Rv3130c_tsg1	TGAGCGGCCTAGGTTTGATTC	67.21	TGCAGCGGGTTCTCTTGATC	67.22	CGTACGCTAGTGCCGGTCTCGA	70.45	Cy5 -BHQ3	1
	Rv2245_kasA	GATCCCGAGATCGACCTTGAC	66.34	CCGAACCCGAACGAGTTGTT	66.42	ACCGCGCTATGGCGATTACCGCT	70.05	ROX -BHQ2	2
	Rv2194_qcrC	CCAATGAACAGCAAATCCTC	58.15	CCTTCACGTAGGCAATGATG	59.15	CGGGTCCACAGAACATGCCG	69.28	FAM-BHQ1	2
	RV3043c_icl1	CACATCCGCACTTTGACGTC	59.4	ATCACCACCGTGGGAACATCAGCC	59.4	CTCGGCTCGCGGCCGATGT	65.3	FAM-BHQ1	3
	Rv0392c_ndhA	CATCATCGGTAGTGGATTCG	58.95	TCGTTGTCTTGGAGATCAGC	58.96	ATCCGCCCGTTTAAGCGCCT	68.96	HEX-BHQ1	3
	Rv2031c_hspX	CCTACGACAAGGGCATTCTT	59.2	ACCGGATCTGAATGTGCTTT	59.56	CTTCCGAAACCGCCACCGAC	69.24	ROX -BHQ2	3
	Rv0182c_sigG	GTAGTCATTACCGGGAGCGT	59.08	GTCAATGAGCCTACGCAGAG	58.62	CACTCTCACCGGAGCAGCCG	68.97	Cy5 -BHQ3	3
	Rv2495c_bkdC	AGCGTTGAGGTAATTTGCG	58.93	ACCCACGTCGAGTTGAGAAT	59.58	TAACCAGCAGCCGCAGCGTC	69.1	FAM-BHQ1	4
	Rv1594_nadA	GTCGTCGTTTCCTACGTCAA	58.77	GTCCGGACAGAACAACACC	58.93	TCGCATCCATCGATCCCGAC	68.82	HEX-BHQ1	4
	RV3043C_ctaD	TTCTGGCTGTTCGTATTTGG	58.77	AAACCCATGATCCACAGGTC	59.64	AGCCGGCTTCATCACTCCGG	69.08	ROX -BHQ2	4
	Rv1131_prpC	CCCGATCTTCGTGATGAGTA	58.67	TAGAAGGTGCCCGGTAACAC	59.99	TGCTCGTGCCCGCAATATGC	69.64	Cy5 -BHQ3	4
	Rv0341_iniB	GAGCCATTCGGTGTTTGAC	59.08	TCAGAACCCGGGTAGTCC	58.42	TCGAACTGCCGTCGTACGGC	68.9	ROX -BHQ2	5
	Rv2846c_efpA	AGCTTTATCGCTGCGGTTAT	59.02	ATCTTAGGTAGCGCGACGAT	58.98	AGCTGCATCCCGCCGATAGC	68.96	Cy5 -BHQ3	5
